# Supplementary material for: Plasma proteome correlates of lipid and lipoprotein: biomarkers of metabolic diversity and inflammation in children of rural Nepal
Source: J Lipid Res. 2018 Nov 25;60(1):149–60. doi: 10.1194/jlr.P088542 (PMC6314253; doi:10.1194/jlr.P088542)
Supplement: Supplemental Data [file 10.1194_P088542_jlr.P088542-1.xlsx]

## Sheet: Summary.72.iTRAQ
Supplemental Table S1. Proteomics summary of 72 isobaric Tag for Relative and Absolute Quantification (iTRAQ) experiments for the plasma samples of 500 Nepalese children
Mass spectrometry experiment	Num. of spectra	Num. of peptides	Num. of proteins
iTRAQ experiment 1	27719	3403	484
iTRAQ experiment 2	26510	3496	515
iTRAQ experiment 3	21974	5346	622
iTRAQ experiment 4	21734	5126	602
iTRAQ experiment 5	18177	3309	534
iTRAQ experiment 6	23621	3685	572
iTRAQ experiment 7	22917	5555	648
iTRAQ experiment 8	19415	4900	563
iTRAQ experiment 9	23169	4408	518
iTRAQ experiment 10	20462	4648	584
iTRAQ experiment 11	19881	4148	537
iTRAQ experiment 12	19598	3898	540
iTRAQ experiment 13	24125	4522	619
iTRAQ experiment 14	23976	4259	565
iTRAQ experiment 15	16427	3646	541
iTRAQ experiment 16	23873	4034	573
iTRAQ experiment 17	17429	4701	519
iTRAQ experiment 18	18161	4366	558
iTRAQ experiment 19	21002	3627	524
iTRAQ experiment 20	18712	5013	616
iTRAQ experiment 21	21144	3772	474
iTRAQ experiment 22	23992	4386	671
iTRAQ experiment 23	20056	5036	608
iTRAQ experiment 24	21205	4064	624
iTRAQ experiment 25	27669	3875	546
iTRAQ experiment 26	24389	3600	467
iTRAQ experiment 27	37385	4012	489
iTRAQ experiment 28	21644	5419	581
iTRAQ experiment 29	21566	5758	632
iTRAQ experiment 30	35501	4967	632
iTRAQ experiment 31	36237	3735	478
iTRAQ experiment 32	18795	4851	542
iTRAQ experiment 33	19828	5067	562
iTRAQ experiment 34	19046	4147	481
iTRAQ experiment 35	26929	4455	519
iTRAQ experiment 36	22632	5317	622
iTRAQ experiment 37	22430	4926	554
iTRAQ experiment 38	19866	4787	605
iTRAQ experiment 39	26345	4939	698
iTRAQ experiment 40	28080	5241	706
iTRAQ experiment 41	28327	2942	510
iTRAQ experiment 42	26339	4670	665
iTRAQ experiment 43	24775	5454	616
iTRAQ experiment 44	26906	5700	688
iTRAQ experiment 45	28458	5446	705
iTRAQ experiment 46	23016	5257	627
iTRAQ experiment 47	22377	5510	648
iTRAQ experiment 48	22998	5513	688
iTRAQ experiment 49	21000	5306	631
iTRAQ experiment 50	21803	5601	650
iTRAQ experiment 51	20084	5539	650
iTRAQ experiment 52	20746	5344	675
iTRAQ experiment 53	19548	5656	696
iTRAQ experiment 54	20992	4938	562
iTRAQ experiment 55	26026	5810	647
iTRAQ experiment 56	22632	4894	596
iTRAQ experiment 57	22506	5072	596
iTRAQ experiment 58	25599	5345	663
iTRAQ experiment 59	21807	5636	696
iTRAQ experiment 60	19842	4915	575
iTRAQ experiment 61	20456	4928	586
iTRAQ experiment 62	21436	5208	594
iTRAQ experiment 63	20292	4043	479
iTRAQ experiment 64	19727	4765	570
iTRAQ experiment 65	17991	4577	591
iTRAQ experiment 66	13425	4077	549
iTRAQ experiment 67	16541	5222	659
iTRAQ experiment 68	24128	5608	742
iTRAQ experiment 69	19969	4862	567
iTRAQ experiment 70	20775	5384	621
iTRAQ experiment 71	21743	5478	644
iTRAQ experiment 72	21205	4360	634

## Sheet: iTRAQ 1
Accession	Description	MW.kDa	% Coverage	Peptides.Used	PSM	Single.Pep.Sequence
gi100814339	coiled-coil domain-containing protein 146 [Homo sapiens]	112.7	1.15	22	2
gi102467242	inner centromere protein antigens 135/155kDa isoform 2 [Homo sapiens]	104.9	0.77	15	1	AAATSAK
gi10280622	amylase, pancreatic, alpha-2B precursor [Homo sapiens]	57.7	3.33	2	1	AACLLPK
gi103472003	forkhead box protein O4 isoform 1 [Homo sapiens]	53.7	1.58	3	1	AACLPLPGYR
gi104487295	protein tyrosine phosphatase, receptor type, sigma isoform 3 precursor [Homo sapiens]	168.3	1.53	2	1	AADDTWEPFASGK
gi10518503	coagulation factor VII isoform b precursor [Homo sapiens]	49.3	4.28	4	1	AAECPAGFVRPPLIIFSVDGFR
gi105990532	apolipoprotein B precursor [Homo sapiens]	515.2	56.67	3839	249
gi105990535	coagulation factor V precursor [Homo sapiens]	251.5	9.35	62	17
gi10835095	serum amyloid A-4 protein precursor [Homo sapiens]	14.8	50.77	117	5
gi10835159	plasminogen activator inhibitor-1 isoform 1 precursor [Homo sapiens]	45	7.71	10	2
gi108773793	glucose-6-phosphate dehydrogenase isoform b [Homo sapiens]	59.2	2.14	5	2
gi108860697	zinc finger protein 592 [Homo sapiens]	137.4	0.79	3	1	AAIQALR
gi109633039	protein tyrosine phosphatase, receptor type, F isoform 2 precursor [Homo sapiens]	211.6	0.9	2	1	AAISGENAGLVR
gi110349719	titin isoform N2-A [Homo sapiens]	3711.4	0.16	155	7
gi110349772	alpha 1 type I collagen preproprotein [Homo sapiens]	138.8	0.75	1	1	AAMVGMLANFLGFR
gi110611184	chromodomain-helicase-DNA-binding protein 2 isoform 2 [Homo sapiens]	56.8	2.2	4	2
gi110611228	utrophin [Homo sapiens]	394.2	0.26	1	1	AAQVTIQSSGTFSSK
gi110611237	coagulation factor XIII B chain precursor [Homo sapiens]	75.5	18.15	68	9
gi110618232	CD1E antigen isoform c precursor [Homo sapiens]	32.7	3.1	10	1	AASGTTGTYQEWK
gi111118968	collagen, type XI, alpha 2 isoform 3 preproprotein [Homo sapiens]	159.8	0.68	3	1	AATVGSLAGQPLQER
gi112380628	lysosomal-associated membrane protein 1 precursor [Homo sapiens]	44.9	1.92	2	1	AAVYHHFISDGVR
gi112734867	X-linked retinitis pigmentosa GTPase regulator-interacting protein 1 [Homo sapiens]	146.6	0.54	1	1	ACNHPAPK
gi113204617	ryanodine receptor 1 isoform 2 [Homo sapiens]	564.3	0.26	13	2
gi11321561	hemopexin precursor [Homo sapiens]	51.6	67.1	2330	28
gi11321593	insulin-like growth factor-binding protein 6 precursor [Homo sapiens]	25.3	6.25	2	1	ADIGCTPGSGK
gi11321601	6-phosphofructokinase type C [Homo sapiens]	85.5	2.17	4	1	ADLEMQIESLTEELAYLK
gi113722120	G protein-coupled receptor 98 precursor [Homo sapiens]	692.6	0.16	1	1	ADLFYDVEALDLESPK
gi115298678	complement component 3 precursor [Homo sapiens]	187	83.82	7355	144
gi115511036	alpha-protein kinase 3 [Homo sapiens]	201.1	0.31	3	1	ADSIQGTAR
gi115529451	nucleolar transcription factor 1 isoform b [Homo sapiens]	84.9	0.83	1	1	ADSQAQLLLSTVVGVFTAPGLHLK
gi115529478	neural cell adhesion molecule 1 isoform 3 [Homo sapiens]	83.7	3.68	11	3
gi115583663	alpha-2-antiplasmin isoform a precursor [Homo sapiens]	54.5	31.57	608	13
gi116063573	filamin-A isoform 1 [Homo sapiens]	279.8	1.74	17	4
gi116292750	lipoprotein Lp(a) precursor [Homo sapiens]	226.4	18.97	47	9
gi11641261	endoplasmic reticulum aminopeptidase 2 [Homo sapiens]	110.4	1.56	1	1	AEATTLHVAPQGTAMAVSTFR
gi116517330	factor in the germline alpha [Homo sapiens]	24.1	4.11	1	1	AEDHFSVIDFNQNIR
gi116534898	desmoglein 2 preproprotein [Homo sapiens]	122.2	2.68	3	2
gi116534900	dopamine beta hydroxylase precursor [Homo sapiens]	69	8.1	17	4
gi118582275	superoxide dismutase 3, extracellular precursor [Homo sapiens]	25.8	10.83	17	3
gi119372317	xin actin-binding repeat containing 2 isoform 1 [Homo sapiens]	401.9	0.25	3	1	AEEHTVVLTVTGEPCHFPFQYHR
gi119392077	rap guanine nucleotide exchange factor 5 [Homo sapiens]	84.7	1.23	7	1	AELLVTEAPSKPITVTVEEQR
gi119392081	complement factor I preproprotein [Homo sapiens]	65.7	39.62	259	22
gi119395709	coagulation factor XIII A1 subunit precursor [Homo sapiens]	83.2	20.63	33	12
gi119395750	keratin, type II cytoskeletal 1 [Homo sapiens]	66	10.87	37	7
gi119395754	keratin, type II cytoskeletal 5 [Homo sapiens]	62.3	3.39	18	2
gi122937249	glutamate receptor-interacting protein 2 [Homo sapiens]	122.9	0.53	4	1	AETGDK
gi122937297	serpin A11 precursor [Homo sapiens]	47	4.03	6	2
gi122937396	coiled-coil domain-containing protein 150 [Homo sapiens]	128.7	1.27	1	1	AFGLKGIISK
gi122937398	cytoplasmic dynein 2 heavy chain 1 isoform 2 [Homo sapiens]	493.1	0.16	3	1	AFIQLWAFDAVK
gi124256496	heat shock 70 kDa protein 1-like [Homo sapiens]	70.3	2.5	1	1	AFLEVNEEGSEAAASTAVVIAGR
gi125490354	spermatogenesis-associated protein 1 [Homo sapiens]	52.9	1.09	6	1	AFQYHSK
gi125656165	THO complex 2 [Homo sapiens]	182.7	0.44	3	1	AFSANK
gi12597653	5'-nucleotidase domain-containing protein 2 isoform 2 [Homo sapiens]	60.7	1.15	2	1	AFSSYQK
gi126012562	low density lipoprotein receptor-related protein 1 precursor [Homo sapiens]	504.3	0.57	4	2
gi126012571	basement membrane-specific heparan sulfate proteoglycan core protein precursor [Homo sapiens]	468.5	1.8	18	6
gi126273569	plasma carboxypeptidase B2 isoform a preproprotein [Homo sapiens]	48.4	37.59	68	14
gi12667788	myosin-9 [Homo sapiens]	226.4	2.6	12	4
gi13236528	fukutin-related protein [Homo sapiens]	54.5	1.21	1	1	AGALQLLLVGDK
gi132814489	low affinity immunoglobulin gamma Fc region receptor III-B precursor [Homo sapiens]	26.2	7.73	14	3
gi13325075	sulfhydryl oxidase 1 isoform a [Homo sapiens]	82.5	20.35	97	9
gi133925809	inter-alpha (globulin) inhibitor H3 preproprotein [Homo sapiens]	99.8	36.29	200	25
gi134142817	ES1 protein homolog, mitochondrial isoform Ib precursor [Homo sapiens]	24.7	2.95	2	1	AGEQDATIHLK
gi13435375	glucocorticoid modulatory element-binding protein 1 isoform 2 [Homo sapiens]	61.3	1.6	1	1	AGEQVTYTCATYYK
gi13540563	complement factor H-related 5 precursor [Homo sapiens]	64.4	6.33	7	3
gi13559514	phosphatidylinositol 4-kinase type 2-alpha [Homo sapiens]	54	1.25	3	1	AGFSWIEVTFK
gi13775198	SH3 domain-binding glutamic acid-rich-like protein 3 [Homo sapiens]	10.4	20.43	1	1	AGGRYLGK
gi13787217	protocadherin Fat 2 precursor [Homo sapiens]	479	0.21	72	1	AGHIAWTSSGK
gi13899251	conserved oligomeric Golgi complex subunit 3 [Homo sapiens]	94	0.72	2	1	AGLEK
gi139394668	TBC1 domain family member 9 [Homo sapiens]	143.1	0.79	3	2
gi145275213	coagulation factor XII precursor [Homo sapiens]	67.7	30.89	211	16
gi145699139	cartilage intermediate layer protein 2 precursor [Homo sapiens]	126.2	0.87	2	1	AGQLSVK
gi14574566	allograft inflammatory factor 1 isoform 1 [Homo sapiens]	10.4	6.45	1	1	AGTFFWSVVIPHER
gi14591909	ribosomal protein L5 [Homo sapiens]	34.3	2.02	10	1	AGVFLGLGLSGVVPTMHFTIAEGFVK
gi147903302	MAP7 domain-containing protein 3 [Homo sapiens]	98.4	0.91	16	1	AHEAK
gi148368962	tyrosine-protein kinase SgK269 [Homo sapiens]	193	0.46	3	1	AHEAKIR
gi148539872	acetyl-CoA acetyltransferase, cytosolic [Homo sapiens]	41.3	2.77	10	1	AHLDIAGSLEGHLR
gi148762963	armadillo repeat-containing protein 2 [Homo sapiens]	96.8	1.15	27	1	AHLEASAEK
gi148762982	protein DLN-1 [Homo sapiens]	98.1	1.21	6	1	AHLLSLVDVMQR
gi148806891	hypothetical protein LOC54906 [Homo sapiens]	268.7	0.41	3	2
gi148839316	serine/threonine-protein kinase Nek4 [Homo sapiens]	94.5	0.71	1	1	AHSCPSVWK
gi149274651	centrosomal protein 78kDa isoform b [Homo sapiens]	78.3	1.13	2	1	AHTDVGPGPESSPVLVR
gi149589008	xaa-Pro dipeptidase isoform 1 [Homo sapiens]	54.5	6.09	3	1	AHTSFQISLSVSYTGSR
gi150170670	protein piccolo isoform 2 [Homo sapiens]	537.6	0.2	4	2
gi150417978	platelet glycoprotein Ib alpha chain precursor [Homo sapiens]	70.2	1.56	2	1	AHYDLR
gi153266841	apolipoprotein H precursor [Homo sapiens]	38.3	47.83	573	14
gi153791325	proto-oncogene DBL isoform b [Homo sapiens]	107.6	0.86	5	1	AHYGGFTVQNEANKYQISVNK
gi153791632	eukaryotic translation initiation factor 5A-1-like [Homo sapiens]	16.8	7.14	1	1	AIAYSSLSQSYLYIDWTDNHK
gi154146262	igGFc-binding protein precursor [Homo sapiens]	571.6	2.5	22	5
gi154759291	serine (or cysteine) proteinase inhibitor, clade A (alpha-1 antiproteinase, antitrypsin), member 10 precursor [Homo sapiens]	50.7	31.98	64	9
gi15529996	son of sevenless homolog 1 [Homo sapiens]	152.4	0.45	3	1	AIEDYINEFSVR
gi156119625	inter-alpha (globulin) inhibitor H1 isoform a [Homo sapiens]	101.3	44.57	581	36
gi156231037	kininogen-1 isoform 1 [Homo sapiens]	71.9	42.55	782	35
gi156523970	alpha-2-HS-glycoprotein [Homo sapiens]	39.3	57.49	1172	17
gi156547039	zinc finger protein 223 [Homo sapiens]	55.7	1.45	1	1	AIMEK
gi156616294	N-acetylmuramoyl-L-alanine amidase precursor [Homo sapiens]	62.2	49.48	224	16
gi156627579	tetranectin precursor [Homo sapiens]	22.5	28.22	46	6
gi157266300	membrane alanine aminopeptidase precursor [Homo sapiens]	109.5	3.41	5	3
gi157278361	C2 calcium-dependent domain-containing protein 4B [Homo sapiens]	38.7	1.65	3	1	AISGGSIQIENGYFVHYFAPEGLTTMPK
gi157426875	F-box/LRR-repeat protein 18 [Homo sapiens]	78.9	1.67	1	1	AITPPHPASQANIIFDITEGNLR
gi157653329	procollagen C-endopeptidase enhancer 1 [Homo sapiens]	47.9	2.45	8	1	AKDLLK
gi157694503	urea transporter 2 [Homo sapiens]	101.1	0.65	1	1	AKLEEQAQQIR
gi162809334	pregnancy-zone protein precursor [Homo sapiens]	163.8	28.81	1127	38
gi163644283	proteasome activator complex subunit 4 [Homo sapiens]	211.2	0.81	1	1	AKPALEDLR
gi163659918	sacsin [Homo sapiens]	520.8	0.17	1	1	AKPALEDLRQGLLPVLESFK
gi16418467	leucine-rich alpha-2-glycoprotein 1 precursor [Homo sapiens]	38.2	38.9	154	13
gi164519146	transcriptional repressor p66-alpha [Homo sapiens]	68	0.79	4	1	ALALPPLGLAPLLNLWAKPQGR
gi164663780	zinc finger protein 385B isoform 3 [Homo sapiens]	39.2	2.17	1	1	ALDLINK
gi16507237	78 kDa glucose-regulated protein [Homo sapiens]	72.3	3.36	3	2
gi166197660	complement component C8 gamma chain precursor [Homo sapiens]	22.3	57.92	142	9
gi166362713	cadherin 5, type 2 preproprotein [Homo sapiens]	87.5	4.97	12	4
gi166795301	prenylcysteine oxidase 1 precursor [Homo sapiens]	56.6	7.52	22	3
gi167466198	intercellular adhesion molecule 1 precursor [Homo sapiens]	57.8	4.51	3	2
gi167614506	plastin-2 [Homo sapiens]	70.2	14.04	11	6
gi167857790	orosomucoid 1 precursor [Homo sapiens]	23.5	53.23	1626	13
gi168229159	ADP-ribosyl cyclase 2 precursor [Homo sapiens]	35.7	3.46	2	1	ALGHLDLSGNR
gi169209894	PREDICTED: similar to hCG18626 [Homo sapiens]	19.1	6.43	2	1	ALHQVFEHMLDVSK
gi169214179	PREDICTED: similar to complement component 3 [Homo sapiens]	44.9	83.08	1395	32
gi16933553	anthrax toxin receptor 1 isoform 3 precursor [Homo sapiens]	37	6.91	3	2
gi169636439	cholesteryl ester transfer protein, plasma precursor [Homo sapiens]	54.7	14	18	6
gi17136143	olfactomedin related ER localized protein isoform 1 [Homo sapiens]	54.1	3.21	6	1	ALLVGEHLNIIVTPK
gi171543879	CD99 antigen isoform b precursor [Homo sapiens]	17.1	11.24	7	2
gi178557739	complement component 4B preproprotein [Homo sapiens]	192.6	64.11	3298	91
gi17865802	vacuolar protein sorting-associated protein 4B [Homo sapiens]	49.3	1.58	5	1	ALPGEQQPLHALTR
gi17978489	CD97 antigen isoform 2 precursor [Homo sapiens]	81.7	2.16	4	1	ALPLALVLHELGAGR
gi17986258	myosin light polypeptide 6 isoform 1 [Homo sapiens]	16.9	10.6	2	1	ALPTTYEK
gi18087811	mediator of RNA polymerase II transcription subunit 30 [Homo sapiens]	20.3	5.06	7	1	ALQDQLVLVAAK
gi18426875	asialoglycoprotein receptor 2 isoform b [Homo sapiens]	32.5	6.27	2	2
gi188497642	rho GTPase-activating protein 15 [Homo sapiens]	54.5	1.26	3	1	ALTDMPQMR
gi188497756	ubiquitin-associated protein 2-like isoform b [Homo sapiens]	103.9	0.81	4	1	ALTFELTLR
gi188528648	tenascin XB isoform 1 precursor [Homo sapiens]	457.9	2.71	9	7
gi188595687	filamin-C isoform b [Homo sapiens]	287.1	0.63	3	2
gi189095271	phospholipase A2, group VII precursor [Homo sapiens]	50	4.76	4	2
gi189181724	proteoglycan 4 isoform D [Homo sapiens]	136.5	7.4	16	8
gi189217853	72 kDa type IV collagenase isoform b [Homo sapiens]	68.8	2.3	2	1	ALVLIAFAQYLQQCPFEDHVK
gi189242612	complement component 6 precursor [Homo sapiens]	104.7	35.33	163	29
gi189409124	armadillo repeat-containing protein 3 [Homo sapiens]	96.3	0.57	14	1	ALYLQYTDETFR
gi190341024	SPARC-like protein 1 precursor [Homo sapiens]	75.2	4.97	9	3
gi192447430	carbonic anhydrase 1 [Homo sapiens]	28.9	17.24	11	4
gi192447438	protein S, alpha preproprotein [Homo sapiens]	75.1	13.76	65	9
gi193794814	fructose-bisphosphate aldolase A [Homo sapiens]	39.4	11.81	9	3
gi194018472	plasma serine protease inhibitor [Homo sapiens]	45.6	12.32	10	4
gi194097352	actinin, alpha 1 isoform c [Homo sapiens]	102.6	1.13	1	1	ANRPFLVFIREVPLNTIIFMGR
gi194294554	SET-binding protein isoform a [Homo sapiens]	174.9	0.38	2	1	ANSFLGEK
gi195972866	keratin, type I cytoskeletal 10 [Homo sapiens]	58.8	6.68	12	3
gi197333755	interferon-related developmental regulator 2 [Homo sapiens]	54.8	1.19	125	1	ANVFVQLPR
gi19743821	integrin beta 1 isoform 1C-2 precursor [Homo sapiens]	91	2.69	5	2
gi198442844	dynein, axonemal, heavy chain 10 [Homo sapiens]	514.5	0.38	16	3
gi19882209	interleukin-1 receptor accessory protein isoform 2 [Homo sapiens]	41	3.93	5	2
gi19923106	paraoxonase 1 precursor [Homo sapiens]	39.7	47.32	421	14
gi19923761	multiple inositol polyphosphate histidine phosphatase 1 precursor [Homo sapiens]	55	6.78	7	3
gi19924149	toll-like receptor 4 precursor [Homo sapiens]	95.6	0.83	3	1	APSTWLTAYVVK
gi20070205	ladinin-1 [Homo sapiens]	57.1	2.32	2	2
gi20127528	parvin, beta isoform b [Homo sapiens]	41.7	4.67	22	2
gi20149621	bifunctional ATP-dependent dihydroxyacetone kinase/FAD-AMP lyase (cyclizing) [Homo sapiens]	58.9	1.91	3	1	AQLGDLPWQVAIK
gi20149663	coiled-coil domain-containing protein 90B, mitochondrial precursor [Homo sapiens]	29.5	2.76	1	1	AQLLLK
gi20357559	Charcot-Leyden crystal protein [Homo sapiens]	16.4	4.93	4	1	AQLVDMK
gi205277383	macrophage stimulating 1 precursor [Homo sapiens]	81.9	23.31	55	11
gi205277441	serine (or cysteine) proteinase inhibitor, clade A, member 7 precursor [Homo sapiens]	46.3	43.86	173	17
gi209413730	poliovirus receptor isoform gamma [Homo sapiens]	39.3	2.2	2	1	AQNEDLK
gi209862785	anoctamin-2 [Homo sapiens]	113.4	0.7	1	1	AQNLYQELLTQEGQASFQGLK
gi209863034	periostin, osteoblast specific factor isoform 4 [Homo sapiens]	83.8	1.2	2	1	AQVSPTASDMLHMR
gi209915570	amyloid beta A4 protein isoform e precursor [Homo sapiens]	72.5	3.91	4	2
gi209954825	minichromosome maintenance complex component-like isoform c [Homo sapiens]	65.8	1.02	1	1	AQWANPFDPSKTEDSSSFLIDK
gi210032463	family with sequence similarity 48, member B2 [Homo sapiens]	87.5	1.1	1	1	AREDIFMETLK
gi21070980	peptidylglycine alpha-amidating monooxygenase isoform c preproprotein [Homo sapiens]	96.2	1.5	15	1	ARFNFK
gi21071008	transcobalamin I precursor [Homo sapiens]	48.2	1.85	4	1	ASEFLGYWEPR
gi21071030	alpha 1B-glycoprotein precursor [Homo sapiens]	54.2	52.32	618	20
gi21071039	carnosinase 1 precursor [Homo sapiens]	56.7	19.33	65	8
gi211938442	apolipoprotein L1 isoform c precursor [Homo sapiens]	42.1	19.74	30	7
gi21264357	mannan-binding lectin serine protease 1 isoform 1 precursor [Homo sapiens]	79.2	17.02	28	8
gi21264359	mannan-binding lectin serine protease 1 isoform 2 precursor [Homo sapiens]	81.8	13.46	22	7
gi21264363	mannan-binding lectin serine protease 2 isoform 1 precursor [Homo sapiens]	75.7	6.56	6	3
gi21265043	ADAM metallopeptidase with thrombospondin type 1 motif, 13 isoform 3 preproprotein [Homo sapiens]	144.4	0.75	2	1	ASNDMYHSR
gi21328448	tyrosine 3-monooxygenase/tryptophan 5-monooxygenase activation protein, beta polypeptide [Homo sapiens]	28.1	14.63	15	4
gi213385323	anaphase-promoting complex subunit 5 isoform b [Homo sapiens]	72.5	1.56	1	1	ASSIIDELFQDR
gi21361302	serine (or cysteine) proteinase inhibitor, clade A (alpha-1 antiproteinase, antitrypsin), member 4 precursor [Homo sapiens]	48.5	44.73	240	16
gi21361519	adiponectin receptor protein 1 [Homo sapiens]	42.6	6.93	1	1	ATEDEGSEQK
gi21361794	cullin-associated NEDD8-dissociated protein 1 [Homo sapiens]	136.3	1.54	1	1	ATEDEGSEQKIPEATNR
gi21450863	attractin isoform 2 [Homo sapiens]	141.3	8.96	48	12
gi21493024	A-kinase anchor protein 12 isoform 2 [Homo sapiens]	181.6	0.42	1	1	ATFQTPDFIVPLTDLR
gi21614544	protein S100-A8 [Homo sapiens]	10.8	24.73	6	3
gi218751877	EF-hand calcium-binding domain-containing protein 1 isoform b [Homo sapiens]	18.5	5.03	1	1	ATITGYR
gi22027525	Rac/Cdc42 guanine nucleotide exchange factor 6 [Homo sapiens]	87.4	0.77	7	1	ATLGPAVRPLPWQR
gi22091452	apolipoprotein M [Homo sapiens]	21.2	48.94	59	8
gi221316614	extracellular matrix protein 1 isoform 1 precursor [Homo sapiens]	60.6	29.26	95	12
gi221316642	nuclear distribution protein nudE homolog 1 [Homo sapiens]	37.7	1.49	3	1	ATLYALSHAVNNYHK
gi222080070	pleckstrin homology domain-containing family G member 6 isoform b [Homo sapiens]	85.4	1.32	3	1	ATPEEK
gi223029410	talin 1 [Homo sapiens]	269.6	3.11	26	4
gi224589132	hypothetical protein LOC100132406 [Homo sapiens]	415.9	4.13	1	1	ATTVTGTPCQEWAAQEPHR
gi224591408	SH2 domain-containing protein 4B isoform 2 [Homo sapiens]	36.4	2.27	2	1	ATVAVYLESLQDTK
gi224922812	tropomyosin beta chain isoform 3 [Homo sapiens]	27	4.76	8	1	ATVVYQGER
gi225543215	antigen KI-67 isoform 2 [Homo sapiens]	319.2	0.69	2	2
gi225543438	complement component 2 isoform 2 preproprotein [Homo sapiens]	69.4	32.74	279	17
gi227430301	CD109 antigen isoform 2 precursor [Homo sapiens]	159.6	2.38	6	3
gi22749415	dolichyl-diphosphooligosaccharide--protein glycosyltransferase subunit STT3A [Homo sapiens]	80.5	1.28	1	1	AVDTWSWGER
gi23397572	kelch-like protein 34 [Homo sapiens]	70.6	0.78	3	1	AVEPQLQEEER
gi237858575	cyclin-dependent kinase 10 isoform b [Homo sapiens]	30.7	3.31	14	1	AVGEEVWHSK
gi23957690	conserved oligomeric Golgi complex subunit 7 [Homo sapiens]	86.3	1.3	1	1	AVGYLITGYQR
gi24234686	heat shock cognate 71 kDa protein isoform 2 [Homo sapiens]	53.5	3.25	2	1	AVLDVFEEGTEASAATAVK
gi24308169	dynein heavy chain 3, axonemal [Homo sapiens]	470.5	0.32	3	2
gi24430219	interleukin 12A precursor [Homo sapiens]	28.3	4.35	1	1	AVLHVHGGGGPR
gi24497519	mannosyl-oligosaccharide 1,2-alpha-mannosidase IA [Homo sapiens]	72.9	8.88	21	5
gi25777600	proteasome 26S non-ATPase subunit 1 [Homo sapiens]	105.8	1.05	2	1	AVMDDFAAFVEK
gi25914749	ATP-binding cassette, sub-family C, member 10 [Homo sapiens]	158.7	0.75	4	2
gi27262636	sperm-associated antigen 1 [Homo sapiens]	103.6	0.54	8	1	AVTEQGHELSNEER
gi27262659	colony stimulating factor 1 receptor precursor [Homo sapiens]	107.9	1.85	5	2
gi27754778	ficolin 3 isoform 2 precursor [Homo sapiens]	31.7	24.31	70	6
gi27894376	cell adhesion molecule with homology to L1CAM precursor [Homo sapiens]	136.6	2.78	10	2
gi28372525	bactericidal/permeability-increasing protein-like 3 precursor [Homo sapiens]	49.7	1.55	1	1	AWFLESK
gi28610147	interleukin 6 signal transducer isoform 1 precursor [Homo sapiens]	103.5	1.09	1	1	AYIFIDEAHITQALIWLSQR
gi28626504	fermitin family homolog 3 short form [Homo sapiens]	75.4	1.36	2	1	AYLEEECPATLR
gi29029550	cat eye syndrome critical region protein 1 isoform a precursor [Homo sapiens]	58.9	3.72	2	1	AYSDLSR
gi29171717	phosphatidylinositol-glycan-specific phospholipase D isoform 1 precursor [Homo sapiens]	92.3	8.1	38	5
gi29540564	armadillo repeat-containing X-linked protein 3 [Homo sapiens]	42.5	3.96	6	2
gi29788996	paraoxonase 3 [Homo sapiens]	39.6	9.32	104	4
gi30425444	ankyrin repeat and protein kinase domain-containing protein 1 [Homo sapiens]	84.6	2.09	1	1	AYYENSPQQVFSTEFEVK
gi30725877	G protein-coupled receptor 180 precursor [Homo sapiens]	49.4	2.27	1	1	CAGQQQDIR
gi30795180	zinc finger FYVE domain-containing protein 1 isoform 1 [Homo sapiens]	87.1	0.9	1	1	CDAESSK
gi31317307	proprotein convertase subtilisin/kexin type 9 preproprotein [Homo sapiens]	74.2	2.17	12	1	CDPHEATCYDDGK
gi31542984	inter-alpha (globulin) inhibitor H4 isoform 1 precursor [Homo sapiens]	103.3	61.08	802	50
gi31543906	ubiquitin-conjugating enzyme E2 Q1 [Homo sapiens]	46.1	1.18	1	1	CDSSPDSAEDVRK
gi31563388	sulfotransferase family cytosolic 2B member 1 isoform a [Homo sapiens]	39.6	1.71	1	1	CEDSER
gi31652249	lipopolysaccharide-binding protein precursor [Homo sapiens]	53.3	17.26	56	7
gi32130518	apolipoprotein C-II precursor [Homo sapiens]	11.3	49.5	53	4
gi32171249	prostaglandin D2 synthase, brain [Homo sapiens]	21	3.16	1	1	CEVQDR
gi32189362	liprin-alpha-3 [Homo sapiens]	133.4	0.59	2	1	CEYQIR
gi32189392	peroxiredoxin-2 isoform a [Homo sapiens]	21.9	14.14	6	2
gi32483410	vitamin D-binding protein precursor [Homo sapiens]	52.9	64.35	1045	33
gi32528306	replication factor C subunit 1 [Homo sapiens]	128.1	1.39	3	2
gi32698918	putative methyltransferase NSUN6 [Homo sapiens]	51.7	1.28	2	1	CHAGHLNGVYYQGGTYSK
gi32967601	ankyrin-3 isoform 1 [Homo sapiens]	480.1	0.23	1	1	CHEGGQSYK
gi33239445	eukaryotic translation initiation factor 3 subunit B [Homo sapiens]	92.4	1.11	2	1	CLAPLEGAR
gi33286418	pyruvate kinase isozymes M1/M2 isoform M2 [Homo sapiens]	57.9	16.2	10	6
gi33667044	target of Nesh-SH3 precursor [Homo sapiens]	118.6	3.16	6	2
gi33946278	cofilin-2 [Homo sapiens]	18.7	10.24	3	1	CLGEK
gi33946280	protein virilizer homolog isoform 2 [Homo sapiens]	128.7	0.7	3	1	CLLFSFLPASSINDMEK
gi34335272	endothelial protein C receptor precursor [Homo sapiens]	26.7	13.87	24	3
gi34577083	ras suppressor protein 1 isoform 2 [Homo sapiens]	25.5	3.57	1	1	CLPDGTWR
gi34734066	fibulin-1 isoform D [Homo sapiens]	77.2	13.09	24	7
gi35493860	otoferlin isoform d [Homo sapiens]	140.2	0.65	1	1	CMADK
gi37577172	ribonuclease, RNase A family, 4 precursor [Homo sapiens]	16.8	8.84	1	1	CNAEEHVR
gi37594447	probable palmitoyltransferase ZDHHC16 isoform 4 [Homo sapiens]	34.3	2.7	1	1	CNLLAEK
gi38016947	complement component 5 preproprotein [Homo sapiens]	188.2	44.45	629	69
gi38044288	gelsolin isoform b [Homo sapiens]	80.6	43.64	387	33
gi38146008	tetratricopeptide repeat protein 8 isoform C [Homo sapiens]	53.9	1.47	1	1	CPLMVK
gi38202257	neutral alpha-glucosidase AB isoform 2 [Homo sapiens]	106.8	3.28	5	3
gi38570135	mitogen-activated protein kinase kinase kinase kinase 5 [Homo sapiens]	95	0.59	2	1	CQAYESNR
gi38679909	testis-expressed sequence 2 protein [Homo sapiens]	125.9	0.53	5	1	CQFFSYATQTFHK
gi39725934	pigment epithelium-derived factor precursor [Homo sapiens]	46.3	46.65	249	19
gi39753970	cathelicidin antimicrobial peptide [Homo sapiens]	19.3	5.88	4	2
gi40217843	cartilage oligomeric matrix protein precursor [Homo sapiens]	82.8	6.74	8	4
gi40255005	plexin domain-containing protein 2 precursor [Homo sapiens]	59.5	2.27	2	1	CSASTSK
gi40288199	hypothetical protein LOC219287 isoform 2 [Homo sapiens]	57.5	1.27	8	1	CSPHLVLSALTSDNHGATYAFSGTHYWR
gi40316912	serum amyloid A protein preproprotein [Homo sapiens]	13.5	64.75	57	7
gi40317626	thrombospondin 1 precursor [Homo sapiens]	129.3	8.12	21	9
gi40354205	fructose-bisphosphate aldolase B [Homo sapiens]	39.4	4.67	6	2
gi40549451	lymphatic vessel endothelial hyaluronic acid receptor 1 [Homo sapiens]	35.2	4.66	3	2
gi41054864	regulating synaptic membrane exocytosis protein 1 isoform 1 [Homo sapiens]	189	0.41	1	1	CTEEGK
gi41393602	complement component 1, s subcomponent precursor [Homo sapiens]	76.6	35.17	151	18
gi41406064	myosin-10 [Homo sapiens]	228.9	0.91	6	2
gi42544239	complement factor D preproprotein [Homo sapiens]	27	24.9	27	5
gi42718011	cyclic nucleotide-gated olfactory channel [Homo sapiens]	76	1.66	4	2
gi42740907	clusterin isoform 2 preproprotein [Homo sapiens]	52.5	32.96	161	16
gi44889963	scavenger receptor cysteine-rich type 1 protein M130 isoform b [Homo sapiens]	121.5	2.5	9	3
gi4501885	beta actin [Homo sapiens]	41.7	48.27	97	14
gi4501987	afamin precursor [Homo sapiens]	69	55.09	658	37
gi4502027	albumin preproprotein [Homo sapiens]	69.3	46.47	151	22
gi4502067	alpha-1-microglobulin/bikunin preproprotein [Homo sapiens]	39	33.24	115	9
gi4502101	annexin A1 [Homo sapiens]	38.7	4.34	8	1	DADPDTFFAK
gi4502133	serum amyloid P component precursor [Homo sapiens]	25.4	28.25	50	6
gi4502149	apolipoprotein A-II preproprotein [Homo sapiens]	11.2	74	1130	9
gi4502157	apolipoprotein C-I precursor [Homo sapiens]	9.3	34.94	46	5
gi4502161	apolipoprotein C-IV precursor [Homo sapiens]	14.5	29.13	30	5
gi4502163	apolipoprotein D precursor [Homo sapiens]	21.3	33.33	23	7
gi4502165	apolipoprotein F precursor [Homo sapiens]	35.4	4.29	5	1	DAQYAPGYDK
gi4502187	aquaporin-7 [Homo sapiens]	37.2	4.97	2	1	DAVEKPQEFTIVAFVK
gi4502261	serpin peptidase inhibitor, clade C, member 1 precursor [Homo sapiens]	52.6	68.1	785	34
gi4502337	zinc-alpha-2-glycoprotein precursor [Homo sapiens]	34.2	55.7	332	17
gi4502419	flavin reductase [Homo sapiens]	22.1	9.22	15	2
gi4502503	complement component 4 binding protein, alpha chain precursor [Homo sapiens]	67	22.61	54	13
gi4502511	complement component 9 precursor [Homo sapiens]	63.1	32.74	195	20
gi4502549	calmodulin [Homo sapiens]	16.8	7.38	1	1	DDLYVSDAFHK
gi4503011	carboxypeptidase N, polypeptide 1 precursor [Homo sapiens]	52.3	25.33	65	8
gi4503107	cystatin C precursor [Homo sapiens]	15.8	29.45	11	3
gi4503143	cathepsin D preproprotein [Homo sapiens]	44.5	2.67	2	1	DEELSCTVVELK
gi4503301	2,4-dienoyl CoA reductase 1 precursor [Homo sapiens]	36	2.09	1	1	DFAEHLLIPR
gi4503445	endothelial cell growth factor 1 (platelet-derived) precursor [Homo sapiens]	49.9	3.11	8	1	DFDFVPPVVR
gi4503483	elongation factor 2 [Homo sapiens]	95.3	3.85	8	2
gi4503625	coagulation factor X preproprotein [Homo sapiens]	54.7	20.9	30	8
gi4503627	coagulation factor XI precursor [Homo sapiens]	70.1	12.48	17	7
gi4503635	prothrombin preproprotein [Homo sapiens]	70	55.95	659	33
gi4503649	coagulation factor IX preproprotein [Homo sapiens]	51.7	12.8	20	5
gi4503689	fibrinogen, alpha polypeptide isoform alpha-E preproprotein [Homo sapiens]	94.9	49.65	2292	45
gi4503987	gamma-glutamyl hydrolase precursor [Homo sapiens]	35.9	8.49	6	2
gi4504165	gelsolin isoform a precursor [Homo sapiens]	85.6	41.05	384	33
gi4504263	histone H2B type 1-M [Homo sapiens]	14	4.76	1	1	DGGER
gi4504347	hemoglobin subunit alpha [Homo sapiens]	15.2	51.41	106	7
gi4504349	hemoglobin subunit beta [Homo sapiens]	16	93.88	429	13
gi4504383	HGF activator preproprotein [Homo sapiens]	70.6	14.35	43	6
gi4504489	histidine-rich glycoprotein precursor [Homo sapiens]	59.5	37.71	578	21
gi4504615	insulin-like growth factor binding protein 1 precursor [Homo sapiens]	27.9	5.41	2	1	DGTHVVENVDATHIGK
gi4504619	insulin-like growth factor-binding protein 7 [Homo sapiens]	29.1	4.61	2	1	DGWHSWPIAHQWPQGPSAVDAAFSWEEK
gi4504893	kininogen-1 isoform 2 [Homo sapiens]	47.9	52.69	671	28
gi4505029	leukotriene A-4 hydrolase [Homo sapiens]	69.2	1.15	1	1	DGYLFQLLR
gi4505047	lumican precursor [Homo sapiens]	38.4	33.73	165	10
gi4505257	moesin [Homo sapiens]	67.8	2.43	2	1	DHEELSLVASEAVR
gi4505529	orosomucoid 2 precursor [Homo sapiens]	23.6	54.73	567	14
gi4505683	platelet-derived growth factor receptor beta precursor [Homo sapiens]	123.9	1.54	2	1	DHSAIPVINR
gi4505719	peroxisomal membrane protein 11B [Homo sapiens]	28.4	1.93	1	1	DHVFPVNDGFQALQGIIHSILKK
gi4505733	platelet factor 4 (chemokine (C-X-C motif) ligand 4) precursor [Homo sapiens]	10.8	35.64	60	4
gi4505737	complement factor properdin precursor [Homo sapiens]	51.2	4.9	29	3
gi4505881	plasminogen isoform 1 precursor [Homo sapiens]	90.5	59.01	616	42
gi4505981	pro-platelet basic protein precursor [Homo sapiens]	13.9	51.56	82	7
gi4506115	protein C preproprotein [Homo sapiens]	52	9.76	38	4
gi4506121	vitamin K-dependent protein Z precursor [Homo sapiens]	44.7	6.25	10	3
gi4506147	#N/A	#N/A	#N/A	#N/A	#N/A
gi4506181	proteasome subunit alpha type-2 [Homo sapiens]	25.9	8.12	2	1	DIPMNPMCIYR
gi4506427	chemerin preproprotein [Homo sapiens]	18.6	21.47	13	3
gi4506549	non-secretory ribonuclease precursor [Homo sapiens]	18.3	9.32	1	1	DISEVVTPR
gi4506765	protein S100-A4 [Homo sapiens]	11.7	10.89	2	1	DITDTLVAVTISEGAHHLDLR
gi4506773	protein S100-A9 [Homo sapiens]	13.2	63.16	38	5
gi4506939	sonic hedgehog preproprotein [Homo sapiens]	49.6	2.81	4	1	DKFSEFWDLDPEVRPTSAVAA
gi4507171	SPARC precursor [Homo sapiens]	34.6	11.88	13	4
gi4507467	transforming growth factor, beta-induced, 68kDa precursor [Homo sapiens]	74.6	14.2	24	6
gi4507511	TIMP metallopeptidase inhibitor 2 precursor [Homo sapiens]	24.4	11.82	5	2
gi4507645	triosephosphate isomerase 1 isoform 1 [Homo sapiens]	26.7	8.43	5	2
gi4507725	transthyretin precursor [Homo sapiens]	15.9	77.55	516	12
gi4507869	vasodilator-stimulated phosphoprotein [Homo sapiens]	39.8	3.68	4	1	DLATVYVDVLKDSGR
gi4507875	vascular cell adhesion protein 1 isoform a precursor [Homo sapiens]	81.2	5.95	10	3
gi4507877	vinculin isoform VCL [Homo sapiens]	116.6	9.47	28	6
gi45269141	multimerin-1 [Homo sapiens]	138	3.83	5	3
gi45439342	peptidylprolyl isomerase-like 5 isoform 1 [Homo sapiens]	46.7	2.9	7	2
gi4557014	catalase [Homo sapiens]	59.7	7.4	5	3
gi4557287	angiotensinogen preproprotein [Homo sapiens]	53.1	35.67	308	15
gi4557321	apolipoprotein A-I preproprotein [Homo sapiens]	30.8	86.14	3867	34
gi4557323	apolipoprotein C-III precursor [Homo sapiens]	10.8	55.56	30	5
gi4557325	apolipoprotein E precursor [Homo sapiens]	36.1	59.94	125	19
gi4557351	butyrylcholinesterase precursor [Homo sapiens]	68.4	19.44	44	11
gi4557373	biotinidase precursor [Homo sapiens]	61.1	22.1	88	10
gi4557389	complement component 8, alpha polypeptide precursor [Homo sapiens]	65.1	27.4	112	12
gi4557391	complement component 8, beta polypeptide preproprotein [Homo sapiens]	66.9	45.18	240	21
gi4557395	carbonic anhydrase 2 [Homo sapiens]	29.2	7.31	1	1	DLLLPQPDLR
gi4557417	CD14 antigen precursor [Homo sapiens]	40.1	29.6	57	10
gi4557485	ceruloplasmin precursor [Homo sapiens]	122.1	58.69	1704	49
gi4557537	developmentally-regulated GTP-binding protein 2 [Homo sapiens]	40.7	1.65	1	1	DLLYIGK
gi4557739	soluble mannose-binding lectin precursor [Homo sapiens]	26.1	10.08	6	3
gi4557871	transferrin precursor [Homo sapiens]	77	2.44	2	1	DLTGFPGPLNDQDDEDCINR
gi4557892	lecithin-cholesterol acyltransferase precursor [Homo sapiens]	49.5	23.18	52	6
gi45580688	complement component 7 precursor [Homo sapiens]	93.5	37.72	291	26
gi46195719	olfactomedin-like protein 2B precursor [Homo sapiens]	83.9	0.8	1	1	DLWQK
gi46276889	proteoglycan 2 preproprotein [Homo sapiens]	25.2	6.31	1	1	DLYSGLIGPLIVCR
gi46370066	exostosin-1 [Homo sapiens]	86.2	2.82	1	1	DMALTAFVLISLQEAK
gi46852172	kinesin-like protein KIF13B [Homo sapiens]	202.7	0.71	30	2
gi47132553	fibronectin 1 isoform 5 preproprotein [Homo sapiens]	252.7	38.81	711	64
gi47132620	keratin 2 [Homo sapiens]	65.4	7.04	9	4
gi4755140	type I inositol-3,4-bisphosphate 4-phosphatase isoform a [Homo sapiens]	105.6	0.85	3	1	DNDGWLTSDPR
gi4757760	adiponectin precursor [Homo sapiens]	26.4	15.98	11	3
gi4757826	beta-2-microglobulin precursor [Homo sapiens]	13.7	16.81	17	2
gi4757960	cadherin 1, type 1 preproprotein [Homo sapiens]	97.4	0.68	2	1	DNEQHVFK
gi4758012	clathrin heavy chain 1 [Homo sapiens]	191.5	0.42	4	1	DNLQHK
gi4758092	di-N-acetylchitobiase precursor [Homo sapiens]	43.7	5.97	12	2
gi4758226	E2F transcription factor 2 [Homo sapiens]	47.5	1.37	3	1	DNTYNR
gi4758460	platelet glycoprotein V precursor [Homo sapiens]	60.9	9.82	29	4
gi4758484	glutathione S-transferase omega-1 [Homo sapiens]	27.5	3.73	1	1	DPASDQMQHWK
gi4758502	hyaluronan binding protein 2 preproprotein [Homo sapiens]	62.6	12.68	25	8
gi4758606	integrin-linked protein kinase [Homo sapiens]	51.4	3.1	4	1	DPNHFRPAGLPEK
gi4758638	peroxiredoxin-6 [Homo sapiens]	25	15.18	12	2
gi47679089	receptor expression-enhancing protein 3 [Homo sapiens]	29.2	3.14	3	1	DPNTDR
gi47777317	cartilage acidic protein 1 precursor [Homo sapiens]	71.4	4.08	3	2
gi48255941	CD44 antigen isoform 4 precursor [Homo sapiens]	39.4	5.82	20	2
gi4826772	insulin-like growth factor binding protein, acid labile subunit isoform 2 precursor [Homo sapiens]	66	34.05	155	17
gi4826876	osteomodulin precursor [Homo sapiens]	49.5	16.86	17	3
gi4826898	profilin 1 [Homo sapiens]	15	6.43	5	1	DQFNLIVFSTEATQWRPSLVPASAENVNK
gi4826940	prolylcarboxypeptidase isoform 1 preproprotein [Homo sapiens]	55.8	4.23	2	1	DQGHGHQR
gi48762920	liver phosphofructokinase [Homo sapiens]	85	3.08	8	2
gi50233850	olfactory receptor 6S1 [Homo sapiens]	36.1	3.93	1	1	DRDGNTLTYYR
gi50301234	iron-sulfur cluster co-chaperone protein HscB, mitochondrial precursor [Homo sapiens]	27.4	2.55	8	1	DRDLEVDTTLK
gi5031695	complement factor H-related protein 2 precursor [Homo sapiens]	30.6	21.48	34	4
gi5031809	immunoglobulin superfamily containing leucine-rich repeat protein precursor [Homo sapiens]	46	3.74	4	1	DRVVEESELAR
gi5031863	galectin-3-binding protein [Homo sapiens]	65.3	21.03	69	12
gi50363217	serine proteinase inhibitor, clade A, member 1 precursor [Homo sapiens]	46.7	19.86	36	6
gi50363226	secretoglobin family 3A member 1 precursor [Homo sapiens]	10.1	18.27	2	1	DSDGDGR
gi50592988	cytochrome b-c1 complex subunit 2, mitochondrial precursor [Homo sapiens]	48.4	1.32	7	1	DSDWPFCSDEDWNYK
gi50659080	serpin peptidase inhibitor, clade A, member 3 precursor [Homo sapiens]	47.6	64.3	1241	28
gi51477714	alpha-mannosidase 2 [Homo sapiens]	131.1	0.96	4	1	DSGKEQGHTR
gi5174411	CD5 antigen-like precursor [Homo sapiens]	38.1	2.02	2	1	DSHSLTTNIMEILR
gi5174463	heparan sulfate glucosamine 3-O-sulfotransferase 2 [Homo sapiens]	41.5	4.09	1	1	DSITTWEILAVSMSDK
gi5174675	cysteine-rich secretory protein 3 precursor [Homo sapiens]	27.6	5.31	2	2
gi51896037	g protein-coupled receptor kinase 6 isoform C [Homo sapiens]	64.3	1.25	11	1	DSLIELK
gi52145310	hexose-6-phosphate dehydrogenase precursor [Homo sapiens]	88.8	1.77	2	1	DSMIWDCTCIGAGR
gi52485853	integrin, alpha 11 precursor [Homo sapiens]	133.4	1.01	2	1	DSPVLIDFFEDTER
gi52630338	proline/serine-rich coiled-coil protein 1 isoform b [Homo sapiens]	33.6	1.94	1	1	DSSTWLTAFVLK
gi5453678	epididymal secretory protein E1 precursor [Homo sapiens]	16.6	15.23	2	1	DSYDLHDLK
gi5453914	phospholipid transfer protein isoform a precursor [Homo sapiens]	54.7	24.75	64	11
gi54607120	lactotransferrin precursor [Homo sapiens]	78.1	4.37	8	3
gi54792058	lung type-I cell membrane-associated glycoprotein isoform b [Homo sapiens]	24.6	2.54	1	1	DTGTYGFLLPER
gi54792787	complement factor H-related 3 isoform 1 precursor [Homo sapiens]	37.3	6.06	75	2
gi55741641	kinase D-interacting substrate of 220 kDa [Homo sapiens]	196.4	0.4	1	1	DTIVFK
gi55743106	alpha 3 type VI collagen isoform 5 precursor [Homo sapiens]	321.2	0.44	1	1	DTLPSCAVR
gi55743122	retinol-binding protein 4, plasma precursor [Homo sapiens]	23	48.26	137	6
gi55770842	C-reactive protein, pentraxin-related precursor [Homo sapiens]	25	7.14	2	1	DTMVEDLVVLVR
gi55770856	golgi SNAP receptor complex member 1 isoform 3 [Homo sapiens]	21.2	3.78	2	1	DTSCVNPPTVQNAYIVSR
gi55925576	insulin-like growth factor-binding protein 2 precursor [Homo sapiens]	35.1	1.83	2	1	DTVIKPLLVEPEGLEK
gi55956788	nucleolin [Homo sapiens]	76.6	0.99	1	1	DTVQIHDITGK
gi55956899	keratin, type I cytoskeletal 9 [Homo sapiens]	62	8.83	18	6
gi56090539	dysferlin-interacting protein 1 [Homo sapiens]	17.4	5.84	1	1	DVCDPGNTK
gi56786136	sodium/hydrogen exchanger 10 [Homo sapiens]	135.1	0.85	4	1	DVFLEMNIPYSVVR
gi56786155	complement component 1, q subcomponent, C chain precursor [Homo sapiens]	25.8	21.22	48	4
gi56788359	ADAMTS-like protein 4 isoform 2 [Homo sapiens]	95.1	0.91	2	1	DVVEAASHIEQR
gi57165371	probable G-protein coupled receptor 61 [Homo sapiens]	49.3	3.55	2	1	DVVLFEK
gi57222563	cytoskeleton-associated protein 5 isoform b [Homo sapiens]	218.4	0.51	1	1	DVVLTTTFVDDIK
gi5729812	RNA polymerase II elongation factor ELL [Homo sapiens]	68.2	1.29	3	1	DVVQITCLDGFEVVEGR
gi57863271	hypothetical protein LOC23078 isoform a [Homo sapiens]	214.7	0.37	1	1	DVWGIEGPIDAAFTR
gi5803066	leukocyte immunoglobulin-like receptor subfamily A member 1 precursor [Homo sapiens]	53.2	2.25	3	2
gi5803193	tumor differentially expressed protein 1 [Homo sapiens]	52.5	4.23	2	1	DWHGVPGQVDAAMAGR
gi58331240	fetuin-B precursor [Homo sapiens]	42	19.37	36	7
gi5902118	secreted phosphoprotein 2, 24kDa precursor [Homo sapiens]	24.3	5.69	3	1	DYEDQQK
gi59710093	probable G-protein coupled receptor 112 [Homo sapiens]	333.2	0.16	1	1	DYFMPCPGR
gi6005948	WW domain-binding protein 4 [Homo sapiens]	42.5	1.86	3	1	DYIEFNK
gi6006001	glutathione peroxidase 3 precursor [Homo sapiens]	25.5	22.12	27	5
gi60499001	peroxisomal sarcosine oxidase [Homo sapiens]	44	1.54	2	1	DYNLNDILLQLGIEEAFTSK
gi61097912	nucleolar MIF4G domain-containing protein 1 [Homo sapiens]	96.2	1.63	2	2
gi61743952	1-acyl-sn-glycerol-3-phosphate acyltransferase epsilon [Homo sapiens]	42	1.65	4	1	DYWSTVK
gi62000702	diacylglycerol kinase kappa [Homo sapiens]	141.7	0.79	14	1	EAEEHQETQCLR
gi62243068	insulin-like growth factor binding protein 3 isoform b precursor [Homo sapiens]	31.7	19.59	27	5
gi62243290	insulin-like growth factor binding protein 4 precursor [Homo sapiens]	27.9	5.43	3	1	EAGIPEFYDYDVALIK
gi62530391	selenoprotein P isoform 1 precursor [Homo sapiens]	43.2	15.49	39	6
gi62739186	complement factor H isoform a precursor [Homo sapiens]	139	48.25	970	48
gi62912462	complement component 4 binding protein, beta chain isoform 2 precursor [Homo sapiens]	28.3	21.91	9	4
gi64762489	zinc transporter 8 isoform a [Homo sapiens]	40.7	2.17	1	1	EALQGVGDMGR
gi6594683	probable histone-lysine N-methyltransferase NSD2 isoform 4 [Homo sapiens]	69.4	0.95	3	1	EALQIK
gi6631100	natural killer-tumor recognition sequence [Homo sapiens]	165.6	0.55	2	1	EALVPLVADHK
gi66346698	alpha-N-acetylglucosaminidase precursor [Homo sapiens]	82.2	3.1	2	1	EANVACLDLGFQQGADTQR
gi66347875	complement C1r subcomponent precursor [Homo sapiens]	80.1	39.72	419	22
gi66864913	neuropilin 1 isoform c [Homo sapiens]	68.3	2.63	4	1	EAQLPVIENK
gi66932947	alpha-2-macroglobulin precursor [Homo sapiens]	163.2	74.02	8151	98
gi67190748	complement component 4A preproprotein [Homo sapiens]	192.7	64.11	3261	91
gi67191208	ubiquitin C [Homo sapiens]	77	19.71	8	2
gi67782358	complement factor B preproprotein [Homo sapiens]	85.5	45.94	1251	33
gi68163411	CD166 antigen precursor [Homo sapiens]	65.1	6.69	6	2
gi68299759	ecotropic viral integration site 5 protein homolog [Homo sapiens]	92.9	0.74	4	1	ECNNPAPQR
gi68800430	HCLS1-binding protein 3 [Homo sapiens]	42.8	2.04	1	1	ECNNPPPSGGGR
gi6912568	glucocorticoid modulatory element-binding protein 2 [Homo sapiens]	56.4	1.13	1	1	EDFTSLSLVLYSR
gi6912604	acidic nuclear phosphoprotein 32C [Homo sapiens]	26.7	2.56	8	1	EDGGAR
gi70778918	inter-alpha globulin inhibitor H2 polypeptide [Homo sapiens]	106.4	39.11	1065	34
gi70780384	peptidase inhibitor 16 precursor [Homo sapiens]	49.4	12.53	57	5
gi70906435	fibrinogen, beta chain preproprotein [Homo sapiens]	55.9	71.89	1529	34
gi70906437	fibrinogen, gamma chain isoform gamma-A precursor [Homo sapiens]	49.5	74.14	1179	30
gi71143119	signal-induced proliferation-associated 1-like protein 3 [Homo sapiens]	194.5	0.56	3	2
gi71773110	apolipoprotein A-IV precursor [Homo sapiens]	45.3	66.67	456	29
gi71774197	ubiquitin carboxyl-terminal hydrolase 47 [Homo sapiens]	147.1	2.8	5	3
gi71979925	cytochrome c oxidase assembly protein COX19 [Homo sapiens]	10.4	11.11	1	1	EEDPIHLR
gi73747881	zinc finger ZZ-type and EF-hand domain-containing protein 1 [Homo sapiens]	330.9	0.24	12	1	EEEKASK
gi7382460	sex hormone-binding globulin isoform 1 precursor [Homo sapiens]	43.8	40.05	113	9
gi73858564	corticosteroid binding globulin precursor [Homo sapiens]	45.1	28.4	87	9
gi73858566	heparin cofactor II precursor [Homo sapiens]	57	49.7	344	23
gi73858570	serpin peptidase inhibitor, clade G, member 1 precursor [Homo sapiens]	55.1	44.2	706	24
gi74027261	serine peptidase inhibitor, Kazal type 5 isoform b precursor [Homo sapiens]	120.6	0.66	5	1	EELCTMFIR
gi74272287	matrix metalloproteinase 9 preproprotein [Homo sapiens]	78.4	2.55	4	1	EELLPAQDIK
gi74275350	translocator protein isoform PBR [Homo sapiens]	18.8	4.73	3	1	EEMFHMLK
gi7656888	angiopoietin-like 3 precursor [Homo sapiens]	53.6	5.22	4	2
gi7662168	suppression of tumorigenicity 18 protein [Homo sapiens]	115.1	0.67	1	1	EESPLLIGQQSTVSDVPR
gi7669492	glyceraldehyde-3-phosphate dehydrogenase [Homo sapiens]	36	17.01	39	4
gi7705753	complement component 1, q subcomponent, A chain precursor [Homo sapiens]	26	28.98	58	5
gi7706254	nucleolar protein 58 [Homo sapiens]	59.5	2.46	22	2
gi78191798	plasma kallikrein B1 precursor [Homo sapiens]	71.3	33.07	177	20
gi81295404	acyl-coenzyme A thioesterase 9, mitochondrial isoform b [Homo sapiens]	49.9	1.37	1	1	EFDHNSNIR
gi81295809	pericentrin [Homo sapiens]	377.8	0.24	2	1	EFGNTLEDK
gi83281447	phytanoyl-CoA 2-hydroxylase isoform b precursor [Homo sapiens]	27.3	3.36	2	1	EFLGENISNFLSLAGNTYQLTR
gi83921602	solute carrier family 38, member 10 isoform a [Homo sapiens]	119.7	1.25	4	1	EFMSQGNK
gi85540441	regulator of G-protein signaling 21 [Homo sapiens]	17.7	5.26	1	1	EFNAETFTFHADICTLSEK
gi86788015	EGF-containing fibulin-like extracellular matrix protein 1 precursor [Homo sapiens]	54.6	6.9	8	3
gi87196339	collagen, type VI, alpha 1 precursor [Homo sapiens]	108.5	0.78	4	1	EFNPLVIVGLSK
gi87298828	complement component 1, q subcomponent, B chain precursor [Homo sapiens]	26.7	32.41	90	7
gi88702793	vasorin precursor [Homo sapiens]	71.7	5.79	14	3
gi88703043	sorting nexin-6 isoform a [Homo sapiens]	33.5	2.07	1	1	EFQVPTFTIPK
gi88853069	vitronectin precursor [Homo sapiens]	54.3	28.87	415	15
gi89191868	von Willebrand factor preproprotein [Homo sapiens]	309.1	1.32	15	3
gi91208420	protein bassoon [Homo sapiens]	416.2	0.53	1	1	EFTPPVQAAYQK
gi91823602	autotaxin isoform 2 preproprotein [Homo sapiens]	98.9	6.84	18	4
gi95007030	protein Lines homolog 1 [Homo sapiens]	85.8	1.59	4	2
gi9845238	UDP-GlcNAc:betaGal beta-1,3-N-acetylglucosaminyltransferase 2 [Homo sapiens]	46	2.27	2	1	EGFGHLSPTGTTEFWLGNEK
gi9955968	ATP-binding cassette, sub-family B (MDR/TAP), member 9 isoform 2 [Homo sapiens]	79.7	0.97	8	1	EGGGGNR
gi9966881	nuclear pore complex protein Nup107 [Homo sapiens]	106.3	0.65	3	1	EGISQEALHTQMLTAVQEISHLIEPLANAAR

## Sheet: iTRAQ 2
Accession	Description	MW.kDa	% Coverage	PSM	Peptides.Used	Single.Pep.Sequence
gi100814339	coiled-coil domain-containing protein 146 [Homo sapiens]	112.7	1.15	19	2
gi102467242	inner centromere protein antigens 135/155kDa isoform 2 [Homo sapiens]	104.9	0.77	20	1	AAAITSDILEALGR
gi10280622	amylase, pancreatic, alpha-2B precursor [Homo sapiens]	57.7	3.33	4	1	AAALAHLDR
gi104487297	protein tyrosine phosphatase, receptor type, sigma isoform 2 precursor [Homo sapiens]	212.4	1.68	3	2
gi10518503	coagulation factor VII isoform b precursor [Homo sapiens]	49.3	19.37	12	5
gi105990532	apolipoprotein B precursor [Homo sapiens]	515.2	58.82	3138	253
gi105990535	coagulation factor V precursor [Homo sapiens]	251.5	11.78	83	24
gi10835095	serum amyloid A-4 protein precursor [Homo sapiens]	14.8	61.54	118	7
gi10835099	solute carrier organic anion transporter family member 1A2 [Homo sapiens]	74.1	0.9	1	1	AAGHPGDPESQQR
gi10835159	plasminogen activator inhibitor-1 isoform 1 precursor [Homo sapiens]	45	4.98	2	1	AAHFVFR
gi10863927	peptidylprolyl isomerase A [Homo sapiens]	18	12.12	6	2
gi110349772	alpha 1 type I collagen preproprotein [Homo sapiens]	138.8	0.61	1	1	AAISGENAGLVR
gi11056061	thymosin, beta 4 [Homo sapiens]	5	43.18	4	3
gi110611233	alpha 1 type XVIII collagen isoform 2 precursor [Homo sapiens]	135.4	0.52	3	1	AAMVGMLANFLGFR
gi110611237	coagulation factor XIII B chain precursor [Homo sapiens]	75.5	30.86	60	19
gi110618250	mucin and cadherin-like isoform 3 [Homo sapiens]	69.6	1.23	2	1	AAPGQEPPEHMAELQR
gi110624774	C-type mannose receptor 2 [Homo sapiens]	166.6	0.95	1	1	AAQVTIQSSGTFSSK
gi110825982	probable E3 ubiquitin-protein ligase HERC5 [Homo sapiens]	116.8	0.59	1	1	AAQVTIQSSGTFSSKFQVDNNNR
gi111118968	collagen, type XI, alpha 2 isoform 3 preproprotein [Homo sapiens]	159.8	1.1	2	2
gi112382257	InaD-like [Homo sapiens]	196.3	0.28	8	1	AASGTTGTYQEWK
gi113204617	ryanodine receptor 1 isoform 2 [Homo sapiens]	564.3	0.26	7	2
gi11321561	hemopexin precursor [Homo sapiens]	51.6	60.17	2321	28
gi11321593	insulin-like growth factor-binding protein 6 precursor [Homo sapiens]	25.3	9.58	2	2
gi113412968	PREDICTED: similar to hCG2040074 [Homo sapiens]	27.4	2.44	1	1	AAVYHHFISDGVR
gi113415686	PREDICTED: hypothetical protein LOC285556 [Homo sapiens]	193.5	0.44	1	1	ACNHPAPK
gi113722133	probable helicase senataxin [Homo sapiens]	302.7	0.75	5	3
gi114155133	dynein heavy chain 9, axonemal isoform 2 [Homo sapiens]	511.6	0.11	2	1	ADGESCSASMMYQEGK
gi115298645	mitogen-activated protein kinase kinase kinase 14 [Homo sapiens]	104	0.53	7	1	ADGLAVIGVLMK
gi115298678	complement component 3 precursor [Homo sapiens]	187	86.23	7283	144
gi115529478	neural cell adhesion molecule 1 isoform 3 [Homo sapiens]	83.7	3.29	3	3
gi115583663	alpha-2-antiplasmin isoform a precursor [Homo sapiens]	54.5	35.23	450	15
gi116063573	filamin-A isoform 1 [Homo sapiens]	279.8	4.59	18	8
gi116256451	lysine-specific histone demethylase 1B [Homo sapiens]	65.7	0.85	2	1	ADLINKK
gi116256481	TNFAIP3-interacting protein 1 [Homo sapiens]	71.8	0.79	3	1	ADLQK
gi116292750	lipoprotein Lp(a) precursor [Homo sapiens]	226.4	21.37	56	10
gi116534898	desmoglein 2 preproprotein [Homo sapiens]	122.2	1.25	2	1	ADSIQGTAR
gi116534900	dopamine beta hydroxylase precursor [Homo sapiens]	69	7.46	13	4
gi116812622	phosphatidylethanolamine-binding protein 4 precursor [Homo sapiens]	25.7	4.85	2	1	ADVQAHGEGQEFSITCLVDEEEMK
gi118442839	complement factor H-related 1 precursor [Homo sapiens]	37.6	32.12	50	8
gi118582275	superoxide dismutase 3, extracellular precursor [Homo sapiens]	25.8	15.42	7	2
gi118600963	nik-related protein kinase [Homo sapiens]	178.4	0.32	10	1	AECMLQQAER
gi119220554	serine palmitoyltransferase 3 [Homo sapiens]	62	1.27	28	1	AEDHFSVIDFNQNIR
gi119360348	tissue alpha-L-fucosidase precursor [Homo sapiens]	53.7	3.65	2	1	AEDLVGK
gi119372317	xin actin-binding repeat containing 2 isoform 1 [Homo sapiens]	401.9	0.25	3	1	AEEEHLGILGPQLHADVGDK
gi119392077	rap guanine nucleotide exchange factor 5 [Homo sapiens]	84.7	1.23	3	1	AEEILSR
gi119392081	complement factor I preproprotein [Homo sapiens]	65.7	39.28	233	21
gi119392086	Indian hedgehog homolog precursor [Homo sapiens]	45.2	6.08	2	1	AEGPLR
gi119395709	coagulation factor XIII A1 subunit precursor [Homo sapiens]	83.2	28.01	65	15
gi119395750	keratin, type II cytoskeletal 1 [Homo sapiens]	66	30.75	75	19
gi119395754	keratin, type II cytoskeletal 5 [Homo sapiens]	62.3	6.61	11	4
gi11991660	semaphorin-6A precursor [Homo sapiens]	114.3	0.58	3	1	AEMADQASAWLTR
gi122056685	peptidylarginine deiminase type I [Homo sapiens]	74.6	1.06	1	1	AEPLAFTFSHDYK
gi122891870	melanoma inhibitory activity family, member 3 precursor [Homo sapiens]	213.6	0.42	1	1	AESPEVCFNEESPK
gi122937297	serpin A11 precursor [Homo sapiens]	47	8.53	4	3
gi122937307	acyl-coenzyme A synthetase ACSM4, mitochondrial precursor [Homo sapiens]	65.7	1.03	1	1	AETGDK
gi122937514	protein unc-13 homolog C [Homo sapiens]	250.8	0.45	3	2
gi124028525	phenylalanyl-tRNA synthetase beta chain [Homo sapiens]	66.1	1.19	23	1	AFDICPLVK
gi124256496	heat shock 70 kDa protein 1-like [Homo sapiens]	70.3	2.5	2	1	AFFMLDGILSK
gi125490354	spermatogenesis-associated protein 1 [Homo sapiens]	52.9	1.09	16	1	AFIQLWAFDAVK
gi12597635	B-cell lymphoma/leukemia 11B isoform 2 [Homo sapiens]	88.4	0.73	1	1	AFLEVNEEGSEAAASTAVVIAGR
gi12597661	mitochondrial ribosomal protein L44 precursor [Homo sapiens]	37.5	2.11	2	1	AFLLTPR
gi126012562	low density lipoprotein receptor-related protein 1 precursor [Homo sapiens]	504.3	0.31	2	1	AFQYHSK
gi126012571	basement membrane-specific heparan sulfate proteoglycan core protein precursor [Homo sapiens]	468.5	1.84	30	6
gi126032338	ryanodine receptor 3 [Homo sapiens]	551.7	0.14	1	1	AFSSYQK
gi126273569	plasma carboxypeptidase B2 isoform a preproprotein [Homo sapiens]	48.4	28.61	53	12
gi12667788	myosin-9 [Homo sapiens]	226.4	2.5	7	4
gi13236553	nucleolar protein 12 [Homo sapiens]	24.6	2.35	1	1	AGAEPASER
gi13325075	sulfhydryl oxidase 1 isoform a [Homo sapiens]	82.5	26.51	68	15
gi133925809	inter-alpha (globulin) inhibitor H3 preproprotein [Homo sapiens]	99.8	35.84	199	23
gi13540563	complement factor H-related 5 precursor [Homo sapiens]	64.4	8.96	19	5
gi13775198	SH3 domain-binding glutamic acid-rich-like protein 3 [Homo sapiens]	10.4	20.43	1	1	AGDFLEANYMNLQR
gi13899251	conserved oligomeric Golgi complex subunit 3 [Homo sapiens]	94	0.72	1	1	AGELEVFNGYFVHFFAPDNLDPIPK
gi14211845	mitochondrial inner membrane protease subunit 2 [Homo sapiens]	19.7	2.86	1	1	AGEQVTYTCATYYK
gi14249738	N-acetylglucosamine-1-phosphotransferase subunit gamma precursor [Homo sapiens]	34	3.28	4	1	AGEVQEPELR
gi14251209	chloride intracellular channel protein 1 [Homo sapiens]	26.9	3.73	1	1	AGFGNQESEFWLGNENLHQLTLQGNWELR
gi145275213	coagulation factor XII precursor [Homo sapiens]	67.7	32.85	206	16
gi14550407	complement component 2 isoform 1 preproprotein [Homo sapiens]	83.2	38.43	205	28
gi145580626	transcription factor E2F7 [Homo sapiens]	99.8	0.66	5	1	AGKPVICATQMLESMIK
gi14589961	chemokine (C-C motif) ligand 14 isoform 1 precursor [Homo sapiens]	10.7	7.53	1	1	AGLLRPDYALLGHR
gi14591909	ribosomal protein L5 [Homo sapiens]	34.3	2.02	40	1	AGLQAFFQVQECNK
gi147903302	MAP7 domain-containing protein 3 [Homo sapiens]	98.4	0.91	11	1	AGTELVNFLSYFVELGTQPATQ
gi148596957	myosin-binding protein C, cardiac-type [Homo sapiens]	140.7	0.55	3	1	AGTFFWSVVIPHER
gi148596996	CUE domain-containing protein 2 [Homo sapiens]	32	1.74	3	1	AHLDIAGSLEGHLR
gi148612803	keratin, type II cytoskeletal 74 [Homo sapiens]	57.8	2.27	16	2
gi148612818	cGMP-dependent protein kinase 1 isoform 1 [Homo sapiens]	76.3	0.89	4	1	AHLNIK
gi148664230	ankyrin repeat and LEM domain-containing protein 2 [Homo sapiens]	104	0.53	1	1	AHSCPSVWK
gi148719673	probable G-protein coupled receptor 116 precursor [Homo sapiens]	149.4	0.82	7	1	AHTSFQISLSVSYTGSR
gi148806891	hypothetical protein LOC54906 [Homo sapiens]	268.7	0.25	3	1	AHVDALR
gi149589008	xaa-Pro dipeptidase isoform 1 [Homo sapiens]	54.5	3.25	2	1	AHYDLR
gi149944424	1-aminocyclopropane-1-carboxylate synthase-like protein 2 [Homo sapiens]	65.2	2.11	4	2
gi150170710	hypothetical protein LOC728118 [Homo sapiens]	93.8	0.8	1	1	AIDEDCSQYEPIPGSQK
gi150417978	platelet glycoprotein Ib alpha chain precursor [Homo sapiens]	70.2	3.76	6	2
gi153082722	intercellular adhesion molecule 2 precursor [Homo sapiens]	30.6	9.45	8	2
gi153251229	chondroadherin precursor [Homo sapiens]	40.5	5.01	2	1	AIFYMNNPSR
gi153266841	apolipoprotein H precursor [Homo sapiens]	38.3	55.94	418	16
gi153791870	zinc finger protein 578 [Homo sapiens]	68.5	1.69	1	1	AIHLLLR
gi153792110	protein HEG homolog 1 precursor [Homo sapiens]	147.4	0.8	2	1	AIMEK
gi153946395	tenascin precursor [Homo sapiens]	240.7	1.91	8	3
gi154146191	heat shock protein HSP 90-alpha isoform 2 [Homo sapiens]	84.6	1.37	2	1	AIQLTYNPDESSKPNMIDAATLK
gi154146262	igGFc-binding protein precursor [Homo sapiens]	571.6	1.09	5	3
gi154759291	serine (or cysteine) proteinase inhibitor, clade A (alpha-1 antiproteinase, antitrypsin), member 10 precursor [Homo sapiens]	50.7	38.96	111	14
gi154800449	zinc finger protein 132 [Homo sapiens]	80.6	0.71	2	1	AITPPHPASQANIIFDITEGNLR
gi154813193	IQ domain-containing protein E isoform 2 [Homo sapiens]	75.6	1.47	7	2
gi156119625	inter-alpha (globulin) inhibitor H1 isoform a [Homo sapiens]	101.3	40.29	396	28
gi156231037	kininogen-1 isoform 1 [Homo sapiens]	71.9	44.1	747	36
gi156416003	succinate dehydrogenase complex, subunit A, flavoprotein precursor [Homo sapiens]	72.6	0.75	97	1	ALAKCHK
gi156523970	alpha-2-HS-glycoprotein [Homo sapiens]	39.3	57.49	815	17
gi156616294	N-acetylmuramoyl-L-alanine amidase precursor [Homo sapiens]	62.2	49.13	153	16
gi156627579	tetranectin precursor [Homo sapiens]	22.5	41.58	75	9
gi157266300	membrane alanine aminopeptidase precursor [Homo sapiens]	109.5	6.62	15	5
gi157278361	C2 calcium-dependent domain-containing protein 4B [Homo sapiens]	38.7	1.65	1	1	ALDLSLK
gi157653329	procollagen C-endopeptidase enhancer 1 [Homo sapiens]	47.9	6.9	11	3
gi157738629	kinesin-like protein KIF13A isoform d [Homo sapiens]	195.9	0.69	90	2
gi157785548	PAS domain-containing protein 1 [Homo sapiens]	87.4	0.78	3	1	ALFVSEEEK
gi158508476	MBT domain-containing protein 1 [Homo sapiens]	70.5	2.07	2	2
gi160420295	hypothetical protein LOC85459 [Homo sapiens]	295	0.23	1	1	ALGISPFHEHAEVVFTANDSGPR
gi162809334	pregnancy-zone protein precursor [Homo sapiens]	163.8	30.16	1258	38
gi16418467	leucine-rich alpha-2-glycoprotein 1 precursor [Homo sapiens]	38.2	43.52	107	13
gi164519146	transcriptional repressor p66-alpha [Homo sapiens]	68	0.79	1	1	ALLAFQESK
gi16507237	78 kDa glucose-regulated protein [Homo sapiens]	72.3	6.73	7	3
gi166197660	complement component C8 gamma chain precursor [Homo sapiens]	22.3	54.95	87	7
gi166235140	seizure 6-like protein 2 isoform 4 [Homo sapiens]	86.8	0.87	1	1	ALLAYAFSLLGK
gi166362713	cadherin 5, type 2 preproprotein [Homo sapiens]	87.5	7.91	11	6
gi166795301	prenylcysteine oxidase 1 precursor [Homo sapiens]	56.6	16.83	19	6
gi167466198	intercellular adhesion molecule 1 precursor [Homo sapiens]	57.8	7.52	4	3
gi16751921	dermcidin preproprotein [Homo sapiens]	11.3	10	1	1	ALPGEQQPLHALTR
gi167614506	plastin-2 [Homo sapiens]	70.2	26.32	42	13
gi167857790	orosomucoid 1 precursor [Homo sapiens]	23.5	53.23	1204	14
gi168229159	ADP-ribosyl cyclase 2 precursor [Homo sapiens]	35.7	2.83	4	1	ALQDQLVLVAAK
gi169214179	PREDICTED: similar to complement component 3 [Homo sapiens]	44.9	82.56	1434	33
gi169217489	#N/A	#N/A	#N/A	#N/A	#N/A
gi169218213	PREDICTED: similar to complement component C3, partial [Homo sapiens]	144.7	86.72	5808	112
gi16933525	unc5C precursor [Homo sapiens]	103	0.54	1	1	ALTDMPQMR
gi16933540	fibroblast activation protein, alpha subunit [Homo sapiens]	87.7	5	7	4
gi169636439	cholesteryl ester transfer protein, plasma precursor [Homo sapiens]	54.7	7.51	11	3
gi170763506	general transcription factor 3C polypeptide 5 isoform 2 [Homo sapiens]	59.5	1.54	1	1	ALVEQGFTVPEIK
gi17136143	olfactomedin related ER localized protein isoform 1 [Homo sapiens]	54.1	4.71	8	2
gi171543879	CD99 antigen isoform b precursor [Homo sapiens]	17.1	23.08	21	4
gi178557739	complement component 4B preproprotein [Homo sapiens]	192.6	65.54	2171	100
gi17921989	tubulin alpha-4A chain [Homo sapiens]	49.9	3.13	2	1	ALYLQYTDETFR
gi17941285	solute carrier family 5 (sodium/glucose cotransporter), member 11 [Homo sapiens]	74	0.89	2	1	AMAVEDIISR
gi17978489	CD97 antigen isoform 2 precursor [Homo sapiens]	81.7	2.16	2	1	AMSIPMWVDNVQCPK
gi17986001	major histocompatibility complex, class I, B precursor [Homo sapiens]	40.4	9.12	2	2
gi17986258	myosin light polypeptide 6 isoform 1 [Homo sapiens]	16.9	10.6	4	1	ANLFNK
gi18201905	glucose-6-phosphate isomerase [Homo sapiens]	63.1	2.69	2	1	ANRPFLVFIR
gi18201909	vascular cell adhesion protein 1 isoform b precursor [Homo sapiens]	71.2	1.24	2	1	ANSFLGEK
gi18765694	dipeptidyl peptidase 4 [Homo sapiens]	88.2	1.7	4	1	ANTVQEATFQMELPK
gi187828910	CD59 antigen preproprotein [Homo sapiens]	14.2	9.38	2	1	ANVFVQLPR
gi188497642	rho GTPase-activating protein 15 [Homo sapiens]	54.5	1.26	1	1	APADLR
gi188497703	semaphorin-3F precursor [Homo sapiens]	88.3	0.76	4	1	APAVAEENPK
gi188528648	tenascin XB isoform 1 precursor [Homo sapiens]	457.9	3.84	21	10
gi189083842	low affinity immunoglobulin gamma Fc region receptor III-A isoform d precursor [Homo sapiens]	28.9	11.46	5	3
gi189095271	phospholipase A2, group VII precursor [Homo sapiens]	50	2.95	2	1	APLIPMEHCTTR
gi189163504	serine peptidase inhibitor, Kazal type 5 isoform c precursor [Homo sapiens]	103.9	0.55	2	1	APLTKPLKAFTVCLHFYTELSSTR
gi189181724	proteoglycan 4 isoform D [Homo sapiens]	136.5	6.93	30	8
gi189217853	72 kDa type IV collagenase isoform b [Homo sapiens]	68.8	6.89	3	2
gi189242612	complement component 6 precursor [Homo sapiens]	104.7	37.79	202	32
gi189409124	armadillo repeat-containing protein 3 [Homo sapiens]	96.3	0.57	16	1	AQAWGER
gi189571671	sprouty-related, EVH1 domain-containing protein 2 isoform b [Homo sapiens]	47	1.45	1	1	AQILPIR
gi190194412	thyroid hormone receptor interactor 11 [Homo sapiens]	227.4	0.51	1	1	AQITGYR
gi190341024	SPARC-like protein 1 precursor [Homo sapiens]	75.2	5.27	10	3
gi192447430	carbonic anhydrase 1 [Homo sapiens]	28.9	10.73	13	3
gi192447438	protein S, alpha preproprotein [Homo sapiens]	75.1	18.34	46	13
gi193794814	fructose-bisphosphate aldolase A [Homo sapiens]	39.4	13.74	4	3
gi194018472	plasma serine protease inhibitor [Homo sapiens]	45.6	29.56	47	11
gi194097352	actinin, alpha 1 isoform c [Homo sapiens]	102.6	5.3	23	4
gi194239643	cyclic AMP-dependent transcription factor ATF-7 isoform 3 [Homo sapiens]	49.6	1.52	3	1	AQYVLISPEASSR
gi194578891	abhydrolase domain-containing protein 1 [Homo sapiens]	45.2	1.23	1	1	AREDIFMETLK
gi19557664	osteoclast-associated immunoglobulin-like receptor isoform 5 [Homo sapiens]	27.6	5.95	1	1	ARPLWAWFQR
gi195963416	tubulin polyglutamylase TTLL6 isoform 2 [Homo sapiens]	65.9	1.54	1	1	ASAGLLGAHAAAITAYALTLTKAPADLR
gi195972866	keratin, type I cytoskeletal 10 [Homo sapiens]	58.8	22.77	39	12
gi197276654	myeloid differentiation primary response protein MyD88 isoform 2 [Homo sapiens]	34.6	2.59	1	1	ASEFLGYWEPR
gi197333755	interferon-related developmental regulator 2 [Homo sapiens]	54.8	1.19	378	1	ASHLGLAR
gi19743898	receptor tyrosine kinase-like orphan receptor 2 precursor [Homo sapiens]	104.7	0.64	4	1	ASNDMYHSR
gi19882209	interleukin-1 receptor accessory protein isoform 2 [Homo sapiens]	41	5.34	3	2
gi19923106	paraoxonase 1 precursor [Homo sapiens]	39.7	55.21	213	15
gi19923761	multiple inositol polyphosphate histidine phosphatase 1 precursor [Homo sapiens]	55	10.68	12	5
gi19924149	toll-like receptor 4 precursor [Homo sapiens]	95.6	0.83	2	1	ASSQWVVGPSYFVEYLIK
gi20070125	prolyl 4-hydroxylase, beta subunit precursor [Homo sapiens]	57.1	1.57	6	1	ASVDSGSSEEQGGSSR
gi20070280	transcription initiation factor TFIID subunit 9B [Homo sapiens]	27.6	3.98	1	1	ASVGQDSPEPR
gi20127519	TPX2, microtubule-associated protein homolog [Homo sapiens]	85.6	0.94	1	1	ASVSVTAEDEGTQR
gi203098098	protein Shroom3 [Homo sapiens]	216.7	0.45	1	1	ATADK
gi205277383	macrophage stimulating 1 precursor [Homo sapiens]	81.9	16.69	32	11
gi205277441	serine (or cysteine) proteinase inhibitor, clade A, member 7 precursor [Homo sapiens]	46.3	49.88	111	17
gi205277465	transketolase isoform 2 [Homo sapiens]	58.9	5.37	9	2
gi209413730	poliovirus receptor isoform gamma [Homo sapiens]	39.3	2.2	2	1	ATEDEGSEQKIPEATNR
gi209862785	anoctamin-2 [Homo sapiens]	113.4	0.7	1	1	ATEHLSTLSEK
gi209863034	periostin, osteoblast specific factor isoform 4 [Homo sapiens]	83.8	10.12	15	5
gi20986531	mitogen-activated protein kinase 1 [Homo sapiens]	41.4	1.94	1	1	ATFMVGSYGPRPEEYEFLTPVEEAPK
gi209915570	amyloid beta A4 protein isoform e precursor [Homo sapiens]	72.5	2.03	6	2
gi210147446	hypothetical protein LOC120406 [Homo sapiens]	64.9	1.79	23	2
gi21070982	peptidylglycine alpha-amidating monooxygenase isoform d preproprotein [Homo sapiens]	98.7	0.79	1	1	ATITGYR
gi21071030	alpha 1B-glycoprotein precursor [Homo sapiens]	54.2	56.16	615	22
gi21071039	carnosinase 1 precursor [Homo sapiens]	56.7	26.04	35	10
gi211938442	apolipoprotein L1 isoform c precursor [Homo sapiens]	42.1	22.63	35	8
gi21264357	mannan-binding lectin serine protease 1 isoform 1 precursor [Homo sapiens]	79.2	15.88	40	8
gi21264359	mannan-binding lectin serine protease 1 isoform 2 precursor [Homo sapiens]	81.8	16.21	34	9
gi21264361	mannan-binding lectin serine protease 2 isoform 2 precursor [Homo sapiens]	20.6	24.32	3	3
gi21265043	ADAM metallopeptidase with thrombospondin type 1 motif, 13 isoform 3 preproprotein [Homo sapiens]	144.4	0.75	2	1	ATVAVYLESLQDTK
gi21328448	tyrosine 3-monooxygenase/tryptophan 5-monooxygenase activation protein, beta polypeptide [Homo sapiens]	28.1	9.35	4	2
gi213511012	B-cell receptor-associated protein 31 isoform b [Homo sapiens]	28	2.03	1	1	ATVVYQGER
gi21361302	serine (or cysteine) proteinase inhibitor, clade A (alpha-1 antiproteinase, antitrypsin), member 4 precursor [Homo sapiens]	48.5	57.85	152	21
gi21361728	vacuolar protein sorting 53 isoform 2 [Homo sapiens]	76.3	0.75	2	1	AVASFLR
gi21450863	attractin isoform 2 [Homo sapiens]	141.3	9.04	40	11
gi21536288	creatine kinase M-type [Homo sapiens]	43.1	3.41	2	1	AVDQSVLLMKPEAELSVSSVYNLLTVK
gi21614544	protein S100-A8 [Homo sapiens]	10.8	51.61	13	6
gi21735625	14-3-3 protein zeta/delta [Homo sapiens]	27.7	16.33	14	3
gi218083720	coiled-coil domain-containing protein 121 isoform 2 [Homo sapiens]	50.6	4.32	10	2
gi219842325	microtubule-associated protein RP/EB family member 2 isoform 2 [Homo sapiens]	32.2	4.23	2	1	AVISPGFDVFAK
gi22027612	TNF receptor-associated factor 2 [Homo sapiens]	55.8	1	3	1	AVLDVFEEGTEASAATAVK
gi22027634	diacylglycerol kinase beta isoform 2 [Homo sapiens]	87	0.78	1	1	AVLHIGEK
gi22035558	transcription factor IIIB 90 kDa subunit isoform 3 [Homo sapiens]	51.8	1.69	8	1	AVLQSKSTLASK
gi22091452	apolipoprotein M [Homo sapiens]	21.2	52.13	85	9
gi221316614	extracellular matrix protein 1 isoform 1 precursor [Homo sapiens]	60.6	34.26	65	16
gi221316695	multimerin-2 precursor [Homo sapiens]	104.3	1.48	2	1	AVPVAADQR
gi221316762	neurotrimin isoform 4 [Homo sapiens]	35	4.11	3	2
gi223029410	talin 1 [Homo sapiens]	269.6	4.17	18	7
gi223468608	calpain-14 [Homo sapiens]	79.5	2.05	40	2
gi223671930	ADAM DEC1 isoform 2 [Homo sapiens]	43.5	2.3	1	1	AVVFLEPQWYR
gi224177469	histone-lysine N-methyltransferase SETDB1 isoform 2 [Homo sapiens]	142.9	0.39	1	1	AVVVHAGEDDLGR
gi224589132	hypothetical protein LOC100132406 [Homo sapiens]	415.9	4.13	4	1	AVYTCNEGYQLLGEINYR
gi224591430	cell growth-regulating nucleolar protein [Homo sapiens]	43.6	1.58	11	1	AWEDTLDK
gi22538393	A-kinase anchor protein 9 isoform 3 [Homo sapiens]	451.8	0.18	13	1	AWEDTLDKYCDR
gi225543438	#N/A	#N/A	#N/A	#N/A	#N/A
gi226246554	hypothetical protein LOC643677 [Homo sapiens]	801.4	0.11	1	1	AYIFIDEAHITQALIWLSQR
gi227430301	CD109 antigen isoform 2 precursor [Homo sapiens]	159.6	3.08	7	3
gi23397572	kelch-like protein 34 [Homo sapiens]	70.6	0.78	8	1	AYSDLSR
gi23503241	dnaJ homolog subfamily B member 8 [Homo sapiens]	25.7	6.03	2	1	AYSLFSYNTQGR
gi237858575	cyclin-dependent kinase 10 isoform b [Homo sapiens]	30.7	3.31	1	1	AYWDIMISNHQNSNR
gi24308169	dynein heavy chain 3, axonemal [Homo sapiens]	470.5	0.24	4	2
gi24308201	adipocyte plasma membrane-associated protein [Homo sapiens]	46.5	15.14	16	4
gi24308547	hypothetical protein LOC196500 precursor [Homo sapiens]	30.1	2.48	1	1	CAGPEAVK
gi24430183	outer dense fiber protein 2 isoform 2 [Homo sapiens]	73.3	1.1	2	1	CAGQQQDIR
gi24497519	mannosyl-oligosaccharide 1,2-alpha-mannosidase IA [Homo sapiens]	72.9	13.48	23	8
gi24497609	nucleoporin 62kDa [Homo sapiens]	53.2	1.15	1	1	CCESASEDCMAK
gi24797067	major histocompatibility complex, class I, A precursor [Homo sapiens]	40.8	9.86	5	3
gi27262659	colony stimulating factor 1 receptor precursor [Homo sapiens]	107.9	0.93	2	1	CDLFQK
gi27477074	interleukin 17B receptor precursor [Homo sapiens]	55.8	1.39	2	1	CDPHEATCYDDGK
gi27754776	ficolin 3 isoform 1 precursor [Homo sapiens]	32.9	38.46	57	9
gi27894328	interleukin 1 receptor-like 1 isoform 2 precursor [Homo sapiens]	37	1.52	8	1	CDSSPDSAEDVR
gi28558969	mediator of RNA polymerase II transcription subunit 23 isoform b [Homo sapiens]	156.1	1.1	2	2
gi28610147	interleukin 6 signal transducer isoform 1 precursor [Homo sapiens]	103.5	1.2	2	1	CEDSER
gi28626504	fermitin family homolog 3 short form [Homo sapiens]	75.4	2.87	2	1	CEEDEEFTCR
gi29029552	adenosine deaminase CECR1 isoform b [Homo sapiens]	30.6	9.26	4	2
gi29171717	phosphatidylinositol-glycan-specific phospholipase D isoform 1 precursor [Homo sapiens]	92.3	12.02	17	8
gi29550838	golgi membrane protein 1 [Homo sapiens]	45.3	3.74	4	2
gi29788996	paraoxonase 3 [Homo sapiens]	39.6	12.99	57	3
gi30089960	CDC42-binding protein kinase alpha isoform A [Homo sapiens]	186	0.31	3	1	CELSQLLK
gi30348954	E3 ubiquitin-protein ligase MIB1 [Homo sapiens]	110.1	0.7	2	1	CEQFCK
gi30425438	out at first protein homolog precursor [Homo sapiens]	30.7	6.23	2	1	CEVQDR
gi30425444	ankyrin repeat and protein kinase domain-containing protein 1 [Homo sapiens]	84.6	2.09	2	1	CEYQIR
gi30425563	reticulon-4 receptor-like 2 precursor [Homo sapiens]	46.1	2.38	1	1	CFDHHFLEGSR
gi30794266	trem-like transcript 1 protein precursor [Homo sapiens]	32.7	2.25	1	1	CFEGFGIDGPAIAK
gi31317307	proprotein convertase subtilisin/kexin type 9 preproprotein [Homo sapiens]	74.2	2.17	4	1	CFESFER
gi31377806	polymeric immunoglobulin receptor precursor [Homo sapiens]	83.2	2.09	4	1	CFLAFTQTK
gi31542667	transmembrane protein 40 [Homo sapiens]	25.5	2.15	1	1	CGEDLR
gi31542984	inter-alpha (globulin) inhibitor H4 isoform 1 precursor [Homo sapiens]	103.3	58.17	795	48
gi31543806	thrombospondin 4 precursor [Homo sapiens]	105.8	6.04	9	5
gi31652249	lipopolysaccharide-binding protein precursor [Homo sapiens]	53.3	22.04	59	9
gi32130518	apolipoprotein C-II precursor [Homo sapiens]	11.3	49.5	127	4
gi32171249	prostaglandin D2 synthase, brain [Homo sapiens]	21	6.84	3	2
gi32189392	peroxiredoxin-2 isoform a [Homo sapiens]	21.9	25.76	7	5
gi32483410	vitamin D-binding protein precursor [Homo sapiens]	52.9	79.32	979	35
gi32698918	putative methyltransferase NSUN6 [Homo sapiens]	51.7	1.28	6	1	CLAYDFYPGK
gi33188445	microtubule-actin cross-linking factor 1, isoforms 1/2/3/5 isoform a [Homo sapiens]	620	0.13	1	1	CLDPCVISQEIMEK
gi33286418	pyruvate kinase isozymes M1/M2 isoform M2 [Homo sapiens]	57.9	16.38	25	7
gi33519481	neural cell adhesion molecule 2 precursor [Homo sapiens]	93	1.55	13	2
gi33598950	podocalyxin-like isoform 2 precursor [Homo sapiens]	55.4	1.33	3	1	CLLFSFLPASSINDMEK
gi33620716	retinoblastoma-binding protein 6 isoform 2 [Homo sapiens]	197.2	0.34	1	1	CLVNLIEK
gi33667044	target of Nesh-SH3 precursor [Homo sapiens]	118.6	2.42	3	2
gi33946278	cofilin-2 [Homo sapiens]	18.7	10.24	2	1	CNEIINWLDK
gi34304356	phosphatase and actin regulator 3 isoform 3 [Homo sapiens]	51.4	1.12	8	1	CNEYYLLR
gi34335272	endothelial protein C receptor precursor [Homo sapiens]	26.7	11.34	12	2
gi34734062	fibulin-1 isoform C precursor [Homo sapiens]	74.4	8.35	5	4
gi34734066	fibulin-1 isoform D [Homo sapiens]	77.2	16.36	15	7
gi37577172	ribonuclease, RNase A family, 4 precursor [Homo sapiens]	16.8	8.84	2	1	CPLFEHFLK
gi38016947	complement component 5 preproprotein [Homo sapiens]	188.2	49.94	536	70
gi38044288	gelsolin isoform b [Homo sapiens]	80.6	47.74	381	35
gi38202257	neutral alpha-glucosidase AB isoform 2 [Homo sapiens]	106.8	1.69	2	1	CPLMVKVLDAVR
gi38327533	insulin-induced gene 2 protein [Homo sapiens]	24.8	2.22	1	1	CPNPPVQENFDVNK
gi38455402	lipocalin 2 precursor [Homo sapiens]	22.6	6.57	1	1	CPSIILHDR
gi38505294	voltage-dependent T-type calcium channel subunit alpha-1G isoform 15 [Homo sapiens]	171.3	0.39	1	1	CQAYESNR
gi38569407	arylsulfatase B isoform 2 precursor [Homo sapiens]	46	1.69	10	1	CQEGPR
gi38683816	ankyrin repeat domain-containing protein 17 isoform b [Homo sapiens]	246.6	0.51	2	2
gi39725934	pigment epithelium-derived factor precursor [Homo sapiens]	46.3	57.18	181	21
gi39753970	cathelicidin antimicrobial peptide [Homo sapiens]	19.3	10	14	2
gi40217843	cartilage oligomeric matrix protein precursor [Homo sapiens]	82.8	16.78	22	12
gi40254823	phosphatidylinositol-3,4,5-trisphosphate 5-phosphatase 1 isoform b [Homo sapiens]	133.1	1.35	2	2
gi40255005	plexin domain-containing protein 2 precursor [Homo sapiens]	59.5	2.08	2	1	CQSWSSMTPHR
gi40255029	coiled-coil domain-containing protein 126 precursor [Homo sapiens]	15.7	8.57	2	1	CRDQLPYICQFGIV
gi40255043	beta-galactosidase-1-like protein precursor [Homo sapiens]	74.1	0.92	2	1	CSASTSK
gi40255052	IQ and AAA domain-containing protein 1 [Homo sapiens]	95.3	0.85	14	2
gi40288199	hypothetical protein LOC219287 isoform 2 [Homo sapiens]	57.5	1.27	37	1	CSLLVLENELNAELGLSGASMK
gi40316912	serum amyloid A protein preproprotein [Homo sapiens]	13.5	54.1	28	5
gi40317626	thrombospondin 1 precursor [Homo sapiens]	129.3	13.42	32	12
gi40538728	pleckstrin homology domain containing, family M (with RUN domain) member 1 [Homo sapiens]	117.4	0.57	1	1	CTDAVGDR
gi40549451	lymphatic vessel endothelial hyaluronic acid receptor 1 [Homo sapiens]	35.2	2.8	1	1	CTDAVGDRR
gi41327734	epidermal growth factor receptor isoform c precursor [Homo sapiens]	44.6	3.95	2	1	CTEEGK
gi41393602	complement component 1, s subcomponent precursor [Homo sapiens]	76.6	48.98	223	26
gi41406064	myosin-10 [Homo sapiens]	228.9	0.71	3	2
gi42544239	complement factor D preproprotein [Homo sapiens]	27	33.2	15	5
gi42740907	clusterin isoform 2 preproprotein [Homo sapiens]	52.5	36.53	261	18
gi42741655	met proto-oncogene isoform b precursor [Homo sapiens]	155.4	0.79	4	1	CTSTGWIPAPR
gi42741682	zinc finger Ran-binding domain-containing protein 2 isoform 2 [Homo sapiens]	36.3	3.44	5	1	CTWLIEGQPNR
gi44680141	kelch-like protein 28 [Homo sapiens]	64.1	1.05	1	1	CVCLLPPQCFK
gi44889963	scavenger receptor cysteine-rich type 1 protein M130 isoform b [Homo sapiens]	121.5	6.24	9	7
gi4501881	actin, alpha skeletal muscle [Homo sapiens]	42	29.18	40	10
gi4501885	beta actin [Homo sapiens]	41.7	48.27	97	14
gi4501889	#N/A	#N/A	#N/A	#N/A	#N/A
gi4501987	afamin precursor [Homo sapiens]	69	58.76	423	38
gi4502027	albumin preproprotein [Homo sapiens]	69.3	19.7	19	9
gi4502067	alpha-1-microglobulin/bikunin preproprotein [Homo sapiens]	39	36.93	247	12
gi4502119	amine oxidase, copper containing 3 precursor [Homo sapiens]	84.6	6.03	5	3
gi4502133	serum amyloid P component precursor [Homo sapiens]	25.4	34.53	89	8
gi4502149	apolipoprotein A-II preproprotein [Homo sapiens]	11.2	72	2253	9
gi4502157	apolipoprotein C-I precursor [Homo sapiens]	9.3	34.94	70	5
gi4502161	apolipoprotein C-IV precursor [Homo sapiens]	14.5	33.86	17	5
gi4502163	apolipoprotein D precursor [Homo sapiens]	21.3	32.8	28	6
gi4502165	apolipoprotein F precursor [Homo sapiens]	35.4	11.66	23	3
gi4502175	protein Shroom2 [Homo sapiens]	176.3	0.37	2	1	DAVEKPQEFTIVAFVK
gi4502261	serpin peptidase inhibitor, clade C, member 1 precursor [Homo sapiens]	52.6	67.46	641	34
gi4502337	zinc-alpha-2-glycoprotein precursor [Homo sapiens]	34.2	57.38	302	18
gi4502419	flavin reductase [Homo sapiens]	22.1	7.28	2	1	DCHLAR
gi4502503	complement component 4 binding protein, alpha chain precursor [Homo sapiens]	67	17.92	33	10
gi4502511	complement component 9 precursor [Homo sapiens]	63.1	38.46	153	21
gi4502719	cadherin 13 preproprotein [Homo sapiens]	78.2	4.49	4	2
gi4503011	carboxypeptidase N, polypeptide 1 precursor [Homo sapiens]	52.3	36.9	84	12
gi4503107	cystatin C precursor [Homo sapiens]	15.8	40.41	15	4
gi4503571	alpha-enolase [Homo sapiens]	47.1	6.68	4	2
gi4503625	coagulation factor X preproprotein [Homo sapiens]	54.7	22.34	41	9
gi4503627	coagulation factor XI precursor [Homo sapiens]	70.1	10.4	32	8
gi4503635	prothrombin preproprotein [Homo sapiens]	70	61.09	539	34
gi4503649	coagulation factor IX preproprotein [Homo sapiens]	51.7	12.15	18	5
gi4503689	fibrinogen, alpha polypeptide isoform alpha-E preproprotein [Homo sapiens]	94.9	46.65	2976	51
gi4503987	gamma-glutamyl hydrolase precursor [Homo sapiens]	35.9	7.55	3	2
gi4504165	gelsolin isoform a precursor [Homo sapiens]	85.6	44.88	402	35
gi4504349	hemoglobin subunit beta [Homo sapiens]	16	28.57	9	3
gi4504383	HGF activator preproprotein [Homo sapiens]	70.6	15.88	25	7
gi4504489	histidine-rich glycoprotein precursor [Homo sapiens]	59.5	41.52	373	22
gi4504615	insulin-like growth factor binding protein 1 precursor [Homo sapiens]	27.9	5.41	2	1	DFHINLFQVLPWLK
gi4504653	interleukin-18 proprotein [Homo sapiens]	22.3	2.59	1	1	DFHINLFR
gi4504893	kininogen-1 isoform 2 [Homo sapiens]	47.9	53.16	536	28
gi4504947	lactalbumin, alpha- precursor [Homo sapiens]	16.2	5.63	2	1	DFLFLGANVQYMR
gi4504957	lysosomal-associated membrane protein 2 isoform A precursor [Homo sapiens]	44.9	2.93	1	1	DFLGFYVVDSHR
gi4505047	lumican precursor [Homo sapiens]	38.4	40.83	140	13
gi4505245	mannose receptor C type 1 precursor [Homo sapiens]	165.9	0.62	3	1	DFSAEYEEDGKYEGLQEWEGK
gi4505257	moesin [Homo sapiens]	67.8	1.56	1	1	DFSLWEK
gi4505529	orosomucoid 2 precursor [Homo sapiens]	23.6	52.24	636	14
gi4505573	PAK-interacting exchange factor beta isoform a [Homo sapiens]	73.1	1.08	2	1	DFYSK
gi4505585	platelet-activating factor acetylhydrolase, isoform Ib, subunit 2 [Homo sapiens]	25.6	3.93	1	1	DFYVDENTTVR
gi4505733	platelet factor 4 (chemokine (C-X-C motif) ligand 4) precursor [Homo sapiens]	10.8	35.64	58	4
gi4505735	platelet factor 4 variant [Homo sapiens]	11.5	33.65	29	3
gi4505737	complement factor properdin precursor [Homo sapiens]	51.2	7.04	13	4
gi4505881	plasminogen isoform 1 precursor [Homo sapiens]	90.5	56.3	571	41
gi4505931	DNA-directed DNA polymerase beta [Homo sapiens]	38.2	2.09	1	1	DGFVQDEGTMFPVGK
gi4505981	pro-platelet basic protein precursor [Homo sapiens]	13.9	45.31	42	6
gi4506115	protein C preproprotein [Homo sapiens]	52	18.87	35	6
gi4506121	vitamin K-dependent protein Z precursor [Homo sapiens]	44.7	13.25	11	6
gi4506427	chemerin preproprotein [Homo sapiens]	18.6	21.47	6	3
gi4506549	non-secretory ribonuclease precursor [Homo sapiens]	18.3	8.7	1	1	DGLLAHAFAPGTGVGGDSHFDDDELWTLGEGQVVR
gi4506741	ribosomal protein S7 [Homo sapiens]	22.1	3.61	6	1	DGNDHSLWR
gi4506773	protein S100-A9 [Homo sapiens]	13.2	57.89	25	5
gi4507171	SPARC precursor [Homo sapiens]	34.6	19.8	16	5
gi4507357	transgelin-2 [Homo sapiens]	22.4	6.03	1	1	DGWHSWPIAHQWPQGPSAVDAAFSWEEK
gi4507467	transforming growth factor, beta-induced, 68kDa precursor [Homo sapiens]	74.6	17.72	35	8
gi4507509	tissue inhibitor of metalloproteinase 1 precursor [Homo sapiens]	23.2	7.73	2	1	DGWSAQPTCIK
gi4507511	TIMP metallopeptidase inhibitor 2 precursor [Homo sapiens]	24.4	9.09	2	1	DGYLFQLLR
gi4507645	triosephosphate isomerase 1 isoform 1 [Homo sapiens]	26.7	5.22	2	1	DGYVLR
gi4507651	tropomyosin alpha-4 chain isoform 2 [Homo sapiens]	28.5	10.48	7	3
gi4507677	endoplasmin precursor [Homo sapiens]	92.4	6.85	9	4
gi4507725	transthyretin precursor [Homo sapiens]	15.9	77.55	293	12
gi4507869	vasodilator-stimulated phosphoprotein [Homo sapiens]	39.8	3.68	4	1	DIALMK
gi4507877	vinculin isoform VCL [Homo sapiens]	116.6	6.66	8	6
gi45269141	multimerin-1 [Homo sapiens]	138	2.28	6	3
gi45331213	ran-binding protein 6 [Homo sapiens]	124.6	0.72	1	1	DICEEQVNSLPGSITK
gi4557032	L-lactate dehydrogenase B chain [Homo sapiens]	36.6	7.49	4	3
gi4557287	angiotensinogen preproprotein [Homo sapiens]	53.1	38.14	372	15
gi4557321	apolipoprotein A-I preproprotein [Homo sapiens]	30.8	86.14	4867	33
gi4557323	apolipoprotein C-III precursor [Homo sapiens]	10.8	55.56	52	5
gi4557325	apolipoprotein E precursor [Homo sapiens]	36.1	71.29	176	23
gi4557335	aspartoacylase [Homo sapiens]	35.7	1.6	1	1	DIMEK
gi4557351	butyrylcholinesterase precursor [Homo sapiens]	68.4	15.61	61	9
gi4557373	biotinidase precursor [Homo sapiens]	61.1	25.6	57	11
gi4557389	complement component 8, alpha polypeptide precursor [Homo sapiens]	65.1	34.59	103	15
gi4557391	complement component 8, beta polypeptide preproprotein [Homo sapiens]	66.9	41.96	206	21
gi4557417	CD14 antigen precursor [Homo sapiens]	40.1	26.13	56	10
gi4557485	ceruloplasmin precursor [Homo sapiens]	122.1	63.1	1988	51
gi4557739	soluble mannose-binding lectin precursor [Homo sapiens]	26.1	20.97	28	5
gi4557892	lecithin-cholesterol acyltransferase precursor [Homo sapiens]	49.5	14.32	12	4
gi4557894	lysozyme precursor [Homo sapiens]	16.5	14.19	4	3
gi45580688	complement component 7 precursor [Homo sapiens]	93.5	41.04	267	28
gi46276889	proteoglycan 2 preproprotein [Homo sapiens]	25.2	6.31	1	1	DKVNSFFSTFK
gi47059040	homeobox-containing protein 1 [Homo sapiens]	47.2	1.67	13	1	DKYILQGVTSWGLGCARPNKPGVYVR
gi47132553	fibronectin 1 isoform 5 preproprotein [Homo sapiens]	252.7	44.25	630	73
gi47132620	keratin 2 [Homo sapiens]	65.4	10.17	15	7
gi4757760	adiponectin precursor [Homo sapiens]	26.4	23.77	7	4
gi4757826	beta-2-microglobulin precursor [Homo sapiens]	13.7	8.4	5	1	DLDSQTMMVLVNYIFFK
gi4757900	calreticulin precursor [Homo sapiens]	48.1	2.16	5	1	DLEEVK
gi4758012	clathrin heavy chain 1 [Homo sapiens]	191.5	0.42	5	1	DLFHCVSFTLPR
gi4758092	di-N-acetylchitobiase precursor [Homo sapiens]	43.7	3.9	2	1	DLGDSK
gi4758460	platelet glycoprotein V precursor [Homo sapiens]	60.9	6.61	8	2
gi4758502	hyaluronan binding protein 2 preproprotein [Homo sapiens]	62.6	9.29	16	8
gi4758606	integrin-linked protein kinase [Homo sapiens]	51.4	3.1	3	1	DLISPR
gi4758638	peroxiredoxin-6 [Homo sapiens]	25	21.43	8	3
gi4758772	NADH dehydrogenase [ubiquinone] 1 alpha subcomplex subunit 3 [Homo sapiens]	9.3	7.14	3	1	DLKVEDIPLAR
gi47777317	cartilage acidic protein 1 precursor [Homo sapiens]	71.4	8.02	7	3
gi48255941	CD44 antigen isoform 4 precursor [Homo sapiens]	39.4	8.59	8	3
gi4826702	desmocollin 1 isoform Dsc1b preproprotein [Homo sapiens]	93.8	1.79	2	1	DLLLTVK
gi4826772	insulin-like growth factor binding protein, acid labile subunit isoform 2 precursor [Homo sapiens]	66	40.99	128	19
gi4826876	osteomodulin precursor [Homo sapiens]	49.5	16.86	7	3
gi4826898	profilin 1 [Homo sapiens]	15	6.43	2	1	DLQFVEVTDVK
gi48762920	liver phosphofructokinase [Homo sapiens]	85	2.18	6	1	DLQNFLK
gi4885377	histone H1.3 [Homo sapiens]	22.3	4.07	1	1	DLSENNDQR
gi50301234	iron-sulfur cluster co-chaperone protein HscB, mitochondrial precursor [Homo sapiens]	27.4	2.55	5	1	DLSIR
gi5031695	complement factor H-related protein 2 precursor [Homo sapiens]	30.6	32.96	30	7
gi5031857	L-lactate dehydrogenase A chain isoform 1 [Homo sapiens]	36.7	12.35	7	4
gi5031863	galectin-3-binding protein [Homo sapiens]	65.3	22.56	54	13
gi5032057	protein S100-A11 [Homo sapiens]	11.7	10.48	3	1	DMALTAFVLISLQEAK
gi50363217	serine proteinase inhibitor, clade A, member 1 precursor [Homo sapiens]	46.7	12.2	16	4
gi50592994	thioredoxin [Homo sapiens]	11.7	12.38	1	1	DMVEYK
gi50659080	serpin peptidase inhibitor, clade A, member 3 precursor [Homo sapiens]	47.6	64.3	1378	27
gi51477714	alpha-mannosidase 2 [Homo sapiens]	131.1	0.79	2	1	DNCCILDER
gi5174411	CD5 antigen-like precursor [Homo sapiens]	38.1	14.41	8	3
gi5174675	cysteine-rich secretory protein 3 precursor [Homo sapiens]	27.6	3.67	4	1	DNEDFQESNR
gi52426735	ankyrin-2 isoform 1 [Homo sapiens]	433.4	0.18	2	1	DNELLVYK
gi53729352	WD repeat-containing protein 1 isoform 2 [Homo sapiens]	50.7	1.72	2	1	DNENVVNEYSSELEK
gi53759107	argininosuccinate synthase [Homo sapiens]	46.5	1.46	3	1	DNEQHVFK
gi54112390	voltage-dependent calcium channel subunit alpha-2/delta-1 [Homo sapiens]	123.1	3.21	4	2
gi5453914	phospholipid transfer protein isoform a precursor [Homo sapiens]	54.7	24.75	46	12
gi5453978	cGMP-dependent protein kinase 2 [Homo sapiens]	87.4	0.66	1	1	DNPSER
gi54607120	lactotransferrin precursor [Homo sapiens]	78.1	15.07	32	9
gi55743106	alpha 3 type VI collagen isoform 5 precursor [Homo sapiens]	321.2	1.14	6	2
gi55743122	retinol-binding protein 4, plasma precursor [Homo sapiens]	23	62.69	186	10
gi55743138	ribosomal protein S6 kinase alpha-4 isoform b [Homo sapiens]	84.8	0.78	1	1	DPNTDR
gi55770842	C-reactive protein, pentraxin-related precursor [Homo sapiens]	25	10.71	1	1	DPNTDRWVATGIVSWGIGCSR
gi55925576	insulin-like growth factor-binding protein 2 precursor [Homo sapiens]	35.1	3.66	2	2
gi55953110	PR domain zinc finger protein 2 isoform c [Homo sapiens]	162	0.81	1	1	DPPQYPVVPVHLDR
gi55956899	keratin, type I cytoskeletal 9 [Homo sapiens]	62	10.59	13	6
gi56676393	Rho GDP dissociation inhibitor (GDI) beta [Homo sapiens]	23	21.39	3	2
gi56711320	hypothetical protein LOC145407 precursor [Homo sapiens]	84.1	1.16	1	1	DPTPEQTHR
gi56786155	complement component 1, q subcomponent, C chain precursor [Homo sapiens]	25.8	21.22	32	4
gi5729877	heat shock cognate 71 kDa protein isoform 1 [Homo sapiens]	70.9	4.02	4	2
gi57863269	ribosomal RNA processing protein 1 homolog B [Homo sapiens]	84.4	0.92	15	1	DQEVLLQTFLDDASPGDKR
gi57864582	hornerin [Homo sapiens]	282.2	1.93	1	1	DQFNLIVFSTEATQWRPSLVPASAENVNK
gi5803068	leukocyte immunoglobulin-like receptor subfamily A member 2 isoform b [Homo sapiens]	51.2	2.79	4	1	DQGHGHQR
gi5803187	transaldolase 1 [Homo sapiens]	37.5	3.26	4	1	DQLIYNLLK
gi58331240	fetuin-B precursor [Homo sapiens]	42	23.56	59	9
gi58530840	desmoplakin isoform I [Homo sapiens]	331.6	0.38	6	2
gi5902118	secreted phosphoprotein 2, 24kDa precursor [Homo sapiens]	24.3	12.32	4	2
gi59710093	probable G-protein coupled receptor 112 [Homo sapiens]	333.2	0.32	2	2
gi59853425	metalloreductase STEAP3 isoform b [Homo sapiens]	54.6	1.43	2	1	DRQHLPLIK
gi6005942	valosin-containing protein [Homo sapiens]	89.3	1.61	2	1	DSAGAMK
gi6005948	WW domain-binding protein 4 [Homo sapiens]	42.5	1.86	7	1	DSCTLPASAEK
gi6006001	glutathione peroxidase 3 precursor [Homo sapiens]	25.5	30.97	33	7
gi61097912	nucleolar MIF4G domain-containing protein 1 [Homo sapiens]	96.2	0.7	1	1	DSDGDGR
gi62241022	ATP-dependent RNA helicase DDX19B isoform 3 [Homo sapiens]	41.8	1.62	1	1	DSDWPFCSDEDWNYK
gi62243068	insulin-like growth factor binding protein 3 isoform b precursor [Homo sapiens]	31.7	11.34	8	2
gi62243290	insulin-like growth factor binding protein 4 precursor [Homo sapiens]	27.9	5.43	2	1	DSFHLDEQFTVPVEMMQAR
gi62530391	selenoprotein P isoform 1 precursor [Homo sapiens]	43.2	17.59	18	7
gi62739183	complement C1q tumor necrosis factor-related protein 3 isoform b [Homo sapiens]	35.2	7.21	12	2
gi62739186	complement factor H isoform a precursor [Homo sapiens]	139	51.26	733	52
gi62912462	complement component 4 binding protein, beta chain isoform 2 precursor [Homo sapiens]	28.3	20.72	27	4
gi6594683	probable histone-lysine N-methyltransferase NSD2 isoform 4 [Homo sapiens]	69.4	0.95	14	1	DSLEFR
gi6598323	rab GDP dissociation inhibitor beta isoform 1 [Homo sapiens]	50.6	5.62	3	2
gi66347875	complement C1r subcomponent precursor [Homo sapiens]	80.1	49.08	371	28
gi66864913	neuropilin 1 isoform c [Homo sapiens]	68.3	4.93	2	2
gi66932947	alpha-2-macroglobulin precursor [Homo sapiens]	163.2	70.35	9788	96
gi67190748	complement component 4A preproprotein [Homo sapiens]	192.7	65.19	2113	98
gi67191208	ubiquitin C [Homo sapiens]	77	11.82	1	1	DTDGDGR
gi67782358	complement factor B preproprotein [Homo sapiens]	85.5	48.04	784	34
gi6912604	acidic nuclear phosphoprotein 32C [Homo sapiens]	26.7	2.56	3	1	DTDGQPR
gi7019569	vacuolar protein sorting-associated protein 4A [Homo sapiens]	48.9	3.66	3	2
gi70778918	inter-alpha globulin inhibitor H2 polypeptide [Homo sapiens]	106.4	50.53	602	38
gi70780384	peptidase inhibitor 16 precursor [Homo sapiens]	49.4	14.69	49	6
gi70906435	fibrinogen, beta chain preproprotein [Homo sapiens]	55.9	81.06	2240	41
gi70906437	fibrinogen, gamma chain isoform gamma-A precursor [Homo sapiens]	49.5	73.68	1410	29
gi71773110	apolipoprotein A-IV precursor [Homo sapiens]	45.3	72.73	335	31
gi73747881	zinc finger ZZ-type and EF-hand domain-containing protein 1 [Homo sapiens]	330.9	0.24	2	1	DTGTYGFLLPER
gi7382460	sex hormone-binding globulin isoform 1 precursor [Homo sapiens]	43.8	34.58	67	11
gi73858564	corticosteroid binding globulin precursor [Homo sapiens]	45.1	31.6	58	10
gi73858566	heparin cofactor II precursor [Homo sapiens]	57	56.91	319	25
gi73858570	serpin peptidase inhibitor, clade G, member 1 precursor [Homo sapiens]	55.1	45.2	806	24
gi74271814	NACHT, LRR and PYD domains-containing protein 1 isoform 5 [Homo sapiens]	154.8	0.58	1	1	DTPFSQIK
gi74272287	matrix metalloproteinase 9 preproprotein [Homo sapiens]	78.4	1.41	1	1	DTSCVNPPTVQNAYIVSR
gi74275350	translocator protein isoform PBR [Homo sapiens]	18.8	4.73	1	1	DTVIKPLLVEPEGLEK
gi7656888	angiopoietin-like 3 precursor [Homo sapiens]	53.6	7.61	4	3
gi7669492	glyceraldehyde-3-phosphate dehydrogenase [Homo sapiens]	36	13.43	11	3
gi7705753	complement component 1, q subcomponent, A chain precursor [Homo sapiens]	26	35.92	86	6
gi78191798	plasma kallikrein B1 precursor [Homo sapiens]	71.3	41.69	141	25
gi79749430	FRAS1-related extracellular matrix protein 2 precursor [Homo sapiens]	350.9	0.22	2	1	DVFLEMNIPYSVVR
gi83281438	eukaryotic translation initiation factor 3 subunit J [Homo sapiens]	29	3.1	1	1	DVLMVLVNYIYFK
gi83921602	solute carrier family 38, member 10 isoform a [Homo sapiens]	119.7	2.14	4	2
gi85838513	pantothenate kinase 2 isoform 1 preproprotein [Homo sapiens]	62.6	1.75	9	2
gi86788015	EGF-containing fibulin-like extracellular matrix protein 1 precursor [Homo sapiens]	54.6	1.62	2	1	DVVLTTTFVDDIK
gi87196339	collagen, type VI, alpha 1 precursor [Homo sapiens]	108.5	0.78	8	1	DVVNTK
gi87298828	complement component 1, q subcomponent, B chain precursor [Homo sapiens]	26.7	35.18	145	8
gi88501734	integrin alpha M isoform 2 precursor [Homo sapiens]	127.1	0.87	2	1	DVWGIEGPIDAAFTR
gi88702793	vasorin precursor [Homo sapiens]	71.7	7.73	11	5
gi88703045	proline-rich protein 11 [Homo sapiens]	40.1	1.67	21	1	DWAESTLMTQK
gi88758613	CD93 antigen precursor [Homo sapiens]	68.5	3.99	7	2
gi88853069	vitronectin precursor [Homo sapiens]	54.3	26.78	311	11
gi89191868	von Willebrand factor preproprotein [Homo sapiens]	309.1	3.77	31	10
gi8923659	peptidyl-prolyl cis-trans isomerase FKBP14 precursor [Homo sapiens]	24.2	2.37	3	1	DYFIATCK
gi89363047	death-associated protein kinase 1 [Homo sapiens]	159.9	0.49	1	1	DYFMPCPGR
gi90819229	protein cTAGE-2 isoform 1 [Homo sapiens]	85.2	0.81	1	1	DYIEFNK
gi91598939	osteopontin isoform c [Homo sapiens]	32.3	4.53	1	1	DYIFGNYIER
gi91823602	autotaxin isoform 2 preproprotein [Homo sapiens]	98.9	11.59	24	9
gi94721327	zinc finger protein basonuclin-2 [Homo sapiens]	122.3	1	1	1	DYVSQFEGSALGK
gi94721344	zinc finger CW-type PWWP domain protein 1 [Homo sapiens]	72	0.77	1	1	DYWSTVK
gi94818781	DENN domain-containing protein 4C [Homo sapiens]	186.7	0.36	1	1	EAEEHQETQCLR
gi95007030	protein Lines homolog 1 [Homo sapiens]	85.8	1.59	4	2
gi95147342	chromodomain-helicase-DNA-binding protein 9 [Homo sapiens]	323.9	0.35	4	2
gi9845238	UDP-GlcNAc:betaGal beta-1,3-N-acetylglucosaminyltransferase 2 [Homo sapiens]	46	2.27	1	1	EALIQFLEQVHQGIK
gi9955968	ATP-binding cassette, sub-family B (MDR/TAP), member 9 isoform 2 [Homo sapiens]	79.7	0.97	10	1	EALKESQLPTVMDFR
gi110349715	#N/A	#N/A	#N/A	#N/A	#N/A

## Sheet: iTRAQ 3
Accession	Description	MW.kDa	% Coverage	Peptides.Used	PSM	Single.Pep.Sequence
gi10092601	eukaryotic translation initiation factor 4 gamma, 3 [Homo sapiens]	176.5	0.63	1	1	AAAAAAAAAKNGSSGK
gi104294874	zinc finger protein 393 [Homo sapiens]	42.6	1.29	1	1	AAAATGTIFTFR
gi104487297	protein tyrosine phosphatase, receptor type, sigma isoform 2 precursor [Homo sapiens]	212.4	2.88	3	6
gi10518503	coagulation factor VII isoform b precursor [Homo sapiens]	49.3	17.79	5	15
gi105990532	apolipoprotein B precursor [Homo sapiens]	515.2	64.32	288	2935
gi105990535	coagulation factor V precursor [Homo sapiens]	251.5	19.69	39	125
gi105990539	neurofilament light polypeptide [Homo sapiens]	61.5	1.1	1	3	AAAVGTANK
gi10800140	histone H2B type 1-B [Homo sapiens]	13.9	7.14	1	2	AACLLPK
gi10834982	insulin-like growth factor-binding protein 5 precursor [Homo sapiens]	30.6	8.46	1	5	AACLPLPGYR
gi10835095	serum amyloid A-4 protein precursor [Homo sapiens]	14.8	73.85	10	115
gi10835143	decay accelerating factor for complement isoform 1 preproprotein [Homo sapiens]	41.4	2.1	1	2	AADDTWEPFASGK
gi10863927	peptidylprolyl isomerase A [Homo sapiens]	18	21.21	4	6
gi109633039	protein tyrosine phosphatase, receptor type, F isoform 2 precursor [Homo sapiens]	211.6	0.9	1	2	AADIEQQAVFAVFDENK
gi109633046	ST3 beta-galactoside alpha-2,3-sialyltransferase 5 isoform 2 [Homo sapiens]	45.6	1.52	1	1	AAEAAAAPAESAAPAAGEEPSKEEGEPK
gi110347443	TATA element modulatory factor [Homo sapiens]	122.8	0.55	1	3	AAECPAGFVRPPLIIFSVDGFR
gi110349719	titin isoform N2-A [Homo sapiens]	3711.4	0.11	4	30
gi110349772	alpha 1 type I collagen preproprotein [Homo sapiens]	138.8	2.46	4	6
gi11056061	thymosin, beta 4 [Homo sapiens]	5	43.18	3	5
gi110611233	alpha 1 type XVIII collagen isoform 2 precursor [Homo sapiens]	135.4	3.74	2	4
gi110611237	coagulation factor XIII B chain precursor [Homo sapiens]	75.5	45.54	26	120
gi110618250	mucin and cadherin-like isoform 3 [Homo sapiens]	69.6	1.23	1	1	AAHFVFR
gi110624774	C-type mannose receptor 2 [Homo sapiens]	166.6	2.03	2	4
gi111118968	collagen, type XI, alpha 2 isoform 3 preproprotein [Homo sapiens]	159.8	1.23	2	7
gi111118978	EPH receptor B2 isoform 1 precursor [Homo sapiens]	109.8	0.91	1	1	AAISGE GLVR
gi112382257	InaD-like [Homo sapiens]	196.3	0.28	1	1	AALTELSLGSAYQAMILGVDSK
gi11321561	hemopexin precursor [Homo sapiens]	51.6	73.59	34	1208
gi113415686	PREDICTED: hypothetical protein LOC285556 [Homo sapiens]	193.5	0.44	1	2	AANSLEAFIFETQDK
gi115298674	nidogen 1 precursor [Homo sapiens]	136.3	2.57	3	4
gi115298678	complement component 3 precursor [Homo sapiens]	187	88.33	2	6269
gi115511036	alpha-protein kinase 3 [Homo sapiens]	201.1	0.31	1	1	AASGTQNNVLR
gi115527120	nebulin isoform 3 [Homo sapiens]	772.4	0.18	1	2	AASGTTGTYQEWK
gi115529478	neural cell adhesion molecule 1 isoform 3 [Homo sapiens]	83.7	10.38	7	22
gi115583663	alpha-2-antiplasmin isoform a precursor [Homo sapiens]	54.5	54.38	19	275
gi116063573	filamin-A isoform 1 [Homo sapiens]	279.8	11.48	22	51
gi116292750	lipoprotein Lp(a) precursor [Homo sapiens]	226.4	31.76	22	86
gi116295258	integrin alpha 2 precursor [Homo sapiens]	129.2	1.61	2	3
gi11641269	dipeptidase 2 precursor [Homo sapiens]	53.3	3.5	1	2	ACGACPLWGK
gi116534898	desmoglein 2 preproprotein [Homo sapiens]	122.2	0.81	1	1	ACIPTGPYPCGK
gi116534900	dopamine beta hydroxylase precursor [Homo sapiens]	69	7.29	5	13
gi116734855	cysteine-rich with EGF-like domain protein 1 isoform 3 [Homo sapiens]	45.4	2.62	1	2	ACPSHQPDISSGLELPFPPGVPTLDNIK
gi116812622	phosphatidylethanolamine-binding protein 4 precursor [Homo sapiens]	25.7	3.52	1	2	ADDGRPFPQVIK
gi117414154	leucine-rich repeat and coiled-coil domain-containing protein 1 isoform b [Homo sapiens]	109.6	1.06	2	86
gi117606355	protein furry homolog [Homo sapiens]	338.7	0.46	1	3	ADDKVYPGEQYTYMLLATEEQSPGEGDGNCVTR
gi118442839	complement factor H-related 1 precursor [Homo sapiens]	37.6	43.64	1	79	ADETQR
gi118582275	superoxide dismutase 3, extracellular precursor [Homo sapiens]	25.8	12.08	2	9
gi118601000	g antigen family D member 3 [Homo sapiens]	12.3	7.21	1	8	ADGESCSASMMYQEGK
gi119392081	complement factor I preproprotein [Homo sapiens]	65.7	43.22	25	190
gi119395709	coagulation factor XIII A1 subunit precursor [Homo sapiens]	83.2	29.64	20	92
gi119395750	keratin, type II cytoskeletal 1 [Homo sapiens]	66	42.55	26	94
gi119395754	keratin, type II cytoskeletal 5 [Homo sapiens]	62.3	6.61	1	10	ADLFYDVEALDLESPK
gi119466532	laminin alpha 2 subunit isoform b precursor [Homo sapiens]	343.3	0.61	1	2	ADLLLSTQPGREEGSPLELER
gi11968023	zinc finger protein 106 homolog [Homo sapiens]	208.8	0.42	1	1	ADLSGITGAR
gi119703753	keratin, type II cytoskeletal 6B [Homo sapiens]	60	16.13	5	19
gi120433590	acyl-CoA-binding protein isoform 3 [Homo sapiens]	10	9.2	1	2	ADSQAQLLLSTVVGVFTAPGLHLK
gi122114651	ubiquitin carboxyl-terminal hydrolase 36 [Homo sapiens]	122.8	0.8	1	1	ADSVVDLLSYNVQGSGETTYDHK
gi122937283	sushi, nidogen and EGF-like domain-containing protein 1 precursor [Homo sapiens]	152.1	0.57	1	2	ADTLTDEINFLR
gi122937293	protein monoglycylase TTLL8 [Homo sapiens]	92.8	0.6	1	2	ADVQAHGEGQEFSITCLVDEEEMK
gi122937297	serpin A11 precursor [Homo sapiens]	47	5.92	3	5
gi124248516	alpha-defensin 1 [Homo sapiens]	10.2	9.57	1	1	AEAQAQYSAAVAK
gi124256496	heat shock 70 kDa protein 1-like [Homo sapiens]	70.3	2.5	1	2	AEATNTGK
gi125490354	spermatogenesis-associated protein 1 [Homo sapiens]	52.9	1.09	1	30	AEATTLHVAPQGTAMAVSTFR
gi125656165	THO complex 2 [Homo sapiens]	182.7	0.44	1	1	AEDHFSVIDFNQNIR
gi126012562	low density lipoprotein receptor-related protein 1 precursor [Homo sapiens]	504.3	0.9	4	6
gi126012571	basement membrane-specific heparan sulfate proteoglycan core protein precursor [Homo sapiens]	468.5	2.73	10	26
gi126273569	plasma carboxypeptidase B2 isoform a preproprotein [Homo sapiens]	48.4	44.92	15	65
gi12667788	myosin-9 [Homo sapiens]	226.4	5.97	8	18
gi12707580	paired mesoderm homeobox protein 2B [Homo sapiens]	31.6	5.1	1	2	AEFAEVSK
gi132814467	glutamyl aminopeptidase [Homo sapiens]	109.2	2.4	2	3
gi132814489	low affinity immunoglobulin gamma Fc region receptor III-B precursor [Homo sapiens]	26.2	14.16	3	9
gi13325075	sulfhydryl oxidase 1 isoform a [Homo sapiens]	82.5	34.81	19	70
gi133925809	inter-alpha (globulin) inhibitor H3 preproprotein [Homo sapiens]	99.8	33.26	25	177
gi13435366	desmocollin 2 isoform Dsc2b preproprotein [Homo sapiens]	93.7	1.65	2	5
gi13540563	complement factor H-related 5 precursor [Homo sapiens]	64.4	22.67	10	18
gi13562114	tubulin beta-1 chain [Homo sapiens]	50.3	8.87	2	4
gi13699824	kinesin-like protein KIF11 [Homo sapiens]	119.1	0.66	1	1	AEQCCEETASSISLHGK
gi13775198	SH3 domain-binding glutamic acid-rich-like protein 3 [Homo sapiens]	10.4	39.78	3	8
gi13899251	conserved oligomeric Golgi complex subunit 3 [Homo sapiens]	94	0.72	1	1	AETAANR
gi13994244	ferritin heavy polypeptide-like 17 [Homo sapiens]	21.1	2.73	1	1	AETGDK
gi14149609	exostoses-like 2 [Homo sapiens]	37.4	5.45	2	6
gi14149904	anthrax toxin receptor 1 isoform 1 precursor [Homo sapiens]	62.7	6.38	2	3
gi14249254	EF-hand calcium-binding domain-containing protein 4B isoform c [Homo sapiens]	45.6	1.27	1	2	AFFMLDGILSK
gi14249738	N-acetylglucosamine-1-phosphotransferase subunit gamma precursor [Homo sapiens]	34	6.89	1	2	AFIQLWAFDAVK
gi144226251	chitinase 3-like 1 precursor [Homo sapiens]	42.6	2.35	1	1	AFLLTPR
gi145275213	coagulation factor XII precursor [Homo sapiens]	67.7	40.49	24	232
gi14550407	complement component 2 isoform 1 preproprotein [Homo sapiens]	83.2	43.75	31	143
gi145699139	cartilage intermediate layer protein 2 precursor [Homo sapiens]	126.2	0.95	1	2	AFTECCVVASQLR
gi145701025	multiple epidermal growth factor-like domains protein 8 [Homo sapiens]	295.7	0.65	2	3
gi14589889	cadherin 2, type 1 preproprotein [Homo sapiens]	99.7	6.51	2	4
gi146260271	hypothetical protein LOC129881 [Homo sapiens]	66.4	1.09	1	1	AFWLDVSHNR
gi148005039	v-kit Hardy-Zuckerman 4 feline sarcoma viral oncogene homolog isoform 2 precursor [Homo sapiens]	109.4	2.57	3	6
gi148596984	golgin subfamily B member 1 [Homo sapiens]	375.8	0.68	2	4
gi148664211	cell adhesion molecule 1 isoform 2 [Homo sapiens]	45.6	5.8	1	1	AGALQLLLVGDKVPHDLDMLLR
gi148664230	ankyrin repeat and LEM domain-containing protein 2 [Homo sapiens]	104	1.17	2	7
gi148719673	probable G-protein coupled receptor 116 precursor [Homo sapiens]	149.4	0.74	1	2	AGELEVFNGYFVHFFAPDNLDPIPK
gi148728160	protein tyrosine phosphatase, receptor type, J isoform 2 precursor [Homo sapiens]	57.2	5.94	3	4
gi148886654	sushi, von Willebrand factor type A, EGF and pentraxin domain-containing protein 1 [Homo sapiens]	389.9	0.17	1	1	AGEVQEPELR
gi149158727	RAS guanyl-releasing protein 2 [Homo sapiens]	69.2	1.15	1	1	AGFSWIEVTFK
gi14916498	osteoglycin preproprotein [Homo sapiens]	33.9	6.38	1	2	AGHIAWTSSGK
gi149589008	xaa-Pro dipeptidase isoform 1 [Homo sapiens]	54.5	11.16	3	6
gi149944424	1-aminocyclopropane-1-carboxylate synthase-like protein 2 [Homo sapiens]	65.2	1.23	1	1	AGIIK
gi150170670	protein piccolo isoform 2 [Homo sapiens]	537.6	0.2	1	3	AGKPVICATQMLESMIK
gi150378552	sushi domain-containing protein 5 precursor [Homo sapiens]	68	2.7	1	1	AGLAASLAGPHSIVGR
gi150417978	platelet glycoprotein Ib alpha chain precursor [Homo sapiens]	70.2	4.69	3	9
gi151301041	actin-related protein 5 [Homo sapiens]	68.3	0.82	1	5	AGLLSK
gi153070260	myristoylated alanine-rich C-kinase substrate [Homo sapiens]	31.5	5.72	1	1	AGLQAFFQVQECNK
gi153082722	intercellular adhesion molecule 2 precursor [Homo sapiens]	30.6	14.91	4	8
gi153266841	apolipoprotein H precursor [Homo sapiens]	38.3	45.22	15	250
gi153792110	protein HEG homolog 1 precursor [Homo sapiens]	147.4	1.96	3	6
gi153792148	threonine synthase-like 1 [Homo sapiens]	83	0.94	1	1	AGTSPGTPNR
gi153792536	ATPase family AAA domain-containing protein 2B [Homo sapiens]	164.8	0.34	1	1	AGWEEEK
gi153792651	leucine-rich repeat neuronal protein 3 precursor [Homo sapiens]	79.4	0.71	1	1	AGYVLHR
gi153946395	tenascin precursor [Homo sapiens]	240.7	3.59	6	10
gi154146262	igGFc-binding protein precursor [Homo sapiens]	571.6	3.79	6	14
gi15431310	keratin, type I cytoskeletal 14 [Homo sapiens]	51.6	16.74	4	19
gi154350213	hypothetical protein LOC79591 [Homo sapiens]	78.7	0.73	1	1	AHLNIK
gi154350244	hypothetical protein LOC79632 isoform 2 [Homo sapiens]	113.5	1.34	2	3
gi154759291	serine (or cysteine) proteinase inhibitor, clade A (alpha-1 antiproteinase, antitrypsin), member 10 precursor [Homo sapiens]	50.7	42.79	15	54
gi154800441	proline-rich protein HaeIII subfamily 1 [Homo sapiens]	17	26.51	1	1	AHTDVGPGPESSPVLVR
gi154813193	IQ domain-containing protein E isoform 2 [Homo sapiens]	75.6	2.8	2	10
gi156119625	inter-alpha (globulin) inhibitor H1 isoform a [Homo sapiens]	101.3	45.23	32	465
gi156231037	kininogen-1 isoform 1 [Homo sapiens]	71.9	48.14	11	595
gi156523970	alpha-2-HS-glycoprotein [Homo sapiens]	39.3	51.77	17	499
gi156616273	pleckstrin [Homo sapiens]	40.1	9.43	2	6
gi156616294	N-acetylmuramoyl-L-alanine amidase precursor [Homo sapiens]	62.2	41.84	14	105
gi156627579	tetranectin precursor [Homo sapiens]	22.5	45.05	8	65
gi157266300	membrane alanine aminopeptidase precursor [Homo sapiens]	109.5	17.99	15	33
gi157311649	neogenin isoform 1 precursor [Homo sapiens]	159.9	3.49	3	6
gi157412282	set1/Ash2 histone methyltransferase complex subunit ASH2 isoform b [Homo sapiens]	60.2	1.87	2	6
gi157653329	procollagen C-endopeptidase enhancer 1 [Homo sapiens]	47.9	19.82	6	13
gi157671949	zinc finger protein Rlf [Homo sapiens]	217.8	0.26	1	2	AIFSVGPVSPSR
gi157738629	kinesin-like protein KIF13A isoform d [Homo sapiens]	195.9	0.34	1	16	AIGQAGSLTSSEDTLTVVTADHSHVFTFGGYTPR
gi157739945	protein TANC2 [Homo sapiens]	219.5	0.3	1	1	AIGYLNTGYQR
gi162809334	pregnancy-zone protein precursor [Homo sapiens]	163.8	37.52	31	535
gi16306500	F-box only protein 21 isoform 2 [Homo sapiens]	71.4	1.93	1	2	AIHLLLR
gi163659901	insulin-like growth factor 1 isoform 2 preproprotein [Homo sapiens]	15.2	10.95	1	3	AIIVR
gi163659918	sacsin [Homo sapiens]	520.8	0.22	1	1	AILQSGSF PWAVTSLYEAR
gi16418467	leucine-rich alpha-2-glycoprotein 1 precursor [Homo sapiens]	38.2	42.07	13	92
gi16507237	78 kDa glucose-regulated protein [Homo sapiens]	72.3	15.29	9	20
gi166197660	complement component C8 gamma chain precursor [Homo sapiens]	22.3	47.03	7	76
gi166295204	hypothetical protein LOC80127 [Homo sapiens]	61.9	1.13	1	2	AIPVTQYLK
gi166362713	cadherin 5, type 2 preproprotein [Homo sapiens]	87.5	15.82	11	37
gi166795301	prenylcysteine oxidase 1 precursor [Homo sapiens]	56.6	11.49	6	13
gi167466198	intercellular adhesion molecule 1 precursor [Homo sapiens]	57.8	10.34	5	13
gi16751921	dermcidin preproprotein [Homo sapiens]	11.3	6.36	1	2	AISGGSIQIENGYFVHYFAPEGLTTMPK
gi167614504	laminin, beta 1 precursor [Homo sapiens]	197.9	0.56	1	1	AITPPHPASQANIIFDITEGNLR
gi167614506	plastin-2 [Homo sapiens]	70.2	25.2	12	26
gi167857790	orosomucoid 1 precursor [Homo sapiens]	23.5	55.22	8	825
gi168229159	ADP-ribosyl cyclase 2 precursor [Homo sapiens]	35.7	4.09	1	1	AKLEEQAQQIR
gi169164590	PREDICTED: similar to UNCoordinated family member (unc-44) [Homo sapiens]	19	3.68	1	1	AKLIALTLLGMGLALFR
gi169214179	PREDICTED: similar to complement component 3 [Homo sapiens]	44.9	88.21	2	1291
gi169216609	PREDICTED: hypothetical protein LOC203510 [Homo sapiens]	23.2	3.48	1	2	AKPALEDLR
gi169218213	PREDICTED: similar to complement component C3, partial [Homo sapiens]	144.7	87.72	2	4976
gi16933540	fibroblast activation protein, alpha subunit [Homo sapiens]	87.7	2.89	2	6
gi169636439	cholesteryl ester transfer protein, plasma precursor [Homo sapiens]	54.7	14.4	6	13
gi170650672	lebercilin [Homo sapiens]	80.5	0.86	1	1	ALALPPLGLAPLLNLWAKPQGR
gi171184451	centrosome-associated protein 350 [Homo sapiens]	350.7	0.8	1	33	ALASQLQDSLK
gi17136143	olfactomedin related ER localized protein isoform 1 [Homo sapiens]	54.1	9.85	5	20
gi171460934	protein phosphatase 1M isoform b [Homo sapiens]	27.9	2.02	1	4	ALDLINK
gi171543879	CD99 antigen isoform b precursor [Homo sapiens]	17.1	23.08	3	19
gi17402888	neuronal pentraxin receptor [Homo sapiens]	52.8	1.4	1	2	ALDLLDK
gi178557739	complement component 4B preproprotein [Homo sapiens]	192.6	68.52	6	1963
gi17986001	major histocompatibility complex, class I, B precursor [Homo sapiens]	40.4	9.94	3	6
gi17986258	myosin light polypeptide 6 isoform 1 [Homo sapiens]	16.9	10.6	1	2	ALDQYLMEF CR
gi18201905	glucose-6-phosphate isomerase [Homo sapiens]	63.1	3.05	1	2	ALEATTEHIR
gi18426875	asialoglycoprotein receptor 2 isoform b [Homo sapiens]	32.5	14.29	3	6
gi18426904	ATPase WRNIP1 isoform 2 [Homo sapiens]	69.4	1.25	1	1	ALEQALEK
gi186928821	hepatoma-derived growth factor isoform c [Homo sapiens]	25.5	11.59	1	2	ALEVSQAPVIFSHSAAR
gi187607300	versican isoform 2 precursor [Homo sapiens]	74.2	1.07	1	1	ALFLETEQLK
gi18765694	dipeptidyl peptidase 4 [Homo sapiens]	88.2	2.87	3	4
gi18780285	mucosal vascular addressin cell adhesion molecule 1 isoform b precursor [Homo sapiens]	31.1	4.75	1	1	ALFVSEEEKK
gi188497671	serum amyloid A2 isoform a [Homo sapiens]	13.5	43.44	1	11	ALGDLISATK
gi188497703	semaphorin-3F precursor [Homo sapiens]	88.3	0.76	1	3	ALGHLDLSGNR
gi188528648	tenascin XB isoform 1 precursor [Homo sapiens]	457.9	8.39	18	43
gi188595718	tissue-nonspecific alkaline phosphatase precursor [Homo sapiens]	57.3	6.49	1	2	ALHPRGIR
gi189095271	phospholipase A2, group VII precursor [Homo sapiens]	50	5.9	2	3
gi189181724	proteoglycan 4 isoform D [Homo sapiens]	136.5	13.62	15	30
gi189217853	72 kDa type IV collagenase isoform b [Homo sapiens]	68.8	4.26	2	3
gi189242612	complement component 6 precursor [Homo sapiens]	104.7	50.64	42	218
gi189409124	armadillo repeat-containing protein 3 [Homo sapiens]	96.3	1.26	2	11
gi189571662	delta-sarcoglycan isoform 3 [Homo sapiens]	32.1	1.73	1	2	ALLAYAFALAGNQDKR
gi190341024	SPARC-like protein 1 precursor [Homo sapiens]	75.2	18.98	10	32
gi192447430	carbonic anhydrase 1 [Homo sapiens]	28.9	22.99	5	15
gi192447438	protein S, alpha preproprotein [Homo sapiens]	75.1	22.63	16	52
gi193083131	MAP/microtubule affinity-regulating kinase 3 isoform e [Homo sapiens]	74.1	1.06	1	4	ALLVGEHLNIIVTPK
gi193794814	fructose-bisphosphate aldolase A [Homo sapiens]	39.4	25.82	6	12
gi194018472	plasma serine protease inhibitor [Homo sapiens]	45.6	33.5	13	50
gi194097341	period circadian protein homolog 1 [Homo sapiens]	136.1	0.47	1	1	ALNSIIDVYHK
gi194097352	actinin, alpha 1 isoform c [Homo sapiens]	102.6	9.02	8	15
gi194239643	cyclic AMP-dependent transcription factor ATF-7 isoform 3 [Homo sapiens]	49.6	1.52	1	4	ALPTTYEK
gi194306539	anoctamin-1 [Homo sapiens]	114	0.71	1	3	ALQDQLVLVAAK
gi195972866	keratin, type I cytoskeletal 10 [Homo sapiens]	58.8	24.32	10	34
gi197333755	interferon-related developmental regulator 2 [Homo sapiens]	54.8	1.19	1	108	ALQTEMAR
gi19743821	integrin beta 1 isoform 1C-2 precursor [Homo sapiens]	91	7.69	5	13
gi19882209	interleukin-1 receptor accessory protein isoform 2 [Homo sapiens]	41	17.42	6	11
gi19923106	paraoxonase 1 precursor [Homo sapiens]	39.7	41.13	12	176
gi19923761	multiple inositol polyphosphate histidine phosphatase 1 precursor [Homo sapiens]	55	6.98	4	9
gi20070125	prolyl 4-hydroxylase, beta subunit precursor [Homo sapiens]	57.1	8.86	5	9
gi20070228	nucleobindin-1 precursor [Homo sapiens]	53.8	2.17	1	1	ALVCQAK
gi20127528	parvin, beta isoform b [Homo sapiens]	41.7	6.87	3	8
gi20149646	hypothetical protein LOC54964 precursor [Homo sapiens]	36.7	2.35	1	1	ALVEGVDQLFTDYQIK
gi203098098	protein Shroom3 [Homo sapiens]	216.7	0.7	1	9	ALVEQGFTVPEIK
gi20357522	jumonji domain containing 1A [Homo sapiens]	147.2	0.45	1	1	ALVLIAFAQYLQQCPFEDHVK
gi20357559	Charcot-Leyden crystal protein [Homo sapiens]	16.4	9.15	2	5
gi205277383	macrophage stimulating 1 precursor [Homo sapiens]	81.9	34.21	19	63
gi205277441	serine (or cysteine) proteinase inhibitor, clade A, member 7 precursor [Homo sapiens]	46.3	52.77	18	137
gi205360991	endonuclease VIII-like 1 [Homo sapiens]	43.7	1.28	1	7	ALYLQYTDETFR
gi209413730	poliovirus receptor isoform gamma [Homo sapiens]	39.3	3.57	1	1	ALYYDLISSPDIHGTYK
gi209863034	periostin, osteoblast specific factor isoform 4 [Homo sapiens]	83.8	10.12	7	23
gi20986531	mitogen-activated protein kinase 1 [Homo sapiens]	41.4	1.94	1	2	AMISSPPFR
gi209915570	amyloid beta A4 protein isoform e precursor [Homo sapiens]	72.5	2.5	1	2	AMLENEK
gi21070982	peptidylglycine alpha-amidating monooxygenase isoform d preproprotein [Homo sapiens]	98.7	0.79	1	2	ANLFNK
gi21071008	transcobalamin I precursor [Homo sapiens]	48.2	1.85	1	2	ANLSSQALQMSLDYGFVTPLTSMSIR
gi21071030	alpha 1B-glycoprotein precursor [Homo sapiens]	54.2	58.59	22	408
gi21071039	carnosinase 1 precursor [Homo sapiens]	56.7	34.12	13	33
gi211938442	apolipoprotein L1 isoform c precursor [Homo sapiens]	42.1	32.89	14	58
gi212549576	zinc finger protein 732 [Homo sapiens]	67.8	1.2	1	1	ANSFLGEK
gi21264357	mannan-binding lectin serine protease 1 isoform 1 precursor [Homo sapiens]	79.2	19.74	2	46
gi21264359	mannan-binding lectin serine protease 1 isoform 2 precursor [Homo sapiens]	81.8	24.86	6	60
gi21264361	mannan-binding lectin serine protease 2 isoform 2 precursor [Homo sapiens]	20.6	20.54	3	8
gi21265043	ADAM metallopeptidase with thrombospondin type 1 motif, 13 isoform 3 preproprotein [Homo sapiens]	144.4	1.04	1	2	APDAGGCLHADPDLGVLCPTGCQLQEALLQQERPIR
gi21328448	tyrosine 3-monooxygenase/tryptophan 5-monooxygenase activation protein, beta polypeptide [Homo sapiens]	28.1	12.2	1	11	APDGK
gi21361302	serine (or cysteine) proteinase inhibitor, clade A (alpha-1 antiproteinase, antitrypsin), member 4 precursor [Homo sapiens]	48.5	58.78	20	135
gi21361657	protein disulfide-isomerase A3 precursor [Homo sapiens]	56.7	5.15	1	2	APLTKPLKAFTVCLHFYTELSSTR
gi21361684	g patch domain-containing protein 1 [Homo sapiens]	103.3	1.93	1	1	APNHAVVTR
gi21450863	attractin isoform 2 [Homo sapiens]	141.3	16.35	21	95
gi21493045	A-kinase anchor protein 6 [Homo sapiens]	256.6	0.56	2	2
gi215272362	NIF3-like protein 1 isoform 3 [Homo sapiens]	32.1	2.81	1	1	APWCHTTNSQVR
gi21536288	creatine kinase M-type [Homo sapiens]	43.1	7.09	1	2	APYPNYDR
gi21553331	solute carrier family 2, facilitated glucose transporter member 12 [Homo sapiens]	66.9	1.3	1	4	AQAQTDR
gi21614544	protein S100-A8 [Homo sapiens]	10.8	63.44	8	26
gi21735625	14-3-3 protein zeta/delta [Homo sapiens]	27.7	8.98	1	8	AQEQQSLIHTNQAESHTAVGR
gi218931148	tropomodulin-2 isoform b [Homo sapiens]	35.6	2.22	1	1	AQGPAASAEEPKPVEAPAANSDQTVTVK
gi21955172	pleckstrin homology-like domain family B member 2 isoform c [Homo sapiens]	136.8	0.41	1	2	AQGYSGLSVK
gi21956645	myotrophin [Homo sapiens]	12.9	17.8	1	2	AQHLQSSR
gi22035558	transcription factor IIIB 90 kDa subunit isoform 3 [Homo sapiens]	51.8	1.69	1	1	AQIINDAFNLASAHK
gi22035653	apolipoprotein L2 [Homo sapiens]	37.1	2.37	1	1	AQIPILR
gi22091452	apolipoprotein M [Homo sapiens]	21.2	52.13	9	104
gi221316614	extracellular matrix protein 1 isoform 1 precursor [Homo sapiens]	60.6	54.07	24	99
gi221316695	multimerin-2 precursor [Homo sapiens]	104.3	3.69	3	5
gi222352143	TBC1 domain family member 2A [Homo sapiens]	104	0.87	1	1	AQLVPLPPSTYVEFTVSGTDCVAK
gi223029410	talin 1 [Homo sapiens]	269.6	10.82	20	43
gi223671930	ADAM DEC1 isoform 2 [Homo sapiens]	43.5	3.84	1	2	AQMDLSGR
gi223941912	coiled-coil domain-containing protein 135 [Homo sapiens]	103.4	1.14	1	9	AQNLYQELLTQEGQASFQGLK
gi224589132	hypothetical protein LOC100132406 [Homo sapiens]	415.9	4.13	1	4	AQTTVTCTEK
gi224591399	hypothetical protein LOC339448 [Homo sapiens]	26	2.06	1	1	AQWANPFDPSK
gi22538393	A-kinase anchor protein 9 isoform 3 [Homo sapiens]	451.8	0.31	2	31
gi227430301	CD109 antigen isoform 2 precursor [Homo sapiens]	159.6	2.66	3	7
gi22748877	class E basic helix-loop-helix protein 22 [Homo sapiens]	37	3.94	1	1	AREDIFMETLK
gi22748917	zinc finger protein 664 [Homo sapiens]	30.3	2.3	1	1	ARPAKAAATQK
gi22749189	zinc finger protein 645 [Homo sapiens]	48.8	1.65	1	2	ASAGLLGAHAAAITAYALTLTKAPADLR
gi22749425	spermatid-associated protein [Homo sapiens]	51.5	1.34	1	1	ASASYYEQYHSLNEIYSWIEFITER
gi23097308	nesprin-1 isoform 2 [Homo sapiens]	1004.6	0.29	2	4
gi23110944	proteasome subunit alpha type-6 [Homo sapiens]	27.4	5.28	1	1	ASEFLGYWEPR
gi23397572	kelch-like protein 34 [Homo sapiens]	70.6	0.78	1	11	ASEQAELPR
gi238908505	DNA-directed RNA polymerase III subunit RPC2 isoform 2 [Homo sapiens]	121	0.47	1	4	ASGSLPYTQTLQDHLNSLK
gi24308163	protein fem-1 homolog A [Homo sapiens]	73.6	0.9	1	2	ASHEEVEGLVEK
gi24308201	adipocyte plasma membrane-associated protein [Homo sapiens]	46.5	23.08	6	21
gi24308273	hypothetical protein LOC58527 [Homo sapiens]	9.1	16.05	1	2	ASLLTMAFLNGALDGVILGDYLSR
gi24308547	hypothetical protein LOC196500 precursor [Homo sapiens]	30.1	2.48	1	5	ASNDMYHSR
gi24430192	keratin, type I cytoskeletal 16 [Homo sapiens]	51.2	10.57	1	12	ASPAFLASQNTK
gi24497519	mannosyl-oligosaccharide 1,2-alpha-mannosidase IA [Homo sapiens]	72.9	14.85	9	24
gi24797067	major histocompatibility complex, class I, A precursor [Homo sapiens]	40.8	10.14	2	6
gi24797099	ras-specific guanine nucleotide-releasing factor 1 isoform 1 [Homo sapiens]	145.1	0.55	1	2	ASSQWVVGPSYFVEYLIK
gi27262659	colony stimulating factor 1 receptor precursor [Homo sapiens]	107.9	5.45	3	11
gi27754776	ficolin 3 isoform 1 precursor [Homo sapiens]	32.9	35.45	12	65
gi27894376	cell adhesion molecule with homology to L1CAM precursor [Homo sapiens]	136.6	8.82	6	18
gi28178825	isocitrate dehydrogenase [NADP] cytoplasmic [Homo sapiens]	46.6	3.14	1	2	ASYAQQPAESR
gi28372497	E3 ubiquitin-protein ligase UBR1 [Homo sapiens]	200.1	0.29	1	2	ASYPDITGEK
gi28373119	contactin 1 isoform 2 precursor [Homo sapiens]	111.8	1.09	2	4
gi28373124	contactin 4 isoform b precursor [Homo sapiens]	31	9.93	1	2	ATAQMLEVMFK
gi28610149	interleukin 6 signal transducer isoform 2 precursor [Homo sapiens]	37.5	5.17	1	1	ATAVVDGAFK
gi28626504	fermitin family homolog 3 short form [Homo sapiens]	75.4	8.75	3	3
gi29029552	adenosine deaminase CECR1 isoform b [Homo sapiens]	30.6	2.96	1	1	ATEDEGSEQK
gi29029555	bardet-Biedl syndrome 7 protein isoform b [Homo sapiens]	75.4	0.89	1	1	ATEDEGSEQKIPEATNR
gi29171717	phosphatidylinositol-glycan-specific phospholipase D isoform 1 precursor [Homo sapiens]	92.3	19.17	13	52
gi29501813	ubiquitin fusion degradation protein 1 homolog isoform A [Homo sapiens]	34.5	1.63	1	2	ATFGCHDGYSLDGPEEIECTK
gi29725633	regenerating islet-derived 1 alpha precursor [Homo sapiens]	18.7	13.86	2	5
gi29788996	paraoxonase 3 [Homo sapiens]	39.6	20.62	4	45
gi29826279	tubby protein homolog isoform b [Homo sapiens]	55.6	2.96	1	4	ATLDTSK
gi30348954	E3 ubiquitin-protein ligase MIB1 [Homo sapiens]	110.1	0.7	1	1	ATLDVDEAGTEAAAATSFAIK
gi30425438	out at first protein homolog precursor [Homo sapiens]	30.7	16.48	3	6
gi30794266	trem-like transcript 1 protein precursor [Homo sapiens]	32.7	2.25	1	1	ATLPDADKER
gi30795231	brain acid soluble protein 1 [Homo sapiens]	22.7	41.41	4	10
gi31317307	proprotein convertase subtilisin/kexin type 9 preproprotein [Homo sapiens]	74.2	7.51	3	8
gi31377806	polymeric immunoglobulin receptor precursor [Homo sapiens]	83.2	3.8	3	7
gi31542498	mRNA-decapping enzyme 2 [Homo sapiens]	48.4	1.43	1	2	ATSGTEHQFCGGR
gi31542984	inter-alpha (globulin) inhibitor H4 isoform 1 precursor [Homo sapiens]	103.3	52.26	46	637
gi31543806	thrombospondin 4 precursor [Homo sapiens]	105.8	9.89	6	27
gi31543906	ubiquitin-conjugating enzyme E2 Q1 [Homo sapiens]	46.1	1.18	1	2	ATTVTGTPCQEWAAQEPHR
gi31652249	lipopolysaccharide-binding protein precursor [Homo sapiens]	53.3	25.99	10	35
gi32130518	apolipoprotein C-II precursor [Homo sapiens]	11.3	49.5	4	84
gi32171249	prostaglandin D2 synthase, brain [Homo sapiens]	21	3.68	1	4	ATVVYQGER
gi32189392	peroxiredoxin-2 isoform a [Homo sapiens]	21.9	31.31	6	13
gi32261332	seizure 6-like protein precursor [Homo sapiens]	111.7	1.46	2	4
gi32483410	vitamin D-binding protein precursor [Homo sapiens]	52.9	79.75	39	876
gi32698918	putative methyltransferase NSUN6 [Homo sapiens]	51.7	1.28	1	6	AVASAAAALVLK
gi33188445	microtubule-actin cross-linking factor 1, isoforms 1/2/3/5 isoform a [Homo sapiens]	620	0.13	1	3	AVASFLR
gi33286418	pyruvate kinase isozymes M1/M2 isoform M2 [Homo sapiens]	57.9	24.48	12	24
gi33667044	target of Nesh-SH3 precursor [Homo sapiens]	118.6	2.42	2	4
gi34147403	intraflagellar transport protein 81 homolog isoform 2 [Homo sapiens]	50.2	2.09	1	1	AVDQSVLLMKPEAELSVSSVYNLLTVK
gi34335272	endothelial protein C receptor precursor [Homo sapiens]	26.7	15.13	3	6
gi34577083	ras suppressor protein 1 isoform 2 [Homo sapiens]	25.5	11.61	1	2	AVEPQLQEEER
gi34734062	fibulin-1 isoform C precursor [Homo sapiens]	74.4	19.47	5	28
gi34734066	fibulin-1 isoform D [Homo sapiens]	77.2	27.17	7	31
gi35493860	otoferlin isoform d [Homo sapiens]	140.2	0.65	1	1	AVITVQRPGR
gi37577172	ribonuclease, RNase A family, 4 precursor [Homo sapiens]	16.8	17.69	2	6
gi38016947	complement component 5 preproprotein [Homo sapiens]	188.2	48.99	82	596
gi38044288	gelsolin isoform b [Homo sapiens]	80.6	58.55	1	532	AVLFCLSEDK
gi38202257	neutral alpha-glucosidase AB isoform 2 [Homo sapiens]	106.8	7.52	4	10
gi38327632	epithelial discoidin domain-containing receptor 1 isoform b [Homo sapiens]	97.1	1.37	1	2	AVLHIGEK
gi38373673	synaptonemal complex protein 2 [Homo sapiens]	175.5	0.33	1	4	AVLHVHGGGGPR
gi38455402	lipocalin 2 precursor [Homo sapiens]	22.6	8.08	2	4
gi39653325	PHD finger protein 20-like protein 1 isoform 3 [Homo sapiens]	32.8	2.81	1	1	AVMDDFAAFVEK
gi39725934	pigment epithelium-derived factor precursor [Homo sapiens]	46.3	53.59	23	165
gi39725942	twinkle protein, mitochondrial isoform A [Homo sapiens]	77.1	0.73	1	1	AVPVAADQR
gi39753970	cathelicidin antimicrobial peptide [Homo sapiens]	19.3	17.65	4	7
gi39780571	misato [Homo sapiens]	61.8	0.88	1	1	AVRPGYPK
gi40068512	plasma alpha-L-fucosidase precursor [Homo sapiens]	54	4.07	2	3
gi40217843	cartilage oligomeric matrix protein precursor [Homo sapiens]	82.8	24.17	12	52
gi40255005	plexin domain-containing protein 2 precursor [Homo sapiens]	59.5	3.97	2	4
gi40255119	ras and EF-hand domain-containing protein [Homo sapiens]	82.8	2.03	2	2
gi40288199	hypothetical protein LOC219287 isoform 2 [Homo sapiens]	57.5	1.27	1	19	AVVFLEPQWYSVLEK
gi40316912	serum amyloid A protein preproprotein [Homo sapiens]	13.5	59.84	2	26
gi40316935	alsin isoform 1 [Homo sapiens]	183.5	0.42	1	1	AVVVHAGEDDLGR
gi40317626	thrombospondin 1 precursor [Homo sapiens]	129.3	29.23	29	95
gi40354205	fructose-bisphosphate aldolase B [Homo sapiens]	39.4	6.59	1	5	AWAVAR
gi40548420	collectin-11 isoform b [Homo sapiens]	29	3.73	1	1	AWAYYSAVNPEK
gi40549451	lymphatic vessel endothelial hyaluronic acid receptor 1 [Homo sapiens]	35.2	9.94	4	16
gi40807482	LPLUNC1 protein precursor [Homo sapiens]	52.4	2.07	1	2	AWFLESK
gi41322910	plectin-1 isoform 1d [Homo sapiens]	512.3	0.47	2	7
gi41393602	complement component 1, s subcomponent precursor [Homo sapiens]	76.6	45.64	28	165
gi41406064	myosin-10 [Homo sapiens]	228.9	1.21	1	7	AWRPALYLAALDCAEETNSAVCR
gi41406071	histone H2A.V isoform 5 [Homo sapiens]	9.4	7.78	1	1	AYIFIDEAHITQALIWLSQR
gi42544177	complement component (3d/Epstein Barr virus) receptor 2 isoform 2 precursor [Homo sapiens]	112.8	1.74	2	6
gi42544189	fibrinogen-like protein 1 precursor [Homo sapiens]	36.4	3.21	2	3
gi42544239	complement factor D preproprotein [Homo sapiens]	27	46.64	8	30
gi42740907	clusterin isoform 2 preproprotein [Homo sapiens]	52.5	39.64	18	224
gi42741655	met proto-oncogene isoform b precursor [Homo sapiens]	155.4	0.79	1	2	AYWDIMISNHQNSNR
gi44680141	kelch-like protein 28 [Homo sapiens]	64.1	1.05	1	2	CAANMR
gi44889963	scavenger receptor cysteine-rich type 1 protein M130 isoform b [Homo sapiens]	121.5	2.32	3	6
gi4501881	actin, alpha skeletal muscle [Homo sapiens]	42	31.56	1	88	CAGQQQDIR
gi4501885	beta actin [Homo sapiens]	41.7	60	7	141
gi4501987	afamin precursor [Homo sapiens]	69	62.27	44	415
gi4502027	albumin preproprotein [Homo sapiens]	69.3	75.04	43	468
gi4502067	alpha-1-microglobulin/bikunin preproprotein [Homo sapiens]	39	32.39	10	129
gi4502101	annexin A1 [Homo sapiens]	38.7	4.34	1	2	CDDSK
gi4502133	serum amyloid P component precursor [Homo sapiens]	25.4	29.15	7	61
gi4502149	apolipoprotein A-II preproprotein [Homo sapiens]	11.2	74	9	815
gi4502157	apolipoprotein C-I precursor [Homo sapiens]	9.3	37.35	5	31
gi4502161	apolipoprotein C-IV precursor [Homo sapiens]	14.5	44.88	7	21
gi4502163	apolipoprotein D precursor [Homo sapiens]	21.3	33.33	7	58
gi4502165	apolipoprotein F precursor [Homo sapiens]	35.4	13.8	4	47
gi4502247	armadillo repeat protein deleted in velo-cardio-facial syndrome [Homo sapiens]	104.6	1.04	1	1	CDSSR
gi4502261	serpin peptidase inhibitor, clade C, member 1 precursor [Homo sapiens]	52.6	65.52	37	579
gi4502337	zinc-alpha-2-glycoprotein precursor [Homo sapiens]	34.2	59.73	18	238
gi4502419	flavin reductase [Homo sapiens]	22.1	16.02	2	3
gi4502445	bisphosphoglycerate mutase [Homo sapiens]	30	8.11	2	2
gi4502503	complement component 4 binding protein, alpha chain precursor [Homo sapiens]	67	36.35	20	103
gi4502511	complement component 9 precursor [Homo sapiens]	63.1	38.46	24	143
gi4502661	CD34 antigen isoform b [Homo sapiens]	35	2.44	1	2	CEIAGWGETK
gi4502719	cadherin 13 preproprotein [Homo sapiens]	78.2	11.22	6	12
gi4502805	chromogranin A precursor [Homo sapiens]	50.7	4.16	1	2	CEQFCK
gi4502961	alpha 1 type VII collagen precursor [Homo sapiens]	295	0.24	1	1	CEVQDR
gi4503011	carboxypeptidase N, polypeptide 1 precursor [Homo sapiens]	52.3	43.23	14	102
gi4503107	cystatin C precursor [Homo sapiens]	15.8	52.74	7	31
gi4503143	cathepsin D preproprotein [Homo sapiens]	44.5	3.88	2	4
gi4503149	cathepsin G preproprotein [Homo sapiens]	28.8	3.92	1	2	CFEPQLLR
gi4503273	angiotensin I converting enzyme 1 isoform 1 precursor [Homo sapiens]	149.6	1.45	1	2	CFLAFTQTK
gi4503481	eukaryotic translation elongation factor 1 gamma [Homo sapiens]	50.1	2.29	1	4	CFLEADPYIDIDQNVLHR
gi4503571	alpha-enolase [Homo sapiens]	47.1	1.61	1	5	CFSGQCISK
gi4503625	coagulation factor X preproprotein [Homo sapiens]	54.7	35.25	16	62
gi4503627	coagulation factor XI precursor [Homo sapiens]	70.1	33.28	19	70
gi4503635	prothrombin preproprotein [Homo sapiens]	70	56.11	32	426
gi4503649	coagulation factor IX preproprotein [Homo sapiens]	51.7	27.11	11	35
gi4503689	fibrinogen, alpha polypeptide isoform alpha-E preproprotein [Homo sapiens]	94.9	55.31	61	1587
gi4503987	gamma-glutamyl hydrolase precursor [Homo sapiens]	35.9	20.44	6	16
gi4504001	gap junction alpha-1 protein [Homo sapiens]	43	1.57	1	4	CHEGGQSYK
gi4504165	gelsolin isoform a precursor [Homo sapiens]	85.6	57.29	2	582
gi4504169	glutathione synthetase [Homo sapiens]	52.4	1.27	1	2	CHPGYKPTTDEPTTVICQK
gi4504309	histone H4 [Homo sapiens]	11.4	9.71	1	2	CHPLVDPEPFVALCEK
gi4504347	hemoglobin subunit alpha [Homo sapiens]	15.2	31.69	2	2
gi4504349	hemoglobin subunit beta [Homo sapiens]	16	51.02	6	18
gi4504373	beta-hexosaminidase subunit beta preproprotein [Homo sapiens]	63.1	2.16	1	2	CIEGQEK
gi4504383	HGF activator preproprotein [Homo sapiens]	70.6	20	9	48
gi4504489	histidine-rich glycoprotein precursor [Homo sapiens]	59.5	42.86	22	278
gi4504615	insulin-like growth factor binding protein 1 precursor [Homo sapiens]	27.9	5.41	1	8	CIESLIAVFQK
gi4504893	kininogen-1 isoform 2 [Homo sapiens]	47.9	61.12	5	595
gi4504957	lysosomal-associated membrane protein 2 isoform A precursor [Homo sapiens]	44.9	8.05	4	5
gi4505047	lumican precursor [Homo sapiens]	38.4	40.83	12	195
gi4505221	matrix metalloproteinase 8 preproprotein [Homo sapiens]	53.4	1.5	1	1	CLAYDFYPGK
gi4505245	mannose receptor C type 1 precursor [Homo sapiens]	165.9	0.82	1	2	CLCACPFK
gi4505257	moesin [Homo sapiens]	67.8	3.64	3	11
gi4505529	orosomucoid 2 precursor [Homo sapiens]	23.6	52.24	6	418
gi4505573	PAK-interacting exchange factor beta isoform a [Homo sapiens]	73.1	1.08	1	1	CLGEK
gi4505733	platelet factor 4 (chemokine (C-X-C motif) ligand 4) precursor [Homo sapiens]	10.8	42.57	1	30	CLGIPAR
gi4505735	platelet factor 4 variant [Homo sapiens]	11.5	41.35	1	20	CLLFSFLPASSINDMEK
gi4505737	complement factor properdin precursor [Homo sapiens]	51.2	20.9	8	35
gi4505763	phosphoglycerate kinase 1 [Homo sapiens]	44.6	7.91	2	2
gi4505881	plasminogen isoform 1 precursor [Homo sapiens]	90.5	71.36	50	538
gi4505981	pro-platelet basic protein precursor [Homo sapiens]	13.9	51.56	7	65
gi4506115	protein C preproprotein [Homo sapiens]	52	22.99	9	35
gi4506121	vitamin K-dependent protein Z precursor [Homo sapiens]	44.7	8.5	4	7
gi4506181	proteasome subunit alpha type-2 [Homo sapiens]	25.9	8.12	1	2	CNDQDTR
gi4506413	RAP1A, member of RAS oncogene family precursor [Homo sapiens]	21	4.35	1	3	CNEIINWLDK
gi4506427	chemerin preproprotein [Homo sapiens]	18.6	18.4	3	7
gi4506549	non-secretory ribonuclease precursor [Homo sapiens]	18.3	9.32	2	4
gi4506773	protein S100-A9 [Homo sapiens]	13.2	69.3	6	32
gi4507157	sortilin-related receptor containing LDLR class A repeats preproprotein [Homo sapiens]	248.3	0.36	1	1	CNSLSTLEK
gi4507171	SPARC precursor [Homo sapiens]	34.6	28.71	6	18
gi4507265	stanniocalcin 1 precursor [Homo sapiens]	27.6	2.43	1	1	CPNPPVQENFDVNK
gi4507357	transgelin-2 [Homo sapiens]	22.4	19.6	5	14
gi4507467	transforming growth factor, beta-induced, 68kDa precursor [Homo sapiens]	74.6	17.13	10	25
gi4507509	tissue inhibitor of metalloproteinase 1 precursor [Homo sapiens]	23.2	11.11	2	5
gi4507511	TIMP metallopeptidase inhibitor 2 precursor [Homo sapiens]	24.4	2.73	1	1	CQEGPR
gi4507521	transketolase isoform 1 [Homo sapiens]	67.8	7.06	3	7
gi4507645	triosephosphate isomerase 1 isoform 1 [Homo sapiens]	26.7	22.89	3	10
gi4507651	tropomyosin alpha-4 chain isoform 2 [Homo sapiens]	28.5	24.19	4	19
gi4507677	endoplasmin precursor [Homo sapiens]	92.4	2.24	3	4
gi4507725	transthyretin precursor [Homo sapiens]	15.9	77.55	12	726
gi4507809	secretoglobin, family 1A, member 1 (uteroglobin) [Homo sapiens]	10	12.09	1	1	CQSWSSMTPHR
gi4507869	vasodilator-stimulated phosphoprotein [Homo sapiens]	39.8	6.05	2	4
gi4507875	vascular cell adhesion protein 1 isoform a precursor [Homo sapiens]	81.2	18	10	19
gi4507877	vinculin isoform VCL [Homo sapiens]	116.6	12.01	11	23
gi45269141	multimerin-1 [Homo sapiens]	138	3.58	2	6
gi45439342	peptidylprolyl isomerase-like 5 isoform 1 [Homo sapiens]	46.7	2.9	1	10	CSLLHR
gi4557032	L-lactate dehydrogenase B chain [Homo sapiens]	36.6	21.86	5	18
gi4557287	angiotensinogen preproprotein [Homo sapiens]	53.1	39.38	16	166
gi4557321	apolipoprotein A-I preproprotein [Homo sapiens]	30.8	86.89	40	2083
gi4557323	apolipoprotein C-III precursor [Homo sapiens]	10.8	34.34	4	88
gi4557325	apolipoprotein E precursor [Homo sapiens]	36.1	70.35	25	194
gi4557351	butyrylcholinesterase precursor [Homo sapiens]	68.4	33.06	18	85
gi4557365	bloom syndrome protein [Homo sapiens]	158.9	0.42	1	1	CTDAVGDR
gi4557373	biotinidase precursor [Homo sapiens]	61.1	21.92	10	38
gi4557389	complement component 8, alpha polypeptide precursor [Homo sapiens]	65.1	35.79	17	165
gi4557391	complement component 8, beta polypeptide preproprotein [Homo sapiens]	66.9	48.73	24	208
gi4557395	carbonic anhydrase 2 [Homo sapiens]	29.2	13.08	3	5
gi4557417	CD14 antigen precursor [Homo sapiens]	40.1	32.27	13	45
gi4557485	ceruloplasmin precursor [Homo sapiens]	122.1	72.68	66	2055
gi4557511	death-associated protein kinase 3 [Homo sapiens]	52.5	1.54	1	1	CTFHPR
gi4557537	developmentally-regulated GTP-binding protein 2 [Homo sapiens]	40.7	1.65	1	1	CTLKPCDYPDIK
gi4557555	endoglin isoform 2 precursor [Homo sapiens]	67.5	3.2	2	4
gi4557733	latent transforming growth factor beta binding protein 2 precursor [Homo sapiens]	194.9	0.44	1	2	CTSNDQER
gi4557739	soluble mannose-binding lectin precursor [Homo sapiens]	26.1	24.6	7	29
gi4557871	transferrin precursor [Homo sapiens]	77	7.02	4	7
gi4557892	lecithin-cholesterol acyltransferase precursor [Homo sapiens]	49.5	24.32	8	42
gi4557894	lysozyme precursor [Homo sapiens]	16.5	37.84	7	25
gi45580688	complement component 7 precursor [Homo sapiens]	93.5	52.08	33	302
gi45580723	haptoglobin-related protein precursor [Homo sapiens]	39	12.36	4	7
gi45935371	serglycin precursor [Homo sapiens]	17.6	8.23	1	6	CVEEFK
gi46049110	myosin binding protein C, slow type isoform 4 [Homo sapiens]	126.4	0.62	1	2	CVEISCK
gi46049114	kinesin-like protein KIF20B [Homo sapiens]	206	0.34	1	4	CVPVCGVPR
gi46195719	olfactomedin-like protein 2B precursor [Homo sapiens]	83.9	0.8	1	1	CVQSTKPSLMIQK
gi46276889	proteoglycan 2 preproprotein [Homo sapiens]	25.2	6.31	1	2	CYEMASHLR
gi47132553	fibronectin 1 isoform 5 preproprotein [Homo sapiens]	252.7	45.12	76	629
gi47419918	tryptophanyl-tRNA synthetase, cytoplasmic isoform b [Homo sapiens]	48.8	5.35	2	3
gi47419930	chondroitin sulfate proteoglycan 4 precursor [Homo sapiens]	250.4	1.42	2	4
gi4757760	adiponectin precursor [Homo sapiens]	26.4	14.34	3	9
gi4757766	rho GTPase-activating protein 1 [Homo sapiens]	50.4	1.14	1	1	DADIVIQFGVAEHGDGYPFDGK
gi4757826	beta-2-microglobulin precursor [Homo sapiens]	13.7	21.85	3	14
gi4757900	calreticulin precursor [Homo sapiens]	48.1	3.6	2	6
gi4757960	cadherin 1, type 1 preproprotein [Homo sapiens]	97.4	2.15	2	2
gi4758072	cryptochrome-1 [Homo sapiens]	66.4	0.85	1	2	DAEEIK
gi4758092	di-N-acetylchitobiase precursor [Homo sapiens]	43.7	9.35	3	5
gi4758460	platelet glycoprotein V precursor [Homo sapiens]	60.9	12.32	5	9
gi4758484	glutathione S-transferase omega-1 [Homo sapiens]	27.5	6.64	2	4
gi4758502	hyaluronan binding protein 2 preproprotein [Homo sapiens]	62.6	27.86	18	48
gi4758606	integrin-linked protein kinase [Homo sapiens]	51.4	3.1	1	2	DAPIVNK
gi4758638	peroxiredoxin-6 [Homo sapiens]	25	15.18	2	5
gi4759082	serum deprivation-response protein [Homo sapiens]	47.1	2.59	1	3	DAQGLR
gi4759140	na(+)/H(+) exchange regulatory cofactor NHE-RF1 [Homo sapiens]	38.8	2.51	1	2	DAQYAPGYDK
gi4759166	osteopontin isoform b [Homo sapiens]	33.8	12.33	3	7
gi47777317	cartilage acidic protein 1 precursor [Homo sapiens]	71.4	12.1	5	10
gi48255941	CD44 antigen isoform 4 precursor [Homo sapiens]	39.4	8.59	3	14
gi4826772	insulin-like growth factor binding protein, acid labile subunit isoform 2 precursor [Homo sapiens]	66	37.36	19	81
gi4826876	osteomodulin precursor [Homo sapiens]	49.5	15.68	4	10
gi4826898	profilin 1 [Homo sapiens]	15	12.14	2	6
gi4826940	prolylcarboxypeptidase isoform 1 preproprotein [Homo sapiens]	55.8	8.06	2	4
gi48762920	liver phosphofructokinase [Homo sapiens]	85	2.18	1	2	DCHLAR
gi4885631	tyrosine-protein kinase receptor Tie-1 precursor [Homo sapiens]	125	0.88	1	1	DCQDIANK
gi49472835	bridging integrator 2 [Homo sapiens]	61.8	5.13	2	3
gi50301238	glutathione reductase, mitochondrial precursor [Homo sapiens]	56.2	4.98	2	4
gi5031635	cofilin-1 [Homo sapiens]	18.5	26.51	5	11
gi5031695	complement factor H-related protein 2 precursor [Homo sapiens]	30.6	41.11	4	53
gi5031809	immunoglobulin superfamily containing leucine-rich repeat protein precursor [Homo sapiens]	46	3.74	1	2	DDFLIYDR
gi5031857	L-lactate dehydrogenase A chain isoform 1 [Homo sapiens]	36.7	15.36	3	14
gi5031863	galectin-3-binding protein [Homo sapiens]	65.3	25.81	16	55
gi5032057	protein S100-A11 [Homo sapiens]	11.7	10.48	1	2	DDKHEQDMVNGIMLSVEK
gi5032059	protein S100-A12 [Homo sapiens]	10.6	21.74	1	4	DDLYVSDAFHK
gi50363217	serine proteinase inhibitor, clade A, member 1 precursor [Homo sapiens]	46.7	38.52	15	37
gi50363226	secretoglobin family 3A member 1 precursor [Homo sapiens]	10.1	18.27	1	2	DDRPK
gi50513243	anthrax toxin receptor 2 isoform 1 [Homo sapiens]	53.5	6.56	3	6
gi50592994	thioredoxin [Homo sapiens]	11.7	31.43	3	5
gi50658065	structural maintenance of chromosomes protein 4 [Homo sapiens]	147.1	0.78	1	2	DEADELRK
gi50659080	serpin peptidase inhibitor, clade A, member 3 precursor [Homo sapiens]	47.6	61.94	29	648
gi51036594	BTB/POZ domain-containing protein KCTD11 [Homo sapiens]	25.9	2.16	1	3	DEDNNLLTEK
gi51173744	tumor protein D52-like 1 isoform 2 [Homo sapiens]	19.4	3.43	1	1	DEELSCTVVELK
gi51477714	alpha-mannosidase 2 [Homo sapiens]	131.1	2.27	3	5
gi51479173	dynein heavy chain 11, axonemal [Homo sapiens]	520.7	0.24	2	7
gi5174411	CD5 antigen-like precursor [Homo sapiens]	38.1	17	6	11
gi5174675	cysteine-rich secretory protein 3 precursor [Homo sapiens]	27.6	10.2	3	10
gi51896037	g protein-coupled receptor kinase 6 isoform C [Homo sapiens]	64.3	1.25	1	4	DEYACR
gi52145310	hexose-6-phosphate dehydrogenase precursor [Homo sapiens]	88.8	6.83	3	5
gi53729352	WD repeat-containing protein 1 isoform 2 [Homo sapiens]	50.7	11.8	3	9
gi5453603	chaperonin containing TCP1, subunit 2 [Homo sapiens]	57.5	2.06	1	1	DFHINLFQVLPWLK
gi5453678	epididymal secretory protein E1 precursor [Homo sapiens]	16.6	15.23	1	2	DFHINLFR
gi5453832	hypoxia up-regulated 1 precursor [Homo sapiens]	111.3	4.4	3	5
gi5453882	phosphorylase kinase gamma subunit 1 [Homo sapiens]	45	1.55	1	1	DFLQSLK
gi5453914	phospholipid transfer protein isoform a precursor [Homo sapiens]	54.7	26.17	12	33
gi54607120	lactotransferrin precursor [Homo sapiens]	78.1	15.92	9	23
gi54792058	lung type-I cell membrane-associated glycoprotein isoform b [Homo sapiens]	24.6	2.54	1	1	DFSAEYEEDGKYEGLQEWEGK
gi54792787	complement factor H-related 3 isoform 1 precursor [Homo sapiens]	37.3	9.09	2	22
gi55741661	hypothetical protein LOC57653 [Homo sapiens]	191	0.36	1	1	DFTAYR
gi55743106	alpha 3 type VI collagen isoform 5 precursor [Homo sapiens]	321.2	1.48	4	9
gi55743122	retinol-binding protein 4, plasma precursor [Homo sapiens]	23	67.16	10	269
gi55749804	aminopeptidase Fxna [Homo sapiens]	100.2	1.11	1	1	DFTQEK
gi55770842	C-reactive protein, pentraxin-related precursor [Homo sapiens]	25	23.21	5	13
gi55770856	golgi SNAP receptor complex member 1 isoform 3 [Homo sapiens]	21.2	3.78	1	1	DFYVDENTTVR
gi55770868	putative tubulin beta-4q chain [Homo sapiens]	48.5	3.23	1	2	DGCQTQQGR
gi55925576	insulin-like growth factor-binding protein 2 precursor [Homo sapiens]	35.1	21.04	5	12
gi55956899	keratin, type I cytoskeletal 9 [Homo sapiens]	62	31.3	15	62
gi56676393	Rho GDP dissociation inhibitor (GDI) beta [Homo sapiens]	23	11.44	2	4
gi56699485	ligatin [Homo sapiens]	64.7	0.86	1	1	DGEQIEQEEDDEK
gi56711286	hypothetical protein LOC340533 [Homo sapiens]	167.4	0.46	1	6	DGEQIEQEEDDEKYIFSDDSSQLTIK
gi56711320	hypothetical protein LOC145407 precursor [Homo sapiens]	84.1	1.16	1	2	DGFDISGNPWICDQNLSDLYR
gi56786155	complement component 1, q subcomponent, C chain precursor [Homo sapiens]	25.8	21.22	4	36
gi56788359	ADAMTS-like protein 4 isoform 2 [Homo sapiens]	95.1	1.03	1	2	DGGASSTGSR
gi5729877	heat shock cognate 71 kDa protein isoform 1 [Homo sapiens]	70.9	4.02	2	3
gi5730075	fibrinogen-like 2 precursor [Homo sapiens]	50.2	2.73	1	6	DGHVILQLNSIPSSDFLCVR
gi57864582	hornerin [Homo sapiens]	282.2	1.93	1	3	DGLCVPR
gi5802984	N-acetyllactosaminide beta-1,3-N-acetylglucosaminyltransferase [Homo sapiens]	47.1	6.99	2	5
gi5803023	lectin, mannose-binding 2 precursor [Homo sapiens]	40.2	3.09	1	1	DGLLAHAFPPGPGIQGDAHFDDDELWSLGK
gi5803066	leukocyte immunoglobulin-like receptor subfamily A member 1 precursor [Homo sapiens]	53.2	3.68	1	6	DGNPFYFTDHR
gi5803068	leukocyte immunoglobulin-like receptor subfamily A member 2 isoform b [Homo sapiens]	51.2	1.93	1	2	DGNTLTYYR
gi5803187	transaldolase 1 [Homo sapiens]	37.5	2.37	1	1	DGRPEIQLHNHWAQLTVGAGPR
gi5803225	14-3-3 protein epsilon [Homo sapiens]	29.2	10.2	1	5	DGSPDVTTADIGANTPDATK
gi58331240	fetuin-B precursor [Homo sapiens]	42	31.41	11	56
gi58530840	desmoplakin isoform I [Homo sapiens]	331.6	0.38	1	3	DGTHVVENVDATHIGK
gi5901956	follistatin-related protein 1 precursor [Homo sapiens]	35	3.9	1	2	DGTPPIDAHTR
gi5902118	secreted phosphoprotein 2, 24kDa precursor [Homo sapiens]	24.3	18.48	4	8
gi5902134	coronin-1A [Homo sapiens]	51	7.38	2	5
gi6005948	WW domain-binding protein 4 [Homo sapiens]	42.5	1.86	1	7	DGTYYVYGIVSWGLECGK
gi6006001	glutathione peroxidase 3 precursor [Homo sapiens]	25.5	38.05	8	34
gi60498982	retina-specific copper amine oxidase isoform a [Homo sapiens]	80.5	1.23	1	2	DGWQWFWSPSTFR
gi60499001	peroxisomal sarcosine oxidase [Homo sapiens]	44	1.54	1	1	DGWSAQPTCIK
gi61744483	solute carrier family 3, member 2 isoform f [Homo sapiens]	57.9	3.97	1	1	DGYLFQLLR
gi62000702	diacylglycerol kinase kappa [Homo sapiens]	141.7	0.79	1	1	DGYVLR
gi62243068	insulin-like growth factor binding protein 3 isoform b precursor [Homo sapiens]	31.7	27.15	7	22
gi62243290	insulin-like growth factor binding protein 4 precursor [Homo sapiens]	27.9	18.22	3	7
gi62414289	vimentin [Homo sapiens]	53.6	2.15	1	2	DHTGEK
gi62530391	selenoprotein P isoform 1 precursor [Homo sapiens]	43.2	25.2	9	30
gi62739183	complement C1q tumor necrosis factor-related protein 3 isoform b [Homo sapiens]	35.2	3.13	1	2	DIALMK
gi62739186	complement factor H isoform a precursor [Homo sapiens]	139	53.53	48	959
gi62912462	complement component 4 binding protein, beta chain isoform 2 precursor [Homo sapiens]	28.3	20.72	4	11
gi62955044	F-box only protein 42 [Homo sapiens]	77.8	0.84	1	1	DIEEIK
gi63025222	transforming growth factor, beta 1 precursor [Homo sapiens]	44.3	2.05	1	1	DIFTGLIGPMK
gi63252902	tropomyosin alpha-1 chain isoform 2 [Homo sapiens]	32.7	9.86	1	11	DIHSGLIGPLLICQK
gi6594683	probable histone-lysine N-methyltransferase NSD2 isoform 4 [Homo sapiens]	69.4	0.95	1	3	DILDR
gi66346674	vacuolar protein sorting-associated protein 13A isoform A [Homo sapiens]	360	0.19	1	2	DILTIDIGR
gi66346693	protocadherin Fat 1 precursor [Homo sapiens]	506	0.24	1	2	DIMEK
gi66346698	alpha-N-acetylglucosaminidase precursor [Homo sapiens]	82.2	1.75	1	2	DINYVNPVIK
gi66347875	complement C1r subcomponent precursor [Homo sapiens]	80.1	61.99	35	350
gi66864913	neuropilin 1 isoform c [Homo sapiens]	68.3	8.37	4	7
gi66932947	alpha-2-macroglobulin precursor [Homo sapiens]	163.2	76.05	99	6875
gi67190748	complement component 4A preproprotein [Homo sapiens]	192.7	65.88	2	1902
gi67191208	ubiquitin C [Homo sapiens]	77	27.59	3	8
gi67782358	complement factor B preproprotein [Homo sapiens]	85.5	56.54	46	667
gi68163411	CD166 antigen precursor [Homo sapiens]	65.1	1.72	1	2	DKAQNLYQELLTQEGQASFQGLK
gi68299759	ecotropic viral integration site 5 protein homolog [Homo sapiens]	92.9	0.74	1	6	DKDQEVLLQTFLDDASPGDK
gi68800430	HCLS1-binding protein 3 [Homo sapiens]	42.8	2.04	1	1	DKHADPDFTR
gi6912446	potassium voltage-gated channel subfamily H member 4 [Homo sapiens]	111.6	1.28	1	3	DKLAACLEGNCAEGLGTNYR
gi6912482	leucine zipper-EF-hand containing transmembrane protein 1 precursor [Homo sapiens]	83.3	1.76	1	5	DKLPQPVQPDPVSHCK
gi6912494	microtubule-associated protein RP/EB family member 1 [Homo sapiens]	30	6.72	1	1	DK LQNIILYHLTPGVFIGK
gi6912604	acidic nuclear phosphoprotein 32C [Homo sapiens]	26.7	2.56	1	4	DKPMGPLLVATFWPELPEK
gi70778918	inter-alpha globulin inhibitor H2 polypeptide [Homo sapiens]	106.4	48.84	40	538
gi70780384	peptidase inhibitor 16 precursor [Homo sapiens]	49.4	18.57	7	38
gi70906435	fibrinogen, beta chain preproprotein [Homo sapiens]	55.9	81.06	42	1582
gi70906437	fibrinogen, gamma chain isoform gamma-A precursor [Homo sapiens]	49.5	79.18	32	932
gi71143156	hypothetical protein LOC387263 precursor [Homo sapiens]	20.8	14.14	1	1	DLATVYVDVLKDSGR
gi71274107	cell surface glycoprotein MUC18 [Homo sapiens]	71.6	3.72	3	3
gi71565160	structural maintenance of chromosomes protein 1B [Homo sapiens]	143.7	0.89	1	13	DLDSQTMMVLVNYIFFK
gi71773110	apolipoprotein A-IV precursor [Homo sapiens]	45.3	73.74	31	294
gi71834868	sad1/unc-84 domain-containing protein 1 [Homo sapiens]	40.5	1.96	1	4	DLEIEVVLFHPNYNINGKK
gi72534838	sorting nexin 6B [Homo sapiens]	46.4	1.74	1	1	DLFHCVSFTLPR
gi73623033	serpin B8 isoform b [Homo sapiens]	27.7	4.13	1	4	DLGLRPK
gi73747881	zinc finger ZZ-type and EF-hand domain-containing protein 1 [Homo sapiens]	330.9	0.24	1	1	DLGPLTK
gi7382460	sex hormone-binding globulin isoform 1 precursor [Homo sapiens]	43.8	44.03	14	64
gi73858564	corticosteroid binding globulin precursor [Homo sapiens]	45.1	34.32	10	72
gi73858566	heparin cofactor II precursor [Homo sapiens]	57	51.1	27	298
gi73858570	serpin peptidase inhibitor, clade G, member 1 precursor [Homo sapiens]	55.1	45.8	24	418
gi74272287	matrix metalloproteinase 9 preproprotein [Homo sapiens]	78.4	9.9	3	4
gi75677580	tubulin polyglutamylase TTLL13 [Homo sapiens]	53.2	1.09	1	1	DLLDPK
gi7656888	angiopoietin-like 3 precursor [Homo sapiens]	53.6	3.48	2	4
gi7662126	signal-induced proliferation-associated 1-like protein 1 [Homo sapiens]	199.9	0.61	1	2	DLLLPQPDLR
gi7669492	glyceraldehyde-3-phosphate dehydrogenase [Homo sapiens]	36	21.79	5	22
gi7705753	complement component 1, q subcomponent, A chain precursor [Homo sapiens]	26	26.53	6	59
gi7706387	plasma glutamate carboxypeptidase precursor [Homo sapiens]	51.9	5.08	2	2
gi78191798	plasma kallikrein B1 precursor [Homo sapiens]	71.3	53.61	34	169
gi79750944	ubiquitin carboxyl-terminal hydrolase 42 [Homo sapiens]	144.2	0.61	1	1	DLQNFLK
gi8051586	ficolin 2 isoform b precursor [Homo sapiens]	30.2	1.82	1	1	DLSEAHFAPC
gi81158224	neuronal cell adhesion molecule isoform B precursor [Homo sapiens]	131	2.79	1	2	DLSIR
gi83281438	eukaryotic translation initiation factor 3 subunit J [Homo sapiens]	29	3.1	1	1	DLTALSNMLPK
gi83367077	mucin-16 [Homo sapiens]	1518.2	0.07	1	1	DLTGFPGPLNDQDDEDCINR
gi83921602	solute carrier family 38, member 10 isoform a [Homo sapiens]	119.7	1.97	2	5
gi86788015	EGF-containing fibulin-like extracellular matrix protein 1 precursor [Homo sapiens]	54.6	6.9	3	10
gi87196339	collagen, type VI, alpha 1 precursor [Homo sapiens]	108.5	4.09	3	9
gi87298828	complement component 1, q subcomponent, B chain precursor [Homo sapiens]	26.7	37.15	10	77
gi88501734	integrin alpha M isoform 2 precursor [Homo sapiens]	127.1	0.87	1	2	DMYSFLEDMGLK
gi88702793	vasorin precursor [Homo sapiens]	71.7	9.51	6	20
gi88703043	sorting nexin-6 isoform a [Homo sapiens]	33.5	2.07	1	3	DNCPLVR
gi88703045	proline-rich protein 11 [Homo sapiens]	40.1	1.67	1	5	DNCQYVYNVDQR
gi88758576	Shaw-related voltage-gated potassium channel protein 4 isoform c [Homo sapiens]	68.8	1.12	1	2	DNDGWLTSDPR
gi88758613	CD93 antigen precursor [Homo sapiens]	68.5	1.53	2	4
gi88853069	vitronectin precursor [Homo sapiens]	54.3	41.21	19	228
gi89191868	von Willebrand factor preproprotein [Homo sapiens]	309.1	8.39	18	39
gi91176325	bromodomain adjacent to zinc finger domain protein 2A [Homo sapiens]	211.1	0.79	2	2
gi91823271	xanthine dehydrogenase/oxidase [Homo sapiens]	146.3	0.53	1	1	DNEQHVFK
gi91823602	autotaxin isoform 2 preproprotein [Homo sapiens]	98.9	20.39	12	37
gi94818891	type 1 tumor necrosis factor receptor shedding aminopeptidase regulator isoform b [Homo sapiens]	107.2	1.17	1	2	DNPCGR
gi9845238	UDP-GlcNAc:betaGal beta-1,3-N-acetylglucosaminyltransferase 2 [Homo sapiens]	46	2.52	1	2	DNPMYYCNK
gi98991767	mitogen-activated protein kinase kinase kinase 7 interacting protein 3 [Homo sapiens]	78.6	0.84	1	1	DNSVHWERPQKPK
gi9955968	ATP-binding cassette, sub-family B (MDR/TAP), member 9 isoform 2 [Homo sapiens]	79.7	0.97	1	8	DNTYNR
gi9966885	tumor endothelial marker 1 precursor [Homo sapiens]	80.8	0.92	1	1	DNVDDPTGNFR

## Sheet: iTRAQ 4
Accession	Description	MW.kDa	% Coverage	Peptides.Used	PSM	Single.Pep.Sequence
gi100814339	coiled-coil domain-containing protein 146 [Homo sapiens]	112.7	1.68	1	7	AAAATGTIFTFR
gi10092601	eukaryotic translation initiation factor 4 gamma, 3 [Homo sapiens]	176.5	0.63	1	1	AAAITSDILEALGR
gi102467242	inner centromere protein antigens 135/155kDa isoform 2 [Homo sapiens]	104.9	0.77	1	2	AAATQK
gi104294874	zinc finger protein 393 [Homo sapiens]	42.6	1.29	1	2	AAATQKK
gi104487295	protein tyrosine phosphatase, receptor type, sigma isoform 3 precursor [Homo sapiens]	168.3	3	2	5
gi10518503	coagulation factor VII isoform b precursor [Homo sapiens]	49.3	19.14	5	18
gi105990514	filamin-B isoform 2 [Homo sapiens]	278	1.5	1	6	AADIEQQAVFAVFDENK
gi105990532	apolipoprotein B precursor [Homo sapiens]	515.2	61.08	268	2643
gi105990535	coagulation factor V precursor [Homo sapiens]	251.5	21.99	42	139
gi105990539	neurofilament light polypeptide [Homo sapiens]	61.5	1.1	1	1	AAFGGSGGR
gi10835067	lupus La protein [Homo sapiens]	46.8	1.23	1	1	AAFHK
gi10835095	serum amyloid A-4 protein precursor [Homo sapiens]	14.8	70.77	9	100
gi10835159	plasminogen activator inhibitor-1 isoform 1 precursor [Homo sapiens]	45	4.98	1	2	AAGHPGDPESQQR
gi10835167	T-cell surface glycoprotein CD4 precursor [Homo sapiens]	51.1	1.75	1	1	AAHFVFR
gi10862701	proto-oncogene tyrosine-protein kinase receptor Ret isoform c [Homo sapiens]	119.8	1.96	1	1	AAIQALR
gi10863927	peptidylprolyl isomerase A [Homo sapiens]	18	19.39	4	7
gi109633039	protein tyrosine phosphatase, receptor type, F isoform 2 precursor [Homo sapiens]	211.6	0.9	1	2	AALTELSLGSAYQAMILGVDSK
gi109633046	ST3 beta-galactoside alpha-2,3-sialyltransferase 5 isoform 2 [Homo sapiens]	45.6	1.52	1	1	AAMVGMLANFLGFR
gi110347443	TATA element modulatory factor [Homo sapiens]	122.8	0.55	1	1	AANSLEAFIFETQDK
gi110349772	alpha 1 type I collagen preproprotein [Homo sapiens]	138.8	0.41	1	2	AAPGQEPPEHMAELQR
gi11056061	thymosin, beta 4 [Homo sapiens]	5	13.64	1	1	AAPYDWR
gi110611237	coagulation factor XIII B chain precursor [Homo sapiens]	75.5	38.88	23	90
gi110624774	C-type mannose receptor 2 [Homo sapiens]	166.6	1.08	1	2	AASGTQNNVLR
gi111118968	collagen, type XI, alpha 2 isoform 3 preproprotein [Homo sapiens]	159.8	0.68	1	2	AASGTTGTYQEWK
gi112382257	InaD-like [Homo sapiens]	196.3	0.28	1	2	AATVGSLAGQPLQER
gi11321561	hemopexin precursor [Homo sapiens]	51.6	70.56	29	1222
gi11321601	6-phosphofructokinase type C [Homo sapiens]	85.5	2.17	1	2	AAVYQPQPHPQPPPYGHCVTDSGVVYSVGMQWLK
gi114155133	dynein heavy chain 9, axonemal isoform 2 [Homo sapiens]	511.6	0.33	2	3
gi11527402	integral membrane protein 2B [Homo sapiens]	30.3	4.89	1	1	ACPSHQPDISSGLELPFPPGVPTLDNIK
gi115298674	nidogen 1 precursor [Homo sapiens]	136.3	2	2	2
gi115298678	complement component 3 precursor [Homo sapiens]	187	88.09	2	6032
gi11545787	egl nine homolog 3 [Homo sapiens]	27.2	2.09	1	1	ADDKVYPGEQYTYMLLATEEQSPGEGDGNCVTR
gi115529478	neural cell adhesion molecule 1 isoform 3 [Homo sapiens]	83.7	9.86	6	20
gi115583663	alpha-2-antiplasmin isoform a precursor [Homo sapiens]	54.5	48.88	20	333
gi116008190	myosin light chain kinase, smooth muscle isoform 3B [Homo sapiens]	197.3	0.61	2	2
gi116063573	filamin-A isoform 1 [Homo sapiens]	279.8	9.21	15	35
gi116174742	dentin matrix protein 4 [Homo sapiens]	66.2	1.2	1	1	ADHGEPIGR
gi116292750	lipoprotein Lp(a) precursor [Homo sapiens]	226.4	26.81	16	53
gi11641247	golgi-associated plant pathogenesis-related protein 1 [Homo sapiens]	17.2	5.19	1	2	ADLSGITGAR
gi11641261	endoplasmic reticulum aminopeptidase 2 [Homo sapiens]	110.4	1.56	1	2	ADQEGAR
gi11641269	dipeptidase 2 precursor [Homo sapiens]	53.3	5.76	2	3
gi116534898	desmoglein 2 preproprotein [Homo sapiens]	122.2	2.33	2	3
gi116534900	dopamine beta hydroxylase precursor [Homo sapiens]	69	6.65	3	8
gi116734855	cysteine-rich with EGF-like domain protein 1 isoform 3 [Homo sapiens]	45.4	2.62	1	2	ADVQAHGEGQEFSITCLVDEEEMKK
gi117414154	leucine-rich repeat and coiled-coil domain-containing protein 1 isoform b [Homo sapiens]	109.6	1.06	1	110	AEAQAQYSAAVAK
gi118442839	complement factor H-related 1 precursor [Homo sapiens]	37.6	40.3	1	89	AEATTLHVAPQGTAMAVSTFR
gi118582275	superoxide dismutase 3, extracellular precursor [Homo sapiens]	25.8	49.58	7	21
gi118601000	g antigen family D member 3 [Homo sapiens]	12.3	7.21	1	2	AEDHFSVIDFNQNIR
gi118918397	fibronectin type-III domain-containing protein 3A isoform 2 [Homo sapiens]	125.7	0.61	1	1	AEEEHLGILGPQLHADVGDK
gi119372317	xin actin-binding repeat containing 2 isoform 1 [Homo sapiens]	401.9	0.25	1	1	AEEEHLGILGPQLHADVGDKVK
gi119392081	complement factor I preproprotein [Homo sapiens]	65.7	41.17	25	186
gi119395709	coagulation factor XIII A1 subunit precursor [Homo sapiens]	83.2	32.51	19	75
gi119395750	keratin, type II cytoskeletal 1 [Homo sapiens]	66	39.44	22	69
gi119395754	keratin, type II cytoskeletal 5 [Homo sapiens]	62.3	2.88	1	6	AEEWGR
gi119964726	insulin-like growth factor 2 receptor precursor [Homo sapiens]	274.1	0.28	1	1	AEEYLILEK
gi122891870	melanoma inhibitory activity family, member 3 precursor [Homo sapiens]	213.6	0.42	1	1	AEFAEVSK
gi122937227	U2-associated protein SR140 [Homo sapiens]	118.2	0.49	1	11	AEHALQR
gi122937249	glutamate receptor-interacting protein 2 [Homo sapiens]	122.9	0.53	1	2	AELLVTEAPSKPITVTVEEQR
gi122937293	protein monoglycylase TTLL8 [Homo sapiens]	92.8	0.6	1	5	AELQEGAR
gi122937297	serpin A11 precursor [Homo sapiens]	47	3.79	1	2	AEMADQAAAWLTR
gi122937396	coiled-coil domain-containing protein 150 [Homo sapiens]	128.7	0.54	1	2	AEMADQASAWLTR
gi122937398	cytoplasmic dynein 2 heavy chain 1 isoform 2 [Homo sapiens]	493.1	0.14	1	1	AEPLAFTFSHDYK
gi124248516	alpha-defensin 1 [Homo sapiens]	10.2	9.57	1	2	AEPPKAPEQEQAAPGPAAGGEAPK
gi124256496	heat shock 70 kDa protein 1-like [Homo sapiens]	70.3	2.5	1	2	AEQCCEETASSISLHGK
gi124430557	a disintegrin-like and metalloprotease with thrombospondin type 1 motifs 20 precursor [Homo sapiens]	214.6	0.37	1	1	AESPEVCFNEESPK
gi125490354	spermatogenesis-associated protein 1 [Homo sapiens]	52.9	2.4	2	44
gi125988409	protein Red [Homo sapiens]	65.6	0.9	1	1	AETGDKVYVHLK
gi126012562	low density lipoprotein receptor-related protein 1 precursor [Homo sapiens]	504.3	0.4	2	4
gi126012571	basement membrane-specific heparan sulfate proteoglycan core protein precursor [Homo sapiens]	468.5	2.21	7	17
gi126273569	plasma carboxypeptidase B2 isoform a preproprotein [Homo sapiens]	48.4	36.17	12	53
gi12667788	myosin-9 [Homo sapiens]	226.4	7.3	9	22
gi13236553	nucleolar protein 12 [Homo sapiens]	24.6	2.35	1	2	AFQYHSK
gi132814467	glutamyl aminopeptidase [Homo sapiens]	109.2	1.36	1	2	AFSSYQK
gi132814489	low affinity immunoglobulin gamma Fc region receptor III-B precursor [Homo sapiens]	26.2	16.74	4	13
gi13325075	sulfhydryl oxidase 1 isoform a [Homo sapiens]	82.5	30.52	15	72
gi13376768	RNA polymerase II elongation factor ELL3 [Homo sapiens]	45.3	1.26	1	1	AFVFPK
gi133925809	inter-alpha (globulin) inhibitor H3 preproprotein [Homo sapiens]	99.8	36.4	26	183
gi13540563	complement factor H-related 5 precursor [Homo sapiens]	64.4	7.73	3	12
gi13775198	SH3 domain-binding glutamic acid-rich-like protein 3 [Homo sapiens]	10.4	39.78	3	5
gi13899251	conserved oligomeric Golgi complex subunit 3 [Homo sapiens]	94	0.72	1	2	AGALNSNDAFVLK
gi13994259	28S ribosomal protein S5, mitochondrial [Homo sapiens]	48	1.63	1	1	AGALQLLLVGDK
gi14110414	heterogeneous nuclear ribonucleoprotein D0 isoform c [Homo sapiens]	32.8	4.58	2	5
gi14149609	exostoses-like 2 [Homo sapiens]	37.4	2.12	1	2	AGELEVFNGYFVHFFAPDNLDPIPK
gi14149904	anthrax toxin receptor 1 isoform 1 precursor [Homo sapiens]	62.7	6.38	2	3
gi14249254	EF-hand calcium-binding domain-containing protein 4B isoform c [Homo sapiens]	45.6	1.27	1	1	AGEQVTYTCATYYK
gi14249738	N-acetylglucosamine-1-phosphotransferase subunit gamma precursor [Homo sapiens]	34	3.28	1	2	AGEVQEPELR
gi145275213	coagulation factor XII precursor [Homo sapiens]	67.7	39.84	24	171
gi14550407	complement component 2 isoform 1 preproprotein [Homo sapiens]	83.2	38.83	29	133
gi14589889	cadherin 2, type 1 preproprotein [Homo sapiens]	99.7	2.87	1	2	AGHIAWTSSGK
gi147903302	MAP7 domain-containing protein 3 [Homo sapiens]	98.4	0.91	1	13	AGIIK
gi148231605	ovochymase-2 precursor [Homo sapiens]	62.5	1.77	1	5	AGKPVICATQMLESMIK
gi148539872	acetyl-CoA acetyltransferase, cytosolic [Homo sapiens]	41.3	2.77	1	2	AGLAASLAGPHSIVGR
gi148596974	tyrosine-protein kinase TXK [Homo sapiens]	61.2	1.71	1	1	AGLLRPDYALLGHR
gi148596984	golgin subfamily B member 1 [Homo sapiens]	375.8	0.46	2	2
gi148612801	protein QN1 homolog [Homo sapiens]	161.8	0.57	1	1	AGQLSQGAAEEDHGCR
gi148664211	cell adhesion molecule 1 isoform 2 [Homo sapiens]	45.6	6.52	1	2	AGTELVNFLSYFVELGTQPATQ
gi148664230	ankyrin repeat and LEM domain-containing protein 2 [Homo sapiens]	104	1.17	2	4
gi148719673	probable G-protein coupled receptor 116 precursor [Homo sapiens]	149.4	1.86	2	5
gi148728160	protein tyrosine phosphatase, receptor type, J isoform 2 precursor [Homo sapiens]	57.2	1.48	1	1	AGVSK
gi148806908	fibronectin type III domain-containing protein 1 [Homo sapiens]	205.4	0.37	1	1	AGYVLHR
gi149589008	xaa-Pro dipeptidase isoform 1 [Homo sapiens]	54.5	3.25	1	2	AHATGAGPAGR
gi150170670	protein piccolo isoform 2 [Homo sapiens]	537.6	0.2	1	4	AHLDIAGSLEGHLR
gi150417978	platelet glycoprotein Ib alpha chain precursor [Homo sapiens]	70.2	5.63	4	13
gi151301041	actin-related protein 5 [Homo sapiens]	68.3	0.82	1	1	AHLLSLVDVMQR
gi153070260	myristoylated alanine-rich C-kinase substrate [Homo sapiens]	31.5	5.72	1	1	AHLNIK
gi153082722	intercellular adhesion molecule 2 precursor [Homo sapiens]	30.6	3.27	1	1	AHSCPSVWK
gi153266841	apolipoprotein H precursor [Homo sapiens]	38.3	45.8	16	232
gi153791325	proto-oncogene DBL isoform b [Homo sapiens]	107.6	1.41	1	7	AHTSFQISLSVSYTGSR
gi153792461	radial spoke head 10 homolog B [Homo sapiens]	100.5	1.38	1	3	AHVDALR
gi153946395	tenascin precursor [Homo sapiens]	240.7	5.09	6	21
gi154146262	igGFc-binding protein precursor [Homo sapiens]	571.6	2.76	5	12
gi15431310	keratin, type I cytoskeletal 14 [Homo sapiens]	51.6	8.26	2	10
gi154759291	serine (or cysteine) proteinase inhibitor, clade A (alpha-1 antiproteinase, antitrypsin), member 10 precursor [Homo sapiens]	50.7	34.23	12	53
gi154813193	IQ domain-containing protein E isoform 2 [Homo sapiens]	75.6	2.8	2	5
gi15529996	son of sevenless homolog 1 [Homo sapiens]	152.4	0.45	1	1	AIDGINQR
gi156104878	glutaminase kidney isoform, mitochondrial precursor [Homo sapiens]	73.4	1.49	1	2	AIDPK
gi156105687	mitochondrial intermediate peptidase precursor [Homo sapiens]	80.6	1.82	1	1	AIEDYINEFSVR
gi156119625	inter-alpha (globulin) inhibitor H1 isoform a [Homo sapiens]	101.3	43.58	29	399
gi156231037	kininogen-1 isoform 1 [Homo sapiens]	71.9	45.96	10	611
gi156416003	succinate dehydrogenase complex, subunit A, flavoprotein precursor [Homo sapiens]	72.6	0.75	1	1	AIHLDLEEYR
gi156523970	alpha-2-HS-glycoprotein [Homo sapiens]	39.3	51.77	16	425
gi156616273	pleckstrin [Homo sapiens]	40.1	5.43	2	4
gi156616294	N-acetylmuramoyl-L-alanine amidase precursor [Homo sapiens]	62.2	49.65	16	151
gi156627579	tetranectin precursor [Homo sapiens]	22.5	32.18	7	43
gi157168329	formin-1 [Homo sapiens]	132.1	0.75	1	1	AIQLTYNPDESSKPNMIDAATLK
gi157266300	membrane alanine aminopeptidase precursor [Homo sapiens]	109.5	10.86	9	21
gi157311649	neogenin isoform 1 precursor [Homo sapiens]	159.9	2.05	2	8
gi157419150	protein tyrosine phosphatase, receptor type, M isoform 2 precursor [Homo sapiens]	163.6	2.13	1	2	AISGGSIQIENGYFVHYFAPEGLTTMPK
gi157502212	N-acetylgalactosaminyltransferase 7 [Homo sapiens]	75.3	1.98	1	1	AITPPHPASQANIIFDITEGNLR
gi157653329	procollagen C-endopeptidase enhancer 1 [Homo sapiens]	47.9	13.36	4	7
gi157671949	zinc finger protein Rlf [Homo sapiens]	217.8	0.26	1	8	AKLEEQAQQIR
gi157738629	kinesin-like protein KIF13A isoform d [Homo sapiens]	195.9	0.63	1	10	AKPALEDLR
gi161169015	neuron navigator 2 isoform 3 [Homo sapiens]	254.8	0.21	1	1	AKPALEDLRQGLLPVLESFK
gi162809334	pregnancy-zone protein precursor [Homo sapiens]	163.8	34.82	32	482
gi163644283	proteasome activator complex subunit 4 [Homo sapiens]	211.2	0.38	1	1	ALACFTK
gi163659901	insulin-like growth factor 1 isoform 2 preproprotein [Homo sapiens]	15.2	10.95	1	1	ALADGVQK
gi163660385	ubiquitin-conjugating enzyme E2 K isoform 2 [Homo sapiens]	17.4	3.82	1	1	ALAKCHK
gi16418467	leucine-rich alpha-2-glycoprotein 1 precursor [Homo sapiens]	38.2	42.94	14	103
gi16507237	78 kDa glucose-regulated protein [Homo sapiens]	72.3	14.98	7	19
gi166197660	complement component C8 gamma chain precursor [Homo sapiens]	22.3	47.03	7	99
gi166362713	cadherin 5, type 2 preproprotein [Homo sapiens]	87.5	14.16	9	18
gi166795254	ankyrin repeat domain-containing protein 13C [Homo sapiens]	60.8	1.11	1	1	ALDLSLK
gi166795301	prenylcysteine oxidase 1 precursor [Homo sapiens]	56.6	21.98	8	25
gi167466198	intercellular adhesion molecule 1 precursor [Homo sapiens]	57.8	4.89	2	6
gi167466207	intercellular adhesion molecule 3 precursor [Homo sapiens]	59.5	1.28	1	1	ALEESNYELEGK
gi167466217	integrin alpha L isoform b precursor [Homo sapiens]	119.1	0.64	1	1	ALEVSQAPVIFSHSAAR
gi16751921	dermcidin preproprotein [Homo sapiens]	11.3	12.73	2	3
gi167614506	plastin-2 [Homo sapiens]	70.2	25.52	13	36
gi167857790	orosomucoid 1 precursor [Homo sapiens]	23.5	65.67	8	1021
gi168229159	ADP-ribosyl cyclase 2 precursor [Homo sapiens]	35.7	7.86	2	3
gi169164590	PREDICTED: similar to UNCoordinated family member (unc-44) [Homo sapiens]	19	3.68	1	1	ALGHLDLSGNR
gi169171620	PREDICTED: hypothetical protein [Homo sapiens]	16.9	4.76	1	1	ALGISPFHEHAEVVFTANDSGPR
gi169194585	PREDICTED: similar to hCG1793014 [Homo sapiens]	39.7	1.91	1	1	ALHQVFEHMLDVSK
gi169214179	PREDICTED: similar to complement component 3 [Homo sapiens]	44.9	88.46	2	1280
gi169216682	PREDICTED: hypothetical protein [Homo sapiens]	14.5	5.11	1	1	ALLAYAFALAGNQDK
gi169216998	PREDICTED: similar to hCG1811022 [Homo sapiens]	37.7	1.5	1	3	ALLAYAFALAGNQDKR
gi169218213	PREDICTED: similar to complement component C3, partial [Homo sapiens]	144.7	87.34	1	4743	ALLAYAFSLLGK
gi16933540	fibroblast activation protein, alpha subunit [Homo sapiens]	87.7	3.03	2	8
gi169636439	cholesteryl ester transfer protein, plasma precursor [Homo sapiens]	54.7	13.79	6	14
gi171184451	centrosome-associated protein 350 [Homo sapiens]	350.7	0.99	1	43	ALMDETMK
gi17136143	olfactomedin related ER localized protein isoform 1 [Homo sapiens]	54.1	10.92	5	7
gi171543879	CD99 antigen isoform b precursor [Homo sapiens]	17.1	17.16	2	15
gi178557739	complement component 4B preproprotein [Homo sapiens]	192.6	66.4	6	2039
gi17921989	tubulin alpha-4A chain [Homo sapiens]	49.9	3.13	1	1	ALPGQLKPFETLLSQNQGGK
gi17978489	CD97 antigen isoform 2 precursor [Homo sapiens]	81.7	2.16	1	2	ALPLALVLHELGAGR
gi17986001	major histocompatibility complex, class I, B precursor [Homo sapiens]	40.4	5.52	1	4	ALPTTYEK
gi17986258	myosin light polypeptide 6 isoform 1 [Homo sapiens]	16.9	10.6	1	1	ALQDQLVLVAAK
gi18087811	mediator of RNA polymerase II transcription subunit 30 [Homo sapiens]	20.3	5.06	1	3	ALQEYAAK
gi18201905	glucose-6-phosphate isomerase [Homo sapiens]	63.1	3.05	1	2	ALQEYR
gi18426875	asialoglycoprotein receptor 2 isoform b [Homo sapiens]	32.5	3.83	1	2	ALQTEMAR
gi186910296	haptoglobin isoform 2 preproprotein [Homo sapiens]	38.4	17.29	4	10
gi187608641	hypothetical protein LOC402644 [Homo sapiens]	18	5.7	1	1	ALSSQHQAR
gi18765694	dipeptidyl peptidase 4 [Homo sapiens]	88.2	4.18	2	3
gi18780285	mucosal vascular addressin cell adhesion molecule 1 isoform b precursor [Homo sapiens]	31.1	4.75	1	1	ALTGHLEEVVLALLK
gi188497671	serum amyloid A2 isoform a [Homo sapiens]	13.5	58.2	2	26
gi188497703	semaphorin-3F precursor [Homo sapiens]	88.3	0.76	1	10	ALTQTGGPHVK
gi188528648	tenascin XB isoform 1 precursor [Homo sapiens]	457.9	4.93	14	30
gi188536100	cryptochrome-2 isoform 1 [Homo sapiens]	68.9	0.81	1	1	ALVEGVDQLFTDYQIK
gi189095271	phospholipase A2, group VII precursor [Homo sapiens]	50	6.12	2	8
gi189181722	proteoglycan 4 isoform C [Homo sapiens]	141	11.67	15	25
gi189217853	72 kDa type IV collagenase isoform b [Homo sapiens]	68.8	5.74	3	7
gi189242612	complement component 6 precursor [Homo sapiens]	104.7	47.32	40	212
gi189409124	armadillo repeat-containing protein 3 [Homo sapiens]	96.3	0.57	1	6	ALYAQAR
gi189458819	transferrin receptor protein 1 [Homo sapiens]	84.8	3.16	2	4
gi189571662	delta-sarcoglycan isoform 3 [Homo sapiens]	32.1	1.73	1	1	ALYVHGGYK
gi190341024	SPARC-like protein 1 precursor [Homo sapiens]	75.2	15.51	9	24
gi190341068	forkhead-associated (FHA) phosphopeptide binding domain 1 [Homo sapiens]	161.8	0.99	1	2	AMAVEDIISR
gi192447430	carbonic anhydrase 1 [Homo sapiens]	28.9	15.71	3	13
gi192447438	protein S, alpha preproprotein [Homo sapiens]	75.1	22.78	17	62
gi193083131	MAP/microtubule affinity-regulating kinase 3 isoform e [Homo sapiens]	74.1	1.06	1	3	ANQQFLVYCEIDGSGNGWTVFQK
gi193794814	fructose-bisphosphate aldolase A [Homo sapiens]	39.4	20.05	5	9
gi194018472	plasma serine protease inhibitor [Homo sapiens]	45.6	18.47	8	29
gi194097352	actinin, alpha 1 isoform c [Homo sapiens]	102.6	6.2	4	14
gi194097382	ecto-ADP-ribosyltransferase 3 isoform c [Homo sapiens]	41.5	2.18	1	2	ANSFLGEK
gi194394237	villin-1 [Homo sapiens]	92.6	1.57	1	12	ANTVQEATFQMELPK
gi195972866	keratin, type I cytoskeletal 10 [Homo sapiens]	58.8	24.83	12	43
gi197333755	interferon-related developmental regulator 2 [Homo sapiens]	54.8	1.19	1	157	APADLR
gi19743821	integrin beta 1 isoform 1C-2 precursor [Homo sapiens]	91	6.72	5	11
gi19882209	interleukin-1 receptor accessory protein isoform 2 [Homo sapiens]	41	14.89	5	14
gi19923106	paraoxonase 1 precursor [Homo sapiens]	39.7	46.76	12	201
gi19923761	multiple inositol polyphosphate histidine phosphatase 1 precursor [Homo sapiens]	55	10.06	5	13
gi20070125	prolyl 4-hydroxylase, beta subunit precursor [Homo sapiens]	57.1	8.46	4	10
gi20070228	nucleobindin-1 precursor [Homo sapiens]	53.8	2.39	1	2	APQLR
gi20127528	parvin, beta isoform b [Homo sapiens]	41.7	4.67	2	6
gi20149498	ferritin, light polypeptide [Homo sapiens]	20	10.86	1	1	APWCHTTNSQVR
gi20149594	heat shock protein HSP 90-beta [Homo sapiens]	83.2	2.76	3	6
gi203098098	protein Shroom3 [Homo sapiens]	216.7	0.7	1	13	AQGYSGLSVK
gi20357559	Charcot-Leyden crystal protein [Homo sapiens]	16.4	4.93	1	3	AQIHGGILR
gi205277383	macrophage stimulating 1 precursor [Homo sapiens]	81.9	30.21	18	59
gi205277441	serine (or cysteine) proteinase inhibitor, clade A, member 7 precursor [Homo sapiens]	46.3	56.14	20	119
gi205277465	transketolase isoform 2 [Homo sapiens]	58.9	7.04	2	3
gi20806097	nucleolar complex protein 3 homolog [Homo sapiens]	92.5	1.5	1	1	AQLGDLPWQVAIK
gi209413730	poliovirus receptor isoform gamma [Homo sapiens]	39.3	8.24	2	7
gi209863034	periostin, osteoblast specific factor isoform 4 [Homo sapiens]	83.8	13.85	7	24
gi209915570	amyloid beta A4 protein isoform e precursor [Homo sapiens]	72.5	5.01	2	3
gi209969686	GRAM domain-containing protein 1A isoform 2 [Homo sapiens]	79.3	1.12	1	2	AQNLYQELLTQEGQASFQGLK
gi21070982	peptidylglycine alpha-amidating monooxygenase isoform d preproprotein [Homo sapiens]	98.7	2.82	2	6
gi21071008	transcobalamin I precursor [Homo sapiens]	48.2	1.85	1	6	AQSQTDR
gi21071030	alpha 1B-glycoprotein precursor [Homo sapiens]	54.2	53.33	21	479
gi21071039	carnosinase 1 precursor [Homo sapiens]	56.7	24.85	9	26
gi211938442	apolipoprotein L1 isoform c precursor [Homo sapiens]	42.1	30.79	13	84
gi21264341	spermine synthase [Homo sapiens]	41.2	1.64	1	1	AQWANPFDPSKTEDSSSFLIDK
gi21264357	mannan-binding lectin serine protease 1 isoform 1 precursor [Homo sapiens]	79.2	21.17	3	36
gi21264359	mannan-binding lectin serine protease 1 isoform 2 precursor [Homo sapiens]	81.8	24.73	4	44
gi21264361	mannan-binding lectin serine protease 2 isoform 2 precursor [Homo sapiens]	20.6	9.73	2	6
gi21265043	ADAM metallopeptidase with thrombospondin type 1 motif, 13 isoform 3 preproprotein [Homo sapiens]	144.4	1.04	1	1	ARPAKAAATQK
gi21328448	tyrosine 3-monooxygenase/tryptophan 5-monooxygenase activation protein, beta polypeptide [Homo sapiens]	28.1	13.41	1	12	ASAGLLGAHAAAITAYALTLTKAPADLR
gi21361302	serine (or cysteine) proteinase inhibitor, clade A (alpha-1 antiproteinase, antitrypsin), member 4 precursor [Homo sapiens]	48.5	58.78	21	146
gi21361657	protein disulfide-isomerase A3 precursor [Homo sapiens]	56.7	9.11	2	4
gi21450863	attractin isoform 2 [Homo sapiens]	141.3	12.58	19	79
gi21493045	A-kinase anchor protein 6 [Homo sapiens]	256.6	0.26	1	2	ASGSLPYTQTLQDHLNSLK
gi21536288	creatine kinase M-type [Homo sapiens]	43.1	9.19	2	4
gi21614544	protein S100-A8 [Homo sapiens]	10.8	48.39	6	24
gi21735625	14-3-3 protein zeta/delta [Homo sapiens]	27.7	17.96	2	11
gi217416390	carboxypeptidase A2 (pancreatic) precursor [Homo sapiens]	47	2.86	1	2	ASLLTMAFLNGALDGVILGDYLSR
gi21956645	myotrophin [Homo sapiens]	12.9	17.8	1	2	ASNDMYHSR
gi22035653	apolipoprotein L2 [Homo sapiens]	37.1	2.37	1	2	ASPAFLASQNTK
gi22091452	apolipoprotein M [Homo sapiens]	21.2	56.38	10	123
gi221316614	extracellular matrix protein 1 isoform 1 precursor [Homo sapiens]	60.6	42.41	20	91
gi221316618	bullous pemphigoid antigen 1, isoform 7 isoform 2 [Homo sapiens]	649.1	0.33	1	33	ASSQWVVGPSYFVEYLIK
gi221316695	multimerin-2 precursor [Homo sapiens]	104.3	1.26	1	4	ASTPNGYDNGIIWATWK
gi221316738	growth arrest-specific protein 6 isoform 3 [Homo sapiens]	42	4.75	1	1	ASVDSGSSEEQGGSSR
gi222352096	ubiquitin D [Homo sapiens]	18.5	9.09	1	1	ASVGQDSPEPR
gi223029410	talin 1 [Homo sapiens]	269.6	7.12	13	33
gi223633991	vanin 1 precursor [Homo sapiens]	57	3.7	1	1	ATAGDTHLGGEDFDNR
gi224591399	hypothetical protein LOC339448 [Homo sapiens]	26	2.06	1	2	ATAQMLEVMFK
gi22507417	PTPN13-like, Y-linked [Homo sapiens]	16.5	8.84	1	1	ATEDEGSEQK
gi22547121	tumor necrosis factor receptor superfamily, member 10c precursor [Homo sapiens]	27.4	3.86	1	1	ATEDEGSEQKIPEATNR
gi225903430	mannosyl-oligosaccharide glucosidase isoform 2 [Homo sapiens]	80.7	1.23	1	1	ATEHLSTLSEK
gi226053148	paternally expressed 3 isoform 2 [Homo sapiens]	165.9	1.03	2	3
gi227430303	CD109 antigen isoform 3 precursor [Homo sapiens]	152.6	1.9	2	3
gi22749189	zinc finger protein 645 [Homo sapiens]	48.8	1.65	1	3	ATFMVGSYGPRPEEYEFLTPVEEAPK
gi228480211	four and a half LIM domains protein 1 isoform 1 [Homo sapiens]	36.2	1.86	1	1	ATFQTPDFIVPLTDLR
gi23110989	B-lymphocyte antigen CD20 [Homo sapiens]	33.1	5.72	1	1	ATGVLYDYVNK
gi23397572	kelch-like protein 34 [Homo sapiens]	70.6	0.78	1	11	ATHGGLGLR
gi238231392	dedicator of cytokinesis protein 8 [Homo sapiens]	238.4	0.57	2	2
gi238624124	trafficking protein particle complex subunit 9 isoform b [Homo sapiens]	128.4	0.44	1	1	ATLLDIYK
gi238908505	DNA-directed RNA polymerase III subunit RPC2 isoform 2 [Homo sapiens]	121	0.47	1	3	ATLPDADKER
gi24234686	heat shock cognate 71 kDa protein isoform 2 [Homo sapiens]	53.5	3.25	1	2	ATLSEK
gi24308201	adipocyte plasma membrane-associated protein [Homo sapiens]	46.5	20.91	5	17
gi24308273	hypothetical protein LOC58527 [Homo sapiens]	9.1	16.05	1	2	ATNY GDR
gi24308547	hypothetical protein LOC196500 precursor [Homo sapiens]	30.1	2.48	1	1	ATQVSK
gi24430183	outer dense fiber protein 2 isoform 2 [Homo sapiens]	73.3	1.1	1	2	ATSGTEHQFCGGR
gi24497464	Shaw-related voltage-gated potassium channel protein 4 isoform b [Homo sapiens]	64.5	1.2	1	1	ATTVTGTPCQDWAAQEPHR
gi24497519	mannosyl-oligosaccharide 1,2-alpha-mannosidase IA [Homo sapiens]	72.9	17.46	9	23
gi24797067	major histocompatibility complex, class I, A precursor [Homo sapiens]	40.8	12.05	3	8
gi26024206	hepatocellular carcinoma-associated protein TD26 [Homo sapiens]	28.1	1.99	1	1	ATVAVYLESLQDTK
gi27262630	nuclear autoantigenic sperm protein isoform 3 [Homo sapiens]	48.8	6.68	1	1	ATVNPSAPR
gi27262659	colony stimulating factor 1 receptor precursor [Homo sapiens]	107.9	3.5	2	5
gi27754776	ficolin 3 isoform 1 precursor [Homo sapiens]	32.9	34.45	11	76
gi27765091	beta-galactoside alpha-2,6-sialyltransferase 1 isoform a [Homo sapiens]	46.6	2.46	1	2	ATYFGSIVLLSPAVIDSPLK
gi27894376	cell adhesion molecule with homology to L1CAM precursor [Homo sapiens]	136.6	7.52	4	11
gi28373124	contactin 4 isoform b precursor [Homo sapiens]	31	9.93	1	1	AVASFLR
gi28626504	fermitin family homolog 3 short form [Homo sapiens]	75.4	4.37	1	1	AVDQSVLLMKPDAELSASSVYNLLPEK
gi28872800	CCAAT/enhancer-binding protein epsilon [Homo sapiens]	30.6	2.14	1	1	AVDQSVLLMKPEAELSVSSVYNLLTVK
gi29029550	cat eye syndrome critical region protein 1 isoform a precursor [Homo sapiens]	58.9	6.46	3	6
gi29029555	bardet-Biedl syndrome 7 protein isoform b [Homo sapiens]	75.4	0.89	1	1	AVEPQLQEEER
gi29029559	exportin-2 [Homo sapiens]	110.3	0.62	1	1	AVEVLPK
gi29171717	phosphatidylinositol-glycan-specific phospholipase D isoform 1 precursor [Homo sapiens]	92.3	18.57	13	58
gi29788996	paraoxonase 3 [Homo sapiens]	39.6	17.23	3	38
gi29826279	tubby protein homolog isoform b [Homo sapiens]	55.6	2.96	1	2	AVLFCLSEDKK
gi29893555	angiopoietin-like 6 precursor [Homo sapiens]	51.7	3.19	1	2	AVLHIGEK
gi30089960	CDC42-binding protein kinase alpha isoform A [Homo sapiens]	186	0.31	1	1	AVLQLNEEGVDTAGSTGVTLNLTSKPIILR
gi30348954	E3 ubiquitin-protein ligase MIB1 [Homo sapiens]	110.1	0.7	1	2	AVLTIDEK
gi30425438	out at first protein homolog precursor [Homo sapiens]	30.7	13.19	2	4
gi30795231	brain acid soluble protein 1 [Homo sapiens]	22.7	29.07	3	7
gi31317249	interleukin 6 receptor isoform 2 precursor [Homo sapiens]	40.2	2.74	1	2	AVQEAQR
gi31317307	proprotein convertase subtilisin/kexin type 9 preproprotein [Homo sapiens]	74.2	5.2	3	9
gi31377806	polymeric immunoglobulin receptor precursor [Homo sapiens]	83.2	3.01	2	7
gi31542743	EF-hand domain (C-terminal) containing 2 [Homo sapiens]	87.3	0.67	1	1	AVSMPSFSILGSDVR
gi31542984	inter-alpha (globulin) inhibitor H4 isoform 1 precursor [Homo sapiens]	103.3	50.86	46	598
gi31543806	thrombospondin 4 precursor [Homo sapiens]	105.8	8.53	5	16
gi31563507	GRIP and coiled-coil domain-containing protein 2 [Homo sapiens]	195.8	0.71	1	15	AVVEVDESGTR
gi31652249	lipopolysaccharide-binding protein precursor [Homo sapiens]	53.3	23.28	10	29
gi31795535	ras-related protein Rab-36 [Homo sapiens]	36.3	3.3	1	1	AVVVHAGEDDLGR
gi32130518	apolipoprotein C-II precursor [Homo sapiens]	11.3	49.5	4	66
gi32171249	prostaglandin D2 synthase, brain [Homo sapiens]	21	13.68	4	9
gi32189392	peroxiredoxin-2 isoform a [Homo sapiens]	21.9	30.81	6	12
gi32261332	seizure 6-like protein precursor [Homo sapiens]	111.7	0.88	1	2	AWEDTLDK
gi32483410	vitamin D-binding protein precursor [Homo sapiens]	52.9	79.32	38	797
gi33188445	microtubule-actin cross-linking factor 1, isoforms 1/2/3/5 isoform a [Homo sapiens]	620	0.13	1	4	AWQDCGMR
gi33239445	eukaryotic translation initiation factor 3 subunit B [Homo sapiens]	92.4	1.11	1	1	AWRPALYLAALDCAEETNSAVCR
gi33286418	pyruvate kinase isozymes M1/M2 isoform M2 [Homo sapiens]	57.9	26.18	10	20
gi33356547	minichromosome maintenance complex component 2 [Homo sapiens]	101.8	0.77	1	3	AYISMHSYSQHIVFPYSYTR
gi33667044	target of Nesh-SH3 precursor [Homo sapiens]	118.6	2.42	2	5
gi34335272	endothelial protein C receptor precursor [Homo sapiens]	26.7	11.34	2	6
gi34734062	fibulin-1 isoform C precursor [Homo sapiens]	74.4	14.35	3	24
gi34734066	fibulin-1 isoform D [Homo sapiens]	77.2	23.33	6	29
gi37537696	M-phase phosphoprotein 9 [Homo sapiens]	116.1	0.97	1	1	AYSLFSYNTQGR
gi37577172	ribonuclease, RNase A family, 4 precursor [Homo sapiens]	16.8	17.69	2	4
gi38016947	complement component 5 preproprotein [Homo sapiens]	188.2	51.85	80	582
gi38202257	neutral alpha-glucosidase AB isoform 2 [Homo sapiens]	106.8	3.5	2	4
gi38348366	suprabasin isoform 2 precursor [Homo sapiens]	25.3	5.67	1	1	CANLFEALVGTLK
gi38455385	lysosome-associated membrane glycoprotein 3 [Homo sapiens]	44.3	2.4	1	1	CCESASEDCMAK
gi38455402	lipocalin 2 precursor [Homo sapiens]	22.6	4.55	1	2	CDAESSK
gi38570109	EF-hand calcium-binding domain-containing protein 6 isoform b [Homo sapiens]	155.7	0.52	1	1	CDDLEALK
gi39725934	pigment epithelium-derived factor precursor [Homo sapiens]	46.3	50.96	21	153
gi39753970	cathelicidin antimicrobial peptide [Homo sapiens]	19.3	13.53	3	4
gi40068512	plasma alpha-L-fucosidase precursor [Homo sapiens]	54	7.49	3	5
gi40217843	cartilage oligomeric matrix protein precursor [Homo sapiens]	82.8	24.57	11	43
gi40255005	plexin domain-containing protein 2 precursor [Homo sapiens]	59.5	6.24	3	6
gi40255119	ras and EF-hand domain-containing protein [Homo sapiens]	82.8	1.08	1	1	CDSSPDSAEDVRK
gi40316912	serum amyloid A protein preproprotein [Homo sapiens]	13.5	74.59	2	32
gi40317626	thrombospondin 1 precursor [Homo sapiens]	129.3	29.57	29	98
gi40354205	fructose-bisphosphate aldolase B [Homo sapiens]	39.4	4.67	1	4	CEDSER
gi40548420	collectin-11 isoform b [Homo sapiens]	29	6.34	2	2
gi40549451	lymphatic vessel endothelial hyaluronic acid receptor 1 [Homo sapiens]	35.2	5.59	2	7
gi40807482	LPLUNC1 protein precursor [Homo sapiens]	52.4	3.31	1	4	CEGPIPDVTFELLR
gi41322910	plectin-1 isoform 1d [Homo sapiens]	512.3	0.47	2	8
gi41393602	complement component 1, s subcomponent precursor [Homo sapiens]	76.6	43.46	24	143
gi41406064	myosin-10 [Homo sapiens]	228.9	0.91	1	7	CEVQDR
gi41872507	diacylglycerol kinase zeta isoform 2 [Homo sapiens]	104	0.75	1	2	CEWETPEGCEQVLTGK
gi42518068	trans-Golgi network integral membrane protein 2 [Homo sapiens]	45.9	3.2	1	2	CEYQIR
gi42544177	complement component (3d/Epstein Barr virus) receptor 2 isoform 2 precursor [Homo sapiens]	112.8	0.77	1	1	CFDHHFLEGSR
gi42544189	fibrinogen-like protein 1 precursor [Homo sapiens]	36.4	7.37	2	6
gi42544239	complement factor D preproprotein [Homo sapiens]	27	29.25	6	27
gi42740907	clusterin isoform 2 preproprotein [Homo sapiens]	52.5	34.52	17	205
gi44680141	kelch-like protein 28 [Homo sapiens]	64.1	1.05	1	5	CFLEADPYIDIDQNVLHR
gi44889963	scavenger receptor cysteine-rich type 1 protein M130 isoform b [Homo sapiens]	121.5	3.21	4	4
gi44955885	myoglobin [Homo sapiens]	17.2	5.19	1	1	CFSIDNPGYEPEVVAVHPGGDTVAIGGVDGNVR
gi4501881	actin, alpha skeletal muscle [Homo sapiens]	42	28.65	1	73	CFSLVESTYK
gi4501885	beta actin [Homo sapiens]	41.7	57.07	6	139
gi4501987	afamin precursor [Homo sapiens]	69	62.1	43	359
gi4502027	albumin preproprotein [Homo sapiens]	69.3	72.58	40	321
gi4502067	alpha-1-microglobulin/bikunin preproprotein [Homo sapiens]	39	34.09	12	130
gi4502101	annexin A1 [Homo sapiens]	38.7	4.34	1	2	CHAANPNGR
gi4502133	serum amyloid P component precursor [Homo sapiens]	25.4	34.53	8	61
gi4502149	apolipoprotein A-II preproprotein [Homo sapiens]	11.2	74	9	605
gi4502157	apolipoprotein C-I precursor [Homo sapiens]	9.3	34.94	5	40
gi4502161	apolipoprotein C-IV precursor [Homo sapiens]	14.5	56.69	9	30
gi4502163	apolipoprotein D precursor [Homo sapiens]	21.3	33.33	7	46
gi4502165	apolipoprotein F precursor [Homo sapiens]	35.4	11.66	3	25
gi4502247	armadillo repeat protein deleted in velo-cardio-facial syndrome [Homo sapiens]	104.6	1.04	1	1	CIEGSYK
gi4502261	serpin peptidase inhibitor, clade C, member 1 precursor [Homo sapiens]	52.6	63.58	35	590
gi4502337	zinc-alpha-2-glycoprotein precursor [Homo sapiens]	34.2	57.38	19	221
gi4502419	flavin reductase [Homo sapiens]	22.1	16.02	2	3
gi4502445	bisphosphoglycerate mutase [Homo sapiens]	30	5.02	1	2	CKPPPDIR
gi4502503	complement component 4 binding protein, alpha chain precursor [Homo sapiens]	67	46.4	23	113
gi4502511	complement component 9 precursor [Homo sapiens]	63.1	34.88	23	146
gi4502549	calmodulin [Homo sapiens]	16.8	7.38	1	1	CLCACPFK
gi4502719	cadherin 13 preproprotein [Homo sapiens]	78.2	5.19	3	7
gi4502805	chromogranin A precursor [Homo sapiens]	50.7	17.07	4	7
gi4502961	alpha 1 type VII collagen precursor [Homo sapiens]	295	0.24	1	2	CLGEK
gi4503011	carboxypeptidase N, polypeptide 1 precursor [Homo sapiens]	52.3	42.79	14	104
gi4503107	cystatin C precursor [Homo sapiens]	15.8	41.1	5	25
gi4503143	cathepsin D preproprotein [Homo sapiens]	44.5	2.67	1	2	CLNNQQLHFLHIGSCQDGR
gi4503273	angiotensin I converting enzyme 1 isoform 1 precursor [Homo sapiens]	149.6	1.45	1	2	CLPDGTWR
gi4503445	endothelial cell growth factor 1 (platelet-derived) precursor [Homo sapiens]	49.9	3.11	1	2	CLPVCGKPVNPVEQR
gi4503481	eukaryotic translation elongation factor 1 gamma [Homo sapiens]	50.1	2.29	1	4	CLVGEFVSDALLVPDK
gi4503571	alpha-enolase [Homo sapiens]	47.1	3.69	2	5
gi4503625	coagulation factor X preproprotein [Homo sapiens]	54.7	31.35	13	47
gi4503627	coagulation factor XI precursor [Homo sapiens]	70.1	25.6	15	56
gi4503635	prothrombin preproprotein [Homo sapiens]	70	53.54	33	412
gi4503649	coagulation factor IX preproprotein [Homo sapiens]	51.7	20.82	8	28
gi4503689	fibrinogen, alpha polypeptide isoform alpha-E preproprotein [Homo sapiens]	94.9	56	61	1732
gi4503987	gamma-glutamyl hydrolase precursor [Homo sapiens]	35.9	11.95	3	12
gi4504001	gap junction alpha-1 protein [Homo sapiens]	43	1.57	1	3	CNSLSTLEK
gi4504165	gelsolin isoform a precursor [Homo sapiens]	85.6	54.86	40	512
gi4504169	glutathione synthetase [Homo sapiens]	52.4	1.27	1	2	CPNPPVQENFDVNK
gi4504183	glutathione S-transferase P [Homo sapiens]	23.3	9.52	1	2	CPPPPLPINSK
gi4504309	histone H4 [Homo sapiens]	11.4	9.71	1	1	CPSIILHDR
gi4504347	hemoglobin subunit alpha [Homo sapiens]	15.2	38.03	3	8
gi4504349	hemoglobin subunit beta [Homo sapiens]	16	39.46	5	18
gi4504383	HGF activator preproprotein [Homo sapiens]	70.6	23.21	11	65
gi4504489	histidine-rich glycoprotein precursor [Homo sapiens]	59.5	48.19	23	350
gi4504615	insulin-like growth factor binding protein 1 precursor [Homo sapiens]	27.9	5.41	1	4	CQHEMDQYWGIGSLASGINLFTNSFEGPVLDHR
gi4504677	interleukin 7 precursor [Homo sapiens]	20.2	3.39	1	1	CQIAGWGHLDENVSGYSSSLR
gi4504893	kininogen-1 isoform 2 [Homo sapiens]	47.9	58.78	5	594
gi4504957	lysosomal-associated membrane protein 2 isoform A precursor [Homo sapiens]	44.9	4.39	2	3
gi4505047	lumican precursor [Homo sapiens]	38.4	40.83	12	156
gi4505143	cytosolic malic enzyme 1 [Homo sapiens]	64.1	0.87	1	1	CSAPEPSQKPPGKPCPGLAYEQR
gi4505221	matrix metalloproteinase 8 preproprotein [Homo sapiens]	53.4	1.5	1	1	CSASTSK
gi4505257	moesin [Homo sapiens]	67.8	5.72	4	13
gi4505529	orosomucoid 2 precursor [Homo sapiens]	23.6	63.68	7	393
gi4505573	PAK-interacting exchange factor beta isoform a [Homo sapiens]	73.1	1.08	1	2	CSLLVLENEL ELGLSGASMK
gi4505733	platelet factor 4 (chemokine (C-X-C motif) ligand 4) precursor [Homo sapiens]	10.8	43.56	2	31
gi4505735	platelet factor 4 variant [Homo sapiens]	11.5	42.31	1	18	CSSLR
gi4505737	complement factor properdin precursor [Homo sapiens]	51.2	24.95	10	37
gi4505753	phosphoglycerate mutase 1 [Homo sapiens]	28.8	25.98	3	7
gi4505881	plasminogen isoform 1 precursor [Homo sapiens]	90.5	71.48	52	508
gi4505981	pro-platelet basic protein precursor [Homo sapiens]	13.9	50.78	6	53
gi4506115	protein C preproprotein [Homo sapiens]	52	26.03	8	37
gi4506121	vitamin K-dependent protein Z precursor [Homo sapiens]	44.7	8.75	4	7
gi4506427	chemerin preproprotein [Homo sapiens]	18.6	14.72	2	4
gi4506455	reticulocalbin 1 precursor [Homo sapiens]	38.9	2.42	1	1	CTDDVRPQDCYHGAGEQYR
gi4506549	non-secretory ribonuclease precursor [Homo sapiens]	18.3	9.32	2	8
gi4506773	protein S100-A9 [Homo sapiens]	13.2	69.3	6	50
gi4507149	superoxide dismutase [Homo sapiens]	15.9	27.92	2	3
gi4507171	SPARC precursor [Homo sapiens]	34.6	26.4	7	20
gi4507357	transgelin-2 [Homo sapiens]	22.4	16.08	3	10
gi4507467	transforming growth factor, beta-induced, 68kDa precursor [Homo sapiens]	74.6	15.37	9	30
gi4507509	tissue inhibitor of metalloproteinase 1 precursor [Homo sapiens]	23.2	11.11	2	6
gi4507511	TIMP metallopeptidase inhibitor 2 precursor [Homo sapiens]	24.4	11.82	2	4
gi4507645	triosephosphate isomerase 1 isoform 1 [Homo sapiens]	26.7	5.22	1	4	CTSYPDGSWK
gi4507651	tropomyosin alpha-4 chain isoform 2 [Homo sapiens]	28.5	19.35	5	12
gi4507677	endoplasmin precursor [Homo sapiens]	92.4	4.73	2	3
gi4507725	transthyretin precursor [Homo sapiens]	15.9	77.55	12	827
gi4507869	vasodilator-stimulated phosphoprotein [Homo sapiens]	39.8	2.89	1	2	CVEISCK
gi4507875	vascular cell adhesion protein 1 isoform a precursor [Homo sapiens]	81.2	12.45	8	18
gi4507877	vinculin isoform VCL [Homo sapiens]	116.6	10.88	8	19
gi45269141	multimerin-1 [Homo sapiens]	138	7.57	5	9
gi45439342	peptidylprolyl isomerase-like 5 isoform 1 [Homo sapiens]	46.7	2.9	1	9	CYEMASHLR
gi4557014	catalase [Homo sapiens]	59.7	8.54	4	8
gi4557032	L-lactate dehydrogenase B chain [Homo sapiens]	36.6	20.96	5	16
gi4557287	angiotensinogen preproprotein [Homo sapiens]	53.1	35.05	15	176
gi4557321	apolipoprotein A-I preproprotein [Homo sapiens]	30.8	86.14	37	2085
gi4557323	apolipoprotein C-III precursor [Homo sapiens]	10.8	34.34	4	58
gi4557325	apolipoprotein E precursor [Homo sapiens]	36.1	59.31	22	185
gi4557351	butyrylcholinesterase precursor [Homo sapiens]	68.4	35.38	18	71
gi4557373	biotinidase precursor [Homo sapiens]	61.1	25.97	11	32
gi4557389	complement component 8, alpha polypeptide precursor [Homo sapiens]	65.1	40.92	19	210
gi4557391	complement component 8, beta polypeptide preproprotein [Homo sapiens]	66.9	45.01	24	201
gi4557395	carbonic anhydrase 2 [Homo sapiens]	29.2	9.62	2	6
gi4557417	CD14 antigen precursor [Homo sapiens]	40.1	24	7	32
gi4557485	ceruloplasmin precursor [Homo sapiens]	122.1	69.67	64	1642
gi4557555	endoglin isoform 2 precursor [Homo sapiens]	67.5	1.6	1	2	DAVEKPQEFTIVAFVK
gi4557733	latent transforming growth factor beta binding protein 2 precursor [Homo sapiens]	194.9	0.44	1	1	DAVTYTEHAK
gi4557739	soluble mannose-binding lectin precursor [Homo sapiens]	26.1	22.98	7	22
gi4557871	transferrin precursor [Homo sapiens]	77	7.02	4	8
gi4557892	lecithin-cholesterol acyltransferase precursor [Homo sapiens]	49.5	25.91	9	50
gi4557894	lysozyme precursor [Homo sapiens]	16.5	33.11	6	21
gi45580688	complement component 7 precursor [Homo sapiens]	93.5	48.04	36	262
gi45580723	haptoglobin-related protein precursor [Homo sapiens]	39	12.36	2	6
gi45935371	serglycin precursor [Homo sapiens]	17.6	8.23	1	4	DCQDIANK
gi46049110	myosin binding protein C, slow type isoform 4 [Homo sapiens]	126.4	0.62	1	1	DCQVFR
gi46049114	kinesin-like protein KIF20B [Homo sapiens]	206	0.34	1	3	DCVGDVTENQICNK
gi46276889	proteoglycan 2 preproprotein [Homo sapiens]	25.2	9.91	2	5
gi47132553	fibronectin 1 isoform 5 preproprotein [Homo sapiens]	252.7	47.91	79	795
gi47132620	keratin 2 [Homo sapiens]	65.4	14.87	5	17
gi47419930	chondroitin sulfate proteoglycan 4 precursor [Homo sapiens]	250.4	0.73	1	2	DDFTEFGK
gi4757760	adiponectin precursor [Homo sapiens]	26.4	23.77	4	14
gi47578117	phosphatidylinositol 3,4,5-trisphosphate-dependent Rac exchanger 2 protein isoform b [Homo sapiens]	112	0.51	1	1	DDKHEQDMVNGIMLSVEK
gi4757826	beta-2-microglobulin precursor [Homo sapiens]	13.7	40.34	4	8
gi4757900	calreticulin precursor [Homo sapiens]	48.1	2.16	1	3	DDNPNLPR
gi4757960	cadherin 1, type 1 preproprotein [Homo sapiens]	97.4	3.29	2	3
gi4758072	cryptochrome-1 [Homo sapiens]	66.4	0.85	1	3	DEADELRK
gi4758092	di-N-acetylchitobiase precursor [Homo sapiens]	43.7	3.9	1	2	DECFAR
gi4758460	platelet glycoprotein V precursor [Homo sapiens]	60.9	2.68	1	2	DEELSCTVVELK
gi4758484	glutathione S-transferase omega-1 [Homo sapiens]	27.5	6.64	2	5
gi4758502	hyaluronan binding protein 2 preproprotein [Homo sapiens]	62.6	24.82	15	39
gi4758606	integrin-linked protein kinase [Homo sapiens]	51.4	3.1	1	2	DEYACR
gi4758638	peroxiredoxin-6 [Homo sapiens]	25	7.59	1	4	DFALQNPSAVPR
gi4758950	peptidylprolyl isomerase B precursor [Homo sapiens]	23.7	6.02	1	2	DFGTHYITEAVLGGIYEYTLVMNK
gi47777317	cartilage acidic protein 1 precursor [Homo sapiens]	71.4	11.65	6	14
gi48255941	CD44 antigen isoform 4 precursor [Homo sapiens]	39.4	5.82	2	15
gi4826702	desmocollin 1 isoform Dsc1b preproprotein [Homo sapiens]	93.8	1.79	1	2	DFLGFYVVDSHR
gi4826772	insulin-like growth factor binding protein, acid labile subunit isoform 2 precursor [Homo sapiens]	66	38.84	21	94
gi4826876	osteomodulin precursor [Homo sapiens]	49.5	9.74	3	4
gi4826898	profilin 1 [Homo sapiens]	15	30.71	4	11
gi4826940	prolylcarboxypeptidase isoform 1 preproprotein [Homo sapiens]	55.8	8.06	2	4
gi48762920	liver phosphofructokinase [Homo sapiens]	85	4.1	2	4
gi4885101	carbonic anhydrase VII isoform 1 [Homo sapiens]	29.6	1.89	1	1	DFTFDLYR
gi49472835	bridging integrator 2 [Homo sapiens]	61.8	5.13	2	3
gi50053795	eukaryotic translation initiation factor 4B [Homo sapiens]	69.1	0.82	1	2	DGDDR
gi50301238	glutathione reductase, mitochondrial precursor [Homo sapiens]	56.2	4.02	1	2	DGEDQTQDTELVETRPAGDGTFQK
gi5031635	cofilin-1 [Homo sapiens]	18.5	21.69	3	6
gi5031695	complement factor H-related protein 2 precursor [Homo sapiens]	30.6	35.19	4	65
gi5031795	inhibin beta C chain preproprotein [Homo sapiens]	38.2	2.27	1	2	DGEQIEQEEDDEKYIFSDDSSQLTIK
gi5031809	immunoglobulin superfamily containing leucine-rich repeat protein precursor [Homo sapiens]	46	7.01	2	4
gi5031857	L-lactate dehydrogenase A chain isoform 1 [Homo sapiens]	36.7	10.84	2	13
gi5031863	galectin-3-binding protein [Homo sapiens]	65.3	26.5	14	40
gi5032057	protein S100-A11 [Homo sapiens]	11.7	10.48	1	2	DGHVILQLNSIPSSDFLCVR
gi5032059	protein S100-A12 [Homo sapiens]	10.6	21.74	2	16
gi5032137	vesicle-associated membrane protein 7 isoform 1 [Homo sapiens]	24.9	3.18	1	1	DGLCVPR
gi50363217	serine proteinase inhibitor, clade A, member 1 precursor [Homo sapiens]	46.7	48.8	21	95
gi50363226	secretoglobin family 3A member 1 precursor [Homo sapiens]	10.1	18.27	1	3	DGLLAHAFPPGPGIQGDAHFDDDELWSLGK
gi50513243	anthrax toxin receptor 2 isoform 1 [Homo sapiens]	53.5	1.64	1	2	DGNTLTYYR
gi50592994	thioredoxin [Homo sapiens]	11.7	12.38	1	2	DGRPEIQLHNHWAQLTVGAGPR
gi50658065	structural maintenance of chromosomes protein 4 [Homo sapiens]	147.1	0.39	1	1	DGSPDVTTADIGANTPDATK
gi50659080	serpin peptidase inhibitor, clade A, member 3 precursor [Homo sapiens]	47.6	64.78	29	625
gi51477714	alpha-mannosidase 2 [Homo sapiens]	131.1	0.87	1	1	DGTHVVENVDATHIGK
gi51479173	dynein heavy chain 11, axonemal [Homo sapiens]	520.7	0.24	2	8
gi5174411	CD5 antigen-like precursor [Homo sapiens]	38.1	20.46	6	12
gi5174675	cysteine-rich secretory protein 3 precursor [Homo sapiens]	27.6	16.73	4	12
gi51896037	g protein-coupled receptor kinase 6 isoform C [Homo sapiens]	64.3	1.25	1	4	DGWQWFWSPSTFR
gi52145310	hexose-6-phosphate dehydrogenase precursor [Homo sapiens]	88.8	8.72	3	6
gi52218828	olfactory receptor 1M1 [Homo sapiens]	34.8	1.6	1	1	DGYLFQLLR
gi53692184	F-box only protein 9 isoform 3 [Homo sapiens]	47.3	1.24	1	1	DGYVLR
gi54112390	voltage-dependent calcium channel subunit alpha-2/delta-1 [Homo sapiens]	123.1	1.92	1	2	DHCSK
gi5453832	hypoxia up-regulated 1 precursor [Homo sapiens]	111.3	2.3	2	4
gi5453882	phosphorylase kinase gamma subunit 1 [Homo sapiens]	45	1.55	1	1	DHHHPHKPHEHGPPPPPDER
gi5453914	phospholipid transfer protein isoform a precursor [Homo sapiens]	54.7	23.33	12	32
gi54607120	lactotransferrin precursor [Homo sapiens]	78.1	17.32	8	30
gi54792787	complement factor H-related 3 isoform 1 precursor [Homo sapiens]	37.3	9.09	2	32
gi55743106	alpha 3 type VI collagen isoform 5 precursor [Homo sapiens]	321.2	2.26	5	12
gi55743122	retinol-binding protein 4, plasma precursor [Homo sapiens]	23	55.72	9	278
gi55749804	aminopeptidase Fxna [Homo sapiens]	100.2	1.11	1	2	DIEEIK
gi55770842	C-reactive protein, pentraxin-related precursor [Homo sapiens]	25	29.91	6	11
gi55770856	golgi SNAP receptor complex member 1 isoform 3 [Homo sapiens]	21.2	3.78	1	1	DIFTGLIGPMK
gi55925576	insulin-like growth factor-binding protein 2 precursor [Homo sapiens]	35.1	18.6	4	11
gi55956899	keratin, type I cytoskeletal 9 [Homo sapiens]	62	42.05	14	64
gi55956914	myosin binding protein H [Homo sapiens]	52	1.05	1	1	DIMEK
gi56117838	secreted frizzled-related protein 1 precursor [Homo sapiens]	35.4	3.82	1	1	DINYVNPVIK
gi56549664	salivary amylase alpha 1C precursor [Homo sapiens]	57.7	2.15	1	2	DIPMNPMCIYR
gi56676393	Rho GDP dissociation inhibitor (GDI) beta [Homo sapiens]	23	24.38	3	6
gi56711286	hypothetical protein LOC340533 [Homo sapiens]	167.4	0.46	1	11	DISEVVTPR
gi56711320	hypothetical protein LOC145407 precursor [Homo sapiens]	84.1	1.16	1	2	DITDTLVAVTISEGAHHLDLR
gi56786155	complement component 1, q subcomponent, C chain precursor [Homo sapiens]	25.8	20.41	4	41
gi57863250	terminal uridylyltransferase 4 isoform c [Homo sapiens]	184.6	0.49	1	1	DKAQNLYQELLTQEGQASFQGLK
gi57863261	testis-expressed protein 14 isoform b [Homo sapiens]	162.6	0.62	1	1	DKATFGCHDGYSLDGPEEIECTK
gi57864582	hornerin [Homo sapiens]	282.2	6.67	4	9
gi5802984	N-acetyllactosaminide beta-1,3-N-acetylglucosaminyltransferase [Homo sapiens]	47.1	6.99	2	5
gi5803068	leukocyte immunoglobulin-like receptor subfamily A member 2 isoform b [Homo sapiens]	51.2	1.93	1	2	DKIAELNTK
gi5803080	macrophage receptor MARCO [Homo sapiens]	52.6	2.88	2	4
gi58331240	fetuin-B precursor [Homo sapiens]	42	23.3	10	43
gi58530840	desmoplakin isoform I [Homo sapiens]	331.6	0.21	1	2	DKPMGPLLVATFWPELPEK
gi5901956	follistatin-related protein 1 precursor [Homo sapiens]	35	2.27	1	2	DKVNSFFSTFK
gi5902118	secreted phosphoprotein 2, 24kDa precursor [Homo sapiens]	24.3	12.8	3	5
gi5902134	coronin-1A [Homo sapiens]	51	7.38	2	5
gi59853162	thymine-DNA glycosylase [Homo sapiens]	46	1.46	1	1	DLASIAR
gi6005948	WW domain-binding protein 4 [Homo sapiens]	42.5	1.86	1	5	DLATVYVDVLK
gi6006001	glutathione peroxidase 3 precursor [Homo sapiens]	25.5	24.34	6	25
gi60499001	peroxisomal sarcosine oxidase [Homo sapiens]	44	1.54	1	1	DLDMFI SK
gi62243068	insulin-like growth factor binding protein 3 isoform b precursor [Homo sapiens]	31.7	29.21	8	29
gi62243290	insulin-like growth factor binding protein 4 precursor [Homo sapiens]	27.9	17.44	3	9
gi62530391	selenoprotein P isoform 1 precursor [Homo sapiens]	43.2	21	8	21
gi62739183	complement C1q tumor necrosis factor-related protein 3 isoform b [Homo sapiens]	35.2	6.58	2	3
gi62739186	complement factor H isoform a precursor [Homo sapiens]	139	52.8	47	993
gi62912462	complement component 4 binding protein, beta chain isoform 2 precursor [Homo sapiens]	28.3	20.72	4	15
gi62955803	nucleoporin NUP188 homolog [Homo sapiens]	195.9	1.26	2	2
gi63054872	transcription factor LBX1 [Homo sapiens]	30.2	2.14	1	1	DLHFLEELQLGHNR
gi63055057	beta-actin-like protein 2 [Homo sapiens]	42	20.48	1	38	DLHLSDVFLK
gi63079709	apolipoprotein A-V precursor [Homo sapiens]	41.2	3.28	1	1	DLKPAIVK
gi6382071	diaphanous 2 isoform 12C [Homo sapiens]	124.7	0.91	2	6
gi64085252	hypothetical protein LOC145508 [Homo sapiens]	127.9	0.55	1	1	DLKVEDIPLAR
gi6594683	probable histone-lysine N-methyltransferase NSD2 isoform 4 [Homo sapiens]	69.4	0.95	1	2	DLLDPK
gi66346698	alpha-N-acetylglucosaminidase precursor [Homo sapiens]	82.2	1.75	1	2	DLLGIYEK
gi66347875	complement C1r subcomponent precursor [Homo sapiens]	80.1	61.7	33	309
gi66392203	nucleoside diphosphate kinase B [Homo sapiens]	30.1	12.73	1	2	DLLLTVK
gi66864913	neuropilin 1 isoform c [Homo sapiens]	68.3	6.24	3	8
gi66932947	alpha-2-macroglobulin precursor [Homo sapiens]	163.2	73.68	100	6455
gi67190748	complement component 4A preproprotein [Homo sapiens]	192.7	64.51	3	1993
gi67191208	ubiquitin C [Homo sapiens]	77	19.71	2	4
gi67782358	complement factor B preproprotein [Homo sapiens]	85.5	59.16	46	670
gi68163411	CD166 antigen precursor [Homo sapiens]	65.1	1.72	1	2	DLQNFLK
gi6912494	microtubule-associated protein RP/EB family member 1 [Homo sapiens]	30	6.72	1	1	DLQYVEK
gi70778918	inter-alpha globulin inhibitor H2 polypeptide [Homo sapiens]	106.4	45.67	39	506
gi70780384	peptidase inhibitor 16 precursor [Homo sapiens]	49.4	23.11	9	47
gi70906435	fibrinogen, beta chain preproprotein [Homo sapiens]	55.9	80.86	41	1584
gi70906437	fibrinogen, gamma chain isoform gamma-A precursor [Homo sapiens]	49.5	86.5	35	988
gi71274107	cell surface glycoprotein MUC18 [Homo sapiens]	71.6	6.19	3	6
gi71773110	apolipoprotein A-IV precursor [Homo sapiens]	45.3	68.94	30	287
gi71834868	sad1/unc-84 domain-containing protein 1 [Homo sapiens]	40.5	1.96	1	2	DLYSGLIGPLIVCR
gi72534838	sorting nexin 6B [Homo sapiens]	46.4	1.74	1	1	DMICAGEK
gi73747881	zinc finger ZZ-type and EF-hand domain-containing protein 1 [Homo sapiens]	330.9	0.24	1	2	DMPASEDLQDLQK
gi73760409	tissue factor pathway inhibitor isoform b precursor [Homo sapiens]	28.6	3.59	1	2	DMVEYK
gi7382460	sex hormone-binding globulin isoform 1 precursor [Homo sapiens]	43.8	45.77	14	63
gi73858564	corticosteroid binding globulin precursor [Homo sapiens]	45.1	41.73	12	85
gi73858566	heparin cofactor II precursor [Homo sapiens]	57	54.31	28	311
gi73858570	serpin peptidase inhibitor, clade G, member 1 precursor [Homo sapiens]	55.1	46.8	25	469
gi74272278	aryl-hydrocarbon-interacting protein-like 1 isoform 2 [Homo sapiens]	36.6	2.8	1	1	DNCQYVYNVDQR
gi74272287	matrix metalloproteinase 9 preproprotein [Homo sapiens]	78.4	5.8	2	2
gi7656888	angiopoietin-like 3 precursor [Homo sapiens]	53.6	5.65	3	5
gi7661548	methylmalonic aciduria (cobalamin deficiency) cblD type, with homocystinuria precursor [Homo sapiens]	32.9	2.03	1	1	DNELLVYK
gi7669492	glyceraldehyde-3-phosphate dehydrogenase [Homo sapiens]	36	24.18	5	16
gi7705753	complement component 1, q subcomponent, A chain precursor [Homo sapiens]	26	36.33	7	106
gi7706387	plasma glutamate carboxypeptidase precursor [Homo sapiens]	51.9	3.6	1	1	DNLQHK
gi78191798	plasma kallikrein B1 precursor [Homo sapiens]	71.3	52.98	32	118
gi83281438	eukaryotic translation initiation factor 3 subunit J [Homo sapiens]	29	3.1	1	2	DNPMYYCNK
gi83921602	solute carrier family 38, member 10 isoform a [Homo sapiens]	119.7	1.25	1	2	DNSVHWERPQKPK
gi86788015	EGF-containing fibulin-like extracellular matrix protein 1 precursor [Homo sapiens]	54.6	6.9	3	10
gi87196339	collagen, type VI, alpha 1 precursor [Homo sapiens]	108.5	3.02	3	6
gi87298828	complement component 1, q subcomponent, B chain precursor [Homo sapiens]	26.7	37.15	11	110
gi88702793	vasorin precursor [Homo sapiens]	71.7	9.96	6	21
gi88703043	sorting nexin-6 isoform a [Homo sapiens]	33.5	2.07	1	3	DPGFR
gi88703045	proline-rich protein 11 [Homo sapiens]	40.1	1.67	1	4	DPGVR
gi88758613	CD93 antigen precursor [Homo sapiens]	68.5	1.53	1	3	DPNGLPPEAQK
gi88853069	vitronectin precursor [Homo sapiens]	54.3	41	19	240
gi89191865	integrin, beta 2 precursor [Homo sapiens]	84.7	2.21	1	1	DPNTGR
gi89191868	von Willebrand factor preproprotein [Homo sapiens]	309.1	7.22	15	40
gi91598939	osteopontin isoform c [Homo sapiens]	32.3	7.32	1	4	DPPSDLLLLK
gi91823602	autotaxin isoform 2 preproprotein [Homo sapiens]	98.9	16.69	10	27
gi9257257	WD repeat-containing protein 1 isoform 1 [Homo sapiens]	66.2	10.4	3	9
gi93141047	collagen, type XII, alpha 1 long isoform precursor [Homo sapiens]	332.9	0.62	1	1	DQADGSR
gi93352551	CWF19-like protein 1 [Homo sapiens]	60.6	1.12	1	1	DQCDK
gi94681038	phospholipase D4 [Homo sapiens]	55.6	1.19	1	1	DQDSR
gi94721327	zinc finger protein basonuclin-2 [Homo sapiens]	122.3	1	1	1	DQEVLLQTFLDDASPGDKR
gi94818891	type 1 tumor necrosis factor receptor shedding aminopeptidase regulator isoform b [Homo sapiens]	107.2	1.17	1	1	DQFNLIVFSTEATQWRPSLVPASAENVNK
gi95007030	protein Lines homolog 1 [Homo sapiens]	85.8	1.59	1	5	DQGHGHQR
gi95147342	chromodomain-helicase-DNA-binding protein 9 [Homo sapiens]	323.9	0.38	1	2	DQLIYNLLK
gi9845238	UDP-GlcNAc:betaGal beta-1,3-N-acetylglucosaminyltransferase 2 [Homo sapiens]	46	4.53	1	1	DQTIR
gi9955968	ATP-binding cassette, sub-family B (MDR/TAP), member 9 isoform 2 [Homo sapiens]	79.7	0.97	1	11	DQTIRFDHVITNMNNNYEPR

## Sheet: iTRAQ 5
Accession	Description	MW.kDa	% Coverage	PSM	Peptides.Used	Single.Pep.Sequence
gi10047134	ankyrin repeat and sterile alpha motif domain-containing protein 1B isoform c [Homo sapiens]	47.1	2.42	1	1	AAATQK
gi100814339	coiled-coil domain-containing protein 146 [Homo sapiens]	112.7	1.15	18	2
gi10280622	amylase, pancreatic, alpha-2B precursor [Homo sapiens]	57.7	5.48	3	2
gi104294874	zinc finger protein 393 [Homo sapiens]	42.6	1.29	1	1	AAEGIPK
gi104487295	protein tyrosine phosphatase, receptor type, sigma isoform 3 precursor [Homo sapiens]	168.3	1.53	2	1	AAFVK
gi10518503	coagulation factor VII isoform b precursor [Homo sapiens]	49.3	9.91	4	2
gi105990532	apolipoprotein B precursor [Homo sapiens]	515.2	54.83	2563	231
gi105990535	coagulation factor V precursor [Homo sapiens]	251.5	8.72	39	17
gi10835095	serum amyloid A-4 protein precursor [Homo sapiens]	14.8	61.54	74	7
gi10835099	solute carrier organic anion transporter family member 1A2 [Homo sapiens]	74.1	0.9	1	1	AAIQALR
gi10835159	plasminogen activator inhibitor-1 isoform 1 precursor [Homo sapiens]	45	9.2	7	2
gi10835248	regenerating islet-derived 1 beta precursor [Homo sapiens]	18.7	3.61	1	1	AALEK
gi10863927	peptidylprolyl isomerase A [Homo sapiens]	18	6.67	2	1	AAPGQEPPEHMAELQR
gi110349719	titin isoform N2-A [Homo sapiens]	3711.4	0.13	11	6
gi11056061	thymosin, beta 4 [Homo sapiens]	5	29.55	2	2
gi110611233	alpha 1 type XVIII collagen isoform 2 precursor [Homo sapiens]	135.4	3.74	3	2
gi110611237	coagulation factor XIII B chain precursor [Homo sapiens]	75.5	33.74	79	20
gi110618232	CD1E antigen isoform c precursor [Homo sapiens]	32.7	3.1	3	1	ACNHPAPK
gi110624774	C-type mannose receptor 2 [Homo sapiens]	166.6	0.95	2	1	ACPSHQPDISSGLELPFPPGVPTLDNIK
gi111118968	collagen, type XI, alpha 2 isoform 3 preproprotein [Homo sapiens]	159.8	0.68	4	1	ADGESCSASMMYQEGK
gi112380628	lysosomal-associated membrane protein 1 precursor [Homo sapiens]	44.9	1.68	2	1	ADLFYDVEALDLESPK
gi113204617	ryanodine receptor 1 isoform 2 [Homo sapiens]	564.3	0.26	9	2
gi11321561	hemopexin precursor [Homo sapiens]	51.6	66.02	1554	27
gi11321593	insulin-like growth factor-binding protein 6 precursor [Homo sapiens]	25.3	10	3	2
gi11321601	6-phosphofructokinase type C [Homo sapiens]	85.5	2.17	6	1	ADTVAK
gi113415686	PREDICTED: hypothetical protein LOC285556 [Homo sapiens]	193.5	0.44	2	1	ADVQAHGEGQEFSITCLVDEEEMK
gi115298678	complement component 3 precursor [Homo sapiens]	187	85.69	5830	145
gi115529451	nucleolar transcription factor 1 isoform b [Homo sapiens]	84.9	1.51	2	2
gi115529478	neural cell adhesion molecule 1 isoform 3 [Homo sapiens]	83.7	9.59	9	6
gi115529484	CD109 antigen isoform 1 precursor [Homo sapiens]	161.6	1.38	7	2
gi115583663	alpha-2-antiplasmin isoform a precursor [Homo sapiens]	54.5	42.16	519	15
gi116063573	filamin-A isoform 1 [Homo sapiens]	279.8	6.71	23	10
gi116256451	lysine-specific histone demethylase 1B [Homo sapiens]	65.7	0.85	1	1	AEHALQR
gi116256481	TNFAIP3-interacting protein 1 [Homo sapiens]	71.8	0.79	4	1	AELLVTEAPSKPITVTVEEQR
gi116292750	lipoprotein Lp(a) precursor [Homo sapiens]	226.4	26.91	57	19
gi116534900	dopamine beta hydroxylase precursor [Homo sapiens]	69	7.46	5	3
gi117553586	dedicator of cytokinesis protein 5 [Homo sapiens]	215.2	0.37	1	1	AEPLAFTFSHDYK
gi118442839	complement factor H-related 1 precursor [Homo sapiens]	37.6	26.67	36	8
gi118582275	superoxide dismutase 3, extracellular precursor [Homo sapiens]	25.8	17.5	9	3
gi119372317	xin actin-binding repeat containing 2 isoform 1 [Homo sapiens]	401.9	0.25	1	1	AETGDK
gi119392077	rap guanine nucleotide exchange factor 5 [Homo sapiens]	84.7	1.23	5	1	AEVSADQVATVMWDYFSQLSNNAK
gi119392081	complement factor I preproprotein [Homo sapiens]	65.7	39.97	175	23
gi119392086	Indian hedgehog homolog precursor [Homo sapiens]	45.2	6.08	2	1	AFIQLWAFDAVK
gi119395709	coagulation factor XIII A1 subunit precursor [Homo sapiens]	83.2	30.46	58	18
gi119395734	breast cancer type 2 susceptibility protein [Homo sapiens]	384	0.2	4	1	AFQYHSK
gi119395750	keratin, type II cytoskeletal 1 [Homo sapiens]	66	29.19	114	21
gi119395754	keratin, type II cytoskeletal 5 [Homo sapiens]	62.3	9.66	19	6
gi119703755	laminin, beta 2 precursor [Homo sapiens]	195.9	0.39	1	1	AFVFPK
gi119874213	heat shock 70kDa protein 12A [Homo sapiens]	74.9	0.74	1	1	AFWLDVSHNR
gi12056468	junction plakoglobin [Homo sapiens]	81.7	4.03	6	2
gi122891870	melanoma inhibitory activity family, member 3 precursor [Homo sapiens]	213.6	0.42	1	1	AGAEPASER
gi122937249	glutamate receptor-interacting protein 2 [Homo sapiens]	122.9	0.53	1	1	AGALQLLLVGDK
gi122937293	protein monoglycylase TTLL8 [Homo sapiens]	92.8	0.6	2	1	AGALQLLLVGDKVPHDLDMLLR
gi122937398	cytoplasmic dynein 2 heavy chain 1 isoform 2 [Homo sapiens]	493.1	0.16	14	1	AGELEVFNGYFVHFFAPDNLDPIPK
gi125490354	spermatogenesis-associated protein 1 [Homo sapiens]	52.9	1.09	4	1	AGEQDATIHLK
gi125656165	THO complex 2 [Homo sapiens]	182.7	0.44	3	1	AGEQVTYTCATYYK
gi12597653	5'-nucleotidase domain-containing protein 2 isoform 2 [Homo sapiens]	60.7	1.15	2	1	AGFAGDDAPR
gi126012571	basement membrane-specific heparan sulfate proteoglycan core protein precursor [Homo sapiens]	468.5	2.07	25	6
gi126032338	ryanodine receptor 3 [Homo sapiens]	551.7	0.14	1	1	AGHIAWTSSGK
gi126273569	plasma carboxypeptidase B2 isoform a preproprotein [Homo sapiens]	48.4	25.3	33	11
gi12667788	myosin-9 [Homo sapiens]	226.4	3.32	12	5
gi132814467	glutamyl aminopeptidase [Homo sapiens]	109.2	2.09	4	2
gi13325075	sulfhydryl oxidase 1 isoform a [Homo sapiens]	82.5	23.03	54	11
gi13376267	MORN repeat-containing protein 1 [Homo sapiens]	53.8	1.01	1	1	AGTELVNFLSYFVELGTQPATQ
gi133925809	inter-alpha (globulin) inhibitor H3 preproprotein [Homo sapiens]	99.8	32.02	154	25
gi13540563	complement factor H-related 5 precursor [Homo sapiens]	64.4	7.38	7	4
gi13562114	tubulin beta-1 chain [Homo sapiens]	50.3	10.42	6	2
gi13775198	SH3 domain-binding glutamic acid-rich-like protein 3 [Homo sapiens]	10.4	20.43	1	1	AHLNIK
gi13787217	protocadherin Fat 2 precursor [Homo sapiens]	479	0.21	23	1	AHSCPSVWK
gi13899251	conserved oligomeric Golgi complex subunit 3 [Homo sapiens]	94	0.72	1	1	AHTSFQISLSVSYTGSR
gi14149609	exostoses-like 2 [Homo sapiens]	37.4	7.88	2	2
gi145275213	coagulation factor XII precursor [Homo sapiens]	67.7	33.82	157	17
gi14550407	complement component 2 isoform 1 preproprotein [Homo sapiens]	83.2	37.37	143	23
gi14589889	cadherin 2, type 1 preproprotein [Homo sapiens]	99.7	8.83	4	3
gi14591909	ribosomal protein L5 [Homo sapiens]	34.3	2.02	3	1	AIDLASK
gi14790190	msx2-interacting protein [Homo sapiens]	402	0.3	3	2
gi147903302	MAP7 domain-containing protein 3 [Homo sapiens]	98.4	0.91	10	1	AIFYMNNPSR
gi148539872	acetyl-CoA acetyltransferase, cytosolic [Homo sapiens]	41.3	2.77	2	1	AIGYLNTGYQR
gi148612803	keratin, type II cytoskeletal 74 [Homo sapiens]	57.8	2.27	11	2
gi148719673	probable G-protein coupled receptor 116 precursor [Homo sapiens]	149.4	0.74	2	1	AIHLLLR
gi148728160	protein tyrosine phosphatase, receptor type, J isoform 2 precursor [Homo sapiens]	57.2	6.68	3	2
gi148746216	protein LMBR1L [Homo sapiens]	55.2	1.43	1	1	AIPVTQYLK
gi148762940	protein Daple [Homo sapiens]	228.1	0.3	1	1	AIQLTYNPDESSKPNMIDAATLK
gi149363704	hypothetical protein LOC9840 [Homo sapiens]	59.2	2.3	1	1	AIQSLK
gi149944516	probable methylcytosine dioxygenase TET3 [Homo sapiens]	179.2	0.84	5	2
gi15011902	synaptotagmin-like protein 2 isoform a [Homo sapiens]	102.5	0.66	1	1	AITPPHPASQANIIFDITEGNLR
gi150417978	platelet glycoprotein Ib alpha chain precursor [Homo sapiens]	70.2	1.72	4	1	AKLEEQAQQIR
gi150456436	hypothetical protein LOC55719 isoform 1 [Homo sapiens]	131.8	0.51	1	1	AKPALEDLR
gi153251229	chondroadherin precursor [Homo sapiens]	40.5	2.23	2	1	ALDEK
gi153266841	apolipoprotein H precursor [Homo sapiens]	38.3	47.83	266	14
gi153792110	protein HEG homolog 1 precursor [Homo sapiens]	147.4	1.09	4	2
gi153946395	tenascin precursor [Homo sapiens]	240.7	0.36	2	1	ALDLSLK
gi154146187	transcription elongation factor A N-terminal and central domain-containing protein [Homo sapiens]	43.3	3.41	1	1	ALENSPK
gi154146262	igGFc-binding protein precursor [Homo sapiens]	571.6	2.72	15	6
gi154759291	serine (or cysteine) proteinase inhibitor, clade A (alpha-1 antiproteinase, antitrypsin), member 10 precursor [Homo sapiens]	50.7	28.83	56	10
gi155030218	sister chromatid cohesion protein PDS5 homolog A isoform 2 [Homo sapiens]	146.6	1.16	1	1	ALGHLDLSGNR
gi156119625	inter-alpha (globulin) inhibitor H1 isoform a [Homo sapiens]	101.3	39.08	343	25
gi156231037	kininogen-1 isoform 1 [Homo sapiens]	71.9	44.72	613	35
gi156523970	alpha-2-HS-glycoprotein [Homo sapiens]	39.3	56.68	958	15
gi156616294	N-acetylmuramoyl-L-alanine amidase precursor [Homo sapiens]	62.2	38.19	182	13
gi156627579	tetranectin precursor [Homo sapiens]	22.5	31.68	67	6
gi157266300	membrane alanine aminopeptidase precursor [Homo sapiens]	109.5	5.48	11	4
gi157278361	C2 calcium-dependent domain-containing protein 4B [Homo sapiens]	38.7	1.65	1	1	ALLAYAFALAGNQDKR
gi157427691	fatty acid binding protein 12 [Homo sapiens]	15.6	8.57	10	2
gi157653329	procollagen C-endopeptidase enhancer 1 [Homo sapiens]	47.9	8.24	6	2
gi157694526	fc receptor-like protein 5 [Homo sapiens]	106.4	2.76	4	2
gi157738629	kinesin-like protein KIF13A isoform d [Homo sapiens]	195.9	0.69	12	2
gi162809334	pregnancy-zone protein precursor [Homo sapiens]	163.8	24.36	532	30
gi163644283	proteasome activator complex subunit 4 [Homo sapiens]	211.2	0.81	1	1	ALPGEQQPLHALTR
gi16418467	leucine-rich alpha-2-glycoprotein 1 precursor [Homo sapiens]	38.2	46.69	85	14
gi164519146	transcriptional repressor p66-alpha [Homo sapiens]	68	0.79	4	1	ALQER
gi16507237	78 kDa glucose-regulated protein [Homo sapiens]	72.3	5.05	4	2
gi166197660	complement component C8 gamma chain precursor [Homo sapiens]	22.3	52.48	112	7
gi166362713	cadherin 5, type 2 preproprotein [Homo sapiens]	87.5	9.31	13	6
gi166795301	prenylcysteine oxidase 1 precursor [Homo sapiens]	56.6	5.94	15	3
gi167466198	intercellular adhesion molecule 1 precursor [Homo sapiens]	57.8	3.38	4	1	ALVEGVDQLFTDYQIK
gi16751921	dermcidin preproprotein [Homo sapiens]	11.3	6.36	1	1	ALVEQGFTVPEIK
gi167614506	plastin-2 [Homo sapiens]	70.2	9.73	12	5
gi167857790	orosomucoid 1 precursor [Homo sapiens]	23.5	64.68	1028	17
gi167900484	pentraxin-related protein PTX3 precursor [Homo sapiens]	41.9	3.67	1	1	ALWEKPFISSR
gi168229159	ADP-ribosyl cyclase 2 precursor [Homo sapiens]	35.7	7.23	2	1	ALYAQAR
gi168986655	hypothetical protein LOC145497 [Homo sapiens]	54.5	1.64	1	1	ALYLQYTDETFR
gi169174934	PREDICTED: similar to ADAMTS-like 2 [Homo sapiens]	72.7	1.97	2	1	AMLVFAEHR
gi169214179	PREDICTED: similar to complement component 3 [Homo sapiens]	44.9	83.85	1071	32
gi169218213	PREDICTED: similar to complement component C3, partial [Homo sapiens]	144.7	85.64	4751	113
gi16933525	unc5C precursor [Homo sapiens]	103	0.54	1	1	ANLSSQALQMSLDYGFVTPLTSMSIR
gi16933540	fibroblast activation protein, alpha subunit [Homo sapiens]	87.7	3.95	14	3
gi16933553	anthrax toxin receptor 1 isoform 3 precursor [Homo sapiens]	37	6.91	4	2
gi16936520	wingless-type MMTV integration site family, member 10A precursor [Homo sapiens]	46.4	1.92	1	1	ANTVQEATFQMELPK
gi169636439	cholesteryl ester transfer protein, plasma precursor [Homo sapiens]	54.7	4.06	3	2
gi169646441	rab GDP dissociation inhibitor beta isoform 2 [Homo sapiens]	45.6	5	4	2
gi171543879	CD99 antigen isoform b precursor [Homo sapiens]	17.1	23.08	18	4
gi17402900	far upstream element-binding protein 1 [Homo sapiens]	67.5	1.09	2	1	APDGK
gi178557739	complement component 4B preproprotein [Homo sapiens]	192.6	69.32	2274	98
gi17865802	vacuolar protein sorting-associated protein 4B [Homo sapiens]	49.3	1.58	3	1	APLTKPLKAFTVCLHFYTELSSTR
gi17975772	butyrophilin, subfamily 2, member A1 isoform 2 precursor [Homo sapiens]	37.8	1.5	3	1	APNHAVVTR
gi17978489	CD97 antigen isoform 2 precursor [Homo sapiens]	81.7	2.16	4	1	APPDK
gi17986001	major histocompatibility complex, class I, B precursor [Homo sapiens]	40.4	5.52	2	1	APQLR
gi17986258	myosin light polypeptide 6 isoform 1 [Homo sapiens]	16.9	10.6	6	1	APSHQQATTAGSPLR
gi18104989	protein tyrosine phosphatase, non-receptor type 6 isoform 1 [Homo sapiens]	67.5	3.36	2	1	APWCHTTNSQVR
gi18201905	glucose-6-phosphate isomerase [Homo sapiens]	63.1	3.94	4	2
gi186910296	haptoglobin isoform 2 preproprotein [Homo sapiens]	38.4	10.09	4	3
gi18765694	dipeptidyl peptidase 4 [Homo sapiens]	88.2	1.17	2	1	AQGYSGLSVK
gi187828910	CD59 antigen preproprotein [Homo sapiens]	14.2	9.38	2	1	AQIHDLVLVGGSTR
gi188497703	semaphorin-3F precursor [Homo sapiens]	88.3	4.59	9	2
gi188528648	tenascin XB isoform 1 precursor [Homo sapiens]	457.9	3.49	17	8
gi188528675	slit homolog 1 protein precursor [Homo sapiens]	167.8	0.78	1	1	AQLVDMK
gi188595687	filamin-C isoform b [Homo sapiens]	287.1	0.93	6	3
gi189083842	low affinity immunoglobulin gamma Fc region receptor III-A isoform d precursor [Homo sapiens]	28.9	11.46	5	3
gi189095271	phospholipase A2, group VII precursor [Homo sapiens]	50	4.76	4	2
gi189163485	cathepsin A isoform b precursor [Homo sapiens]	54.4	1.67	1	1	AQNLYQELLTQEGQASFQGLK
gi189181724	proteoglycan 4 isoform D [Homo sapiens]	136.5	7.64	21	10
gi189217853	72 kDa type IV collagenase isoform b [Homo sapiens]	68.8	2.62	2	2
gi189242612	complement component 6 precursor [Homo sapiens]	104.7	42.72	202	35
gi189409124	armadillo repeat-containing protein 3 [Homo sapiens]	96.3	0.57	3	1	AREDIFMETLK
gi190341024	SPARC-like protein 1 precursor [Homo sapiens]	75.2	3.77	4	2
gi190358526	hypothetical protein LOC54785 [Homo sapiens]	37.2	1.4	1	1	ASCYDGR
gi19115954	dynein heavy chain 5, axonemal [Homo sapiens]	528.7	0.37	11	3
gi192447430	carbonic anhydrase 1 [Homo sapiens]	28.9	34.48	20	7
gi192447438	protein S, alpha preproprotein [Homo sapiens]	75.1	22.04	46	12
gi193794814	fructose-bisphosphate aldolase A [Homo sapiens]	39.4	11.81	8	3
gi194018472	plasma serine protease inhibitor [Homo sapiens]	45.6	22.66	42	9
gi194018497	FYVE, RhoGEF and PH domain-containing protein 5 [Homo sapiens]	159.8	0.34	1	1	ASNDMYHSR
gi194097352	actinin, alpha 1 isoform c [Homo sapiens]	102.6	11.27	16	9
gi194248072	heat shock 70 kDa protein 1A/1B [Homo sapiens]	70	4.68	3	2
gi194294554	SET-binding protein isoform a [Homo sapiens]	174.9	0.38	1	1	ASTPNGYDNGIIWATWK
gi195972866	keratin, type I cytoskeletal 10 [Homo sapiens]	58.8	11.82	40	7
gi197333755	interferon-related developmental regulator 2 [Homo sapiens]	54.8	1.19	149	1	ATEDEGSEQK
gi19743815	integrin beta 1 isoform 1B precursor [Homo sapiens]	87.4	2.15	2	1	ATEDEGSEQKIPEATNR
gi19882209	interleukin-1 receptor accessory protein isoform 2 [Homo sapiens]	41	2.53	2	1	ATEHLSTLSEK
gi19923106	paraoxonase 1 precursor [Homo sapiens]	39.7	38.31	148	12
gi19923761	multiple inositol polyphosphate histidine phosphatase 1 precursor [Homo sapiens]	55	21.97	10	5
gi19923907	oxidoreductase NAD-binding domain-containing protein 1 precursor [Homo sapiens]	34.8	1.92	1	1	ATGVLYDYVNK
gi20070125	prolyl 4-hydroxylase, beta subunit precursor [Homo sapiens]	57.1	3.15	2	2
gi20127528	parvin, beta isoform b [Homo sapiens]	41.7	8.24	10	3
gi20127607	SPE-39 protein [Homo sapiens]	57	2.23	1	1	ATLSEK
gi203098098	protein Shroom3 [Homo sapiens]	216.7	0.7	5	2
gi20336205	transcriptional regulator ATRX isoform 2 [Homo sapiens]	278.1	0.49	2	2
gi20357559	Charcot-Leyden crystal protein [Homo sapiens]	16.4	9.15	2	2
gi205277383	macrophage stimulating 1 precursor [Homo sapiens]	81.9	30.07	60	17
gi205277441	serine (or cysteine) proteinase inhibitor, clade A, member 7 precursor [Homo sapiens]	46.3	53.49	92	17
gi205277465	transketolase isoform 2 [Homo sapiens]	58.9	3.15	6	1	ATVVYQGER
gi209413730	poliovirus receptor isoform gamma [Homo sapiens]	39.3	2.2	2	1	ATWSGAVLAGR
gi209862785	anoctamin-2 [Homo sapiens]	113.4	0.7	2	1	AVASFLR
gi209862907	periostin, osteoblast specific factor isoform 1 [Homo sapiens]	93.3	5.98	8	4
gi209915570	amyloid beta A4 protein isoform e precursor [Homo sapiens]	72.5	3.13	3	3
gi21070980	peptidylglycine alpha-amidating monooxygenase isoform c preproprotein [Homo sapiens]	96.2	1.5	1	1	AVDTWSWGER
gi21070997	stromal interaction molecule 1 precursor [Homo sapiens]	77.4	0.88	1	1	AVGEEVWHSK
gi21071008	transcobalamin I precursor [Homo sapiens]	48.2	1.85	3	1	AVISPGFDVFAK
gi21071030	alpha 1B-glycoprotein precursor [Homo sapiens]	54.2	58.79	372	21
gi21071039	carnosinase 1 precursor [Homo sapiens]	56.7	26.23	26	10
gi211938442	apolipoprotein L1 isoform c precursor [Homo sapiens]	42.1	17.63	35	7
gi212274337	lanC-like protein 1 [Homo sapiens]	45.3	7.52	3	2
gi21264359	mannan-binding lectin serine protease 1 isoform 2 precursor [Homo sapiens]	81.8	20.19	28	10
gi21264361	mannan-binding lectin serine protease 2 isoform 2 precursor [Homo sapiens]	20.6	16.76	2	2
gi21264614	suppression of tumorigenicity 5 protein isoform 2 [Homo sapiens]	82	0.84	2	1	AVSQGK
gi21265043	ADAM metallopeptidase with thrombospondin type 1 motif, 13 isoform 3 preproprotein [Homo sapiens]	144.4	1.79	4	2
gi21361302	serine (or cysteine) proteinase inhibitor, clade A (alpha-1 antiproteinase, antitrypsin), member 4 precursor [Homo sapiens]	48.5	47.31	178	16
gi21361322	tubulin beta-4 chain [Homo sapiens]	49.6	5.63	2	1	AVVFLEPQWYR
gi21361794	cullin-associated NEDD8-dissociated protein 1 [Homo sapiens]	136.3	1.54	1	1	AVVPEK
gi21450863	attractin isoform 2 [Homo sapiens]	141.3	16.19	62	19
gi21536288	creatine kinase M-type [Homo sapiens]	43.1	3.41	2	1	AVYTCNEGYQLLGEINYR
gi21536452	mesotrypsin isoform 2 preproprotein [Homo sapiens]	26.7	3.24	3	1	AWEDTLDK
gi21614544	protein S100-A8 [Homo sapiens]	10.8	63.44	27	7
gi21735415	major centromere autoantigen B [Homo sapiens]	65.1	2.17	1	1	AYIFIDEAHITQALIWLSQR
gi217416407	alanyl-tRNA editing protein Aarsd1 isoform 4 [Homo sapiens]	18.4	3.11	2	1	AYLEEECPATLR
gi21956645	myotrophin [Homo sapiens]	12.9	5.93	1	1	AYSDLSR
gi22027525	Rac/Cdc42 guanine nucleotide exchange factor 6 [Homo sapiens]	87.4	0.77	14	1	AYSLFSYNTQGR
gi22035558	transcription factor IIIB 90 kDa subunit isoform 3 [Homo sapiens]	51.8	1.69	5	1	AYWDIMISNHQNSNR
gi22091452	apolipoprotein M [Homo sapiens]	21.2	52.66	105	9
gi221136876	ras association domain-containing protein 7 isoform 3 [Homo sapiens]	34.6	3.13	1	1	CAGQQQDIR
gi221307566	C-myc promoter-binding protein isoform 2 [Homo sapiens]	209.1	0.43	1	1	CCESASEDCMAK
gi221316614	extracellular matrix protein 1 isoform 1 precursor [Homo sapiens]	60.6	31.3	52	14
gi221316695	multimerin-2 precursor [Homo sapiens]	104.3	1.48	1	1	CCYDGACVNNDETCEQR
gi223029410	talin 1 [Homo sapiens]	269.6	10.04	58	15
gi223671930	ADAM DEC1 isoform 2 [Homo sapiens]	43.5	2.3	8	1	CDLFQK
gi224591430	cell growth-regulating nucleolar protein [Homo sapiens]	43.6	1.58	5	1	CDPHEATCYDDGK
gi22538467	proteasome subunit beta type-4 [Homo sapiens]	29.2	3.03	2	1	CDSSPDSAEDVRK
gi226371775	sex hormone-binding globulin isoform 2 precursor [Homo sapiens]	41.7	36.2	53	9
gi239047795	pleckstrin homology domain-containing family A member 7 [Homo sapiens]	127.1	0.45	1	1	CEDSER
gi23943912	phosphoinositide 3-kinase regulatory subunit 4 [Homo sapiens]	153	0.44	1	1	CEELQGQK
gi24119274	sodium leak channel non-selective protein [Homo sapiens]	200.2	0.29	1	1	CEGEK
gi24307939	T-complex protein 1 subunit epsilon [Homo sapiens]	59.6	1.29	1	1	CEGPIPDVTFELLR
gi24308163	protein fem-1 homolog A [Homo sapiens]	73.6	0.9	2	1	CEGSSVQTR
gi24308169	dynein heavy chain 3, axonemal [Homo sapiens]	470.5	0.12	1	1	CEIAGWGETK
gi24308201	adipocyte plasma membrane-associated protein [Homo sapiens]	46.5	12.26	17	3
gi24308464	hypothetical protein LOC158297 [Homo sapiens]	54.6	4.64	1	1	CEWETPEGCEQVLTGK
gi24308547	hypothetical protein LOC196500 precursor [Homo sapiens]	30.1	2.48	1	1	CFCTTK
gi24430183	outer dense fiber protein 2 isoform 2 [Homo sapiens]	73.3	1.1	2	1	CFDHHFLEGSR
gi24497519	mannosyl-oligosaccharide 1,2-alpha-mannosidase IA [Homo sapiens]	72.9	9.34	14	5
gi24638433	nicastrin precursor [Homo sapiens]	78.4	1.97	3	3
gi24797067	major histocompatibility complex, class I, A precursor [Homo sapiens]	40.8	2.47	2	1	CFLAFTQTK
gi25777600	proteasome 26S non-ATPase subunit 1 [Homo sapiens]	105.8	1.05	4	1	CFSGQCISK
gi27262659	colony stimulating factor 1 receptor precursor [Homo sapiens]	107.9	3.5	3	2
gi27477041	AP-2 complex subunit alpha-2 [Homo sapiens]	103.9	0.75	2	1	CHAANPNGR
gi27477074	interleukin 17B receptor precursor [Homo sapiens]	55.8	1.39	2	1	CHAGHLNGVYYQGGTYSK
gi27735113	EF-hand calcium-binding domain-containing protein 3 isoform b [Homo sapiens]	50.1	1.37	1	1	CHEGGQSYK
gi27754776	ficolin 3 isoform 1 precursor [Homo sapiens]	32.9	38.46	52	10
gi27894376	cell adhesion molecule with homology to L1CAM precursor [Homo sapiens]	136.6	3.68	6	3
gi28373119	contactin 1 isoform 2 precursor [Homo sapiens]	111.8	1.89	2	1	CIEGSYK
gi28610147	interleukin 6 signal transducer isoform 1 precursor [Homo sapiens]	103.5	1.74	2	1	CINQLLCK
gi28626504	fermitin family homolog 3 short form [Homo sapiens]	75.4	2.87	2	1	CLAPLEGAR
gi29029552	adenosine deaminase CECR1 isoform b [Homo sapiens]	30.6	12.96	6	2
gi29171717	phosphatidylinositol-glycan-specific phospholipase D isoform 1 precursor [Homo sapiens]	92.3	14.29	21	8
gi29294627	liprin-beta-1 isoform 1 [Homo sapiens]	113.1	0.6	1	1	CLDPCVISQEIMEK
gi29788996	paraoxonase 3 [Homo sapiens]	39.6	33.33	48	7
gi29826279	tubby protein homolog isoform b [Homo sapiens]	55.6	2.96	1	1	CLGEK
gi30725877	G protein-coupled receptor 180 precursor [Homo sapiens]	49.4	2.27	1	1	CLLFSFLPASSINDMEK
gi30794266	trem-like transcript 1 protein precursor [Homo sapiens]	32.7	2.25	1	1	CLLQSLK
gi30794488	kinesin-like protein KIF27 [Homo sapiens]	160.2	0.5	1	1	CLNNQQLHFLHIGSCQDGR
gi30795231	brain acid soluble protein 1 [Homo sapiens]	22.7	13.66	2	2
gi31317307	proprotein convertase subtilisin/kexin type 9 preproprotein [Homo sapiens]	74.2	2.17	2	1	CLPVCGKPVNPVEQR
gi31542667	transmembrane protein 40 [Homo sapiens]	25.5	2.15	1	1	CLVNLIEK
gi31542984	inter-alpha (globulin) inhibitor H4 isoform 1 precursor [Homo sapiens]	103.3	49.78	556	40
gi31543806	thrombospondin 4 precursor [Homo sapiens]	105.8	6.35	11	4
gi31543906	ubiquitin-conjugating enzyme E2 Q1 [Homo sapiens]	46.1	1.18	2	1	CNDQDTR
gi31621305	leucine-rich PPR motif-containing protein precursor [Homo sapiens]	157.8	0.5	1	1	CNEIINWLDK
gi31652249	lipopolysaccharide-binding protein precursor [Homo sapiens]	53.3	20.79	37	9
gi32130518	apolipoprotein C-II precursor [Homo sapiens]	11.3	40.59	40	3
gi32140760	collagen alpha-1(XXVII) chain precursor [Homo sapiens]	186.8	1.02	1	1	CNMGYEYSER
gi32171249	prostaglandin D2 synthase, brain [Homo sapiens]	21	3.16	1	1	CNPGTGQCVCPAGWVGEQCQHCGGR
gi32189362	liprin-alpha-3 [Homo sapiens]	133.4	1.01	3	2
gi32189392	peroxiredoxin-2 isoform a [Homo sapiens]	21.9	17.68	6	3
gi32483410	vitamin D-binding protein precursor [Homo sapiens]	52.9	79.96	910	35
gi33286418	pyruvate kinase isozymes M1/M2 isoform M2 [Homo sapiens]	57.9	12.24	16	5
gi33667044	target of Nesh-SH3 precursor [Homo sapiens]	118.6	3.16	4	2
gi33946280	protein virilizer homolog isoform 2 [Homo sapiens]	128.7	0.7	1	1	CQAYESNR
gi34335272	endothelial protein C receptor precursor [Homo sapiens]	26.7	13.87	11	3
gi34577047	bullous pemphigoid antigen 1, isoform 7 isoform 1 [Homo sapiens]	629.4	0.31	34	2
gi34734066	fibulin-1 isoform D [Homo sapiens]	77.2	26.17	37	12
gi35493701	vacuolar protein sorting-associated protein 13B isoform 1 [Homo sapiens]	445.7	0.18	1	1	CQFFTYSLLPEDCK
gi37577172	ribonuclease, RNase A family, 4 precursor [Homo sapiens]	16.8	17.69	5	2
gi38016947	complement component 5 preproprotein [Homo sapiens]	188.2	49.88	417	69
gi38044288	gelsolin isoform b [Homo sapiens]	80.6	44.32	318	34
gi38146008	tetratricopeptide repeat protein 8 isoform C [Homo sapiens]	53.9	1.47	1	1	CQSWSSMTPHR
gi38176300	nestin [Homo sapiens]	177.3	0.49	1	1	CRDQLPYICQFGIV
gi38201702	telomerase reverse transcriptase isoform 2 [Homo sapiens]	125.7	0.63	1	1	CSASTSK
gi38202257	neutral alpha-glucosidase AB isoform 2 [Homo sapiens]	106.8	0.95	1	1	CSGEEQSLEQCQHR
gi38327039	heat shock 70 kDa protein 4 [Homo sapiens]	94.3	2.62	1	1	CSLLHR
gi38327599	regulator of G-protein signalling 12 isoform 3 [Homo sapiens]	85.9	0.63	1	1	CSLLVLENELNAELGLSGASMK
gi38570135	mitogen-activated protein kinase kinase kinase kinase 5 [Homo sapiens]	95	0.59	2	1	CSPHLVLSALTSDNHGATYAFSGTHYWR
gi38679909	testis-expressed sequence 2 protein [Homo sapiens]	125.9	0.53	3	1	CSYTEDAQCIDGTIEVPK
gi39653325	PHD finger protein 20-like protein 1 isoform 3 [Homo sapiens]	32.8	2.81	1	1	CTDAVGDR
gi39725934	pigment epithelium-derived factor precursor [Homo sapiens]	46.3	48.8	164	19
gi39777608	semaphorin-4B precursor [Homo sapiens]	92.7	3.7	3	2
gi40217843	cartilage oligomeric matrix protein precursor [Homo sapiens]	82.8	21.14	18	10
gi40255043	beta-galactosidase-1-like protein precursor [Homo sapiens]	74.1	0.92	5	1	CTEGFNVDKK
gi40255052	IQ and AAA domain-containing protein 1 [Homo sapiens]	95.3	1.46	17	3
gi40288199	hypothetical protein LOC219287 isoform 2 [Homo sapiens]	57.5	1.27	3	1	CTLKPCDYPDIK
gi40316912	serum amyloid A protein preproprotein [Homo sapiens]	13.5	42.62	21	4
gi40316935	alsin isoform 1 [Homo sapiens]	183.5	0.42	1	1	CTSTGWIPAPR
gi40317626	thrombospondin 1 precursor [Homo sapiens]	129.3	19.49	42	17
gi40548389	dickkopf homolog 3 precursor [Homo sapiens]	38.4	6.57	2	1	CTTPPPSSGPTYQCLK
gi41054864	regulating synaptic membrane exocytosis protein 1 isoform 1 [Homo sapiens]	189	0.41	2	1	CVCLLPPQCFK
gi41327730	calponin-2 isoform b [Homo sapiens]	29.5	5.93	2	1	CVEEFK
gi41393602	complement component 1, s subcomponent precursor [Homo sapiens]	76.6	36.34	146	17
gi41406071	histone H2A.V isoform 5 [Homo sapiens]	9.4	7.78	1	1	CYEMASHLR
gi42544239	complement factor D preproprotein [Homo sapiens]	27	30.04	16	5
gi42734438	hypothetical protein LOC51571 [Homo sapiens]	36.7	3.09	1	1	DADPDTFFAK
gi42740907	clusterin isoform 2 preproprotein [Homo sapiens]	52.5	30.07	139	15
gi44889963	scavenger receptor cysteine-rich type 1 protein M130 isoform b [Homo sapiens]	121.5	5.26	8	5
gi4501881	actin, alpha skeletal muscle [Homo sapiens]	42	27.32	51	9
gi4501885	beta actin [Homo sapiens]	41.7	46.4	77	13
gi4501959	alpha-1B adrenergic receptor [Homo sapiens]	56.8	1.92	1	1	DAQEVHCDEATK
gi4501987	afamin precursor [Homo sapiens]	69	57.6	518	37
gi4502027	albumin preproprotein [Homo sapiens]	69.3	40.72	70	19
gi4502067	alpha-1-microglobulin/bikunin preproprotein [Homo sapiens]	39	34.09	120	11
gi4502101	annexin A1 [Homo sapiens]	38.7	4.34	4	1	DCELPR
gi4502133	serum amyloid P component precursor [Homo sapiens]	25.4	31.84	48	7
gi4502149	apolipoprotein A-II preproprotein [Homo sapiens]	11.2	74	1266	10
gi4502157	apolipoprotein C-I precursor [Homo sapiens]	9.3	32.53	63	4
gi4502161	apolipoprotein C-IV precursor [Homo sapiens]	14.5	29.13	31	4
gi4502163	apolipoprotein D precursor [Homo sapiens]	21.3	29.1	12	5
gi4502165	apolipoprotein F precursor [Homo sapiens]	35.4	4.29	6	1	DCVGDVTENQICNK
gi4502261	serpin peptidase inhibitor, clade C, member 1 precursor [Homo sapiens]	52.6	60.56	574	27
gi4502337	zinc-alpha-2-glycoprotein precursor [Homo sapiens]	34.2	54.03	195	17
gi4502419	flavin reductase [Homo sapiens]	22.1	43.2	12	5
gi4502445	bisphosphoglycerate mutase [Homo sapiens]	30	8.11	3	2
gi4502503	complement component 4 binding protein, alpha chain precursor [Homo sapiens]	67	33.67	59	16
gi4502511	complement component 9 precursor [Homo sapiens]	63.1	35.78	111	19
gi4502719	cadherin 13 preproprotein [Homo sapiens]	78.2	4.49	4	2
gi4502805	chromogranin A precursor [Homo sapiens]	50.7	2.63	2	1	DFAEHLLIPR
gi4503011	carboxypeptidase N, polypeptide 1 precursor [Homo sapiens]	52.3	29.69	58	7
gi4503107	cystatin C precursor [Homo sapiens]	15.8	29.45	12	3
gi4503143	cathepsin D preproprotein [Homo sapiens]	44.5	2.67	2	1	DFHINLFR
gi4503149	cathepsin G preproprotein [Homo sapiens]	28.8	3.92	4	1	DFLFLGANVQYMR
gi4503625	coagulation factor X preproprotein [Homo sapiens]	54.7	26.64	28	11
gi4503627	coagulation factor XI precursor [Homo sapiens]	70.1	17.28	29	10
gi4503635	prothrombin preproprotein [Homo sapiens]	70	52.73	418	31
gi4503649	coagulation factor IX preproprotein [Homo sapiens]	51.7	17.57	27	7
gi4503689	fibrinogen, alpha polypeptide isoform alpha-E preproprotein [Homo sapiens]	94.9	52.31	1448	53
gi4503987	gamma-glutamyl hydrolase precursor [Homo sapiens]	35.9	14.78	12	3
gi4504165	gelsolin isoform a precursor [Homo sapiens]	85.6	41.69	325	34
gi4504309	histone H4 [Homo sapiens]	11.4	9.71	1	1	DGFVQDEGTMFPVGK
gi4504349	hemoglobin subunit beta [Homo sapiens]	16	40.14	37	5
gi4504383	HGF activator preproprotein [Homo sapiens]	70.6	14.5	15	6
gi4504489	histidine-rich glycoprotein precursor [Homo sapiens]	59.5	34.86	313	20
gi4504615	insulin-like growth factor binding protein 1 precursor [Homo sapiens]	27.9	5.41	2	1	DGNDHSLWR
gi4504893	kininogen-1 isoform 2 [Homo sapiens]	47.9	54.33	367	28
gi4504957	lysosomal-associated membrane protein 2 isoform A precursor [Homo sapiens]	44.9	2.2	2	1	DGTHVVENVDATHIGK
gi4505029	leukotriene A-4 hydrolase [Homo sapiens]	69.2	1.15	1	1	DGWHSWPIAHQWPQGPSAVDAAFSWEEK
gi4505047	lumican precursor [Homo sapiens]	38.4	38.17	78	13
gi4505245	mannose receptor C type 1 precursor [Homo sapiens]	165.9	1.24	4	2
gi4505529	orosomucoid 2 precursor [Homo sapiens]	23.6	63.18	527	15
gi4505733	platelet factor 4 (chemokine (C-X-C motif) ligand 4) precursor [Homo sapiens]	10.8	35.64	67	4
gi4505737	complement factor properdin precursor [Homo sapiens]	51.2	19.4	19	7
gi4505753	phosphoglycerate mutase 1 [Homo sapiens]	28.8	10.63	3	1	DHHHPHKPHEHGPPPPPDER
gi4505881	plasminogen isoform 1 precursor [Homo sapiens]	90.5	63.09	553	43
gi4505981	pro-platelet basic protein precursor [Homo sapiens]	13.9	55.47	44	7
gi4506115	protein C preproprotein [Homo sapiens]	52	23.86	24	6
gi4506121	vitamin K-dependent protein Z precursor [Homo sapiens]	44.7	11.25	11	5
gi4506127	ribose-phosphate pyrophosphokinase 1 [Homo sapiens]	34.8	6.6	2	1	DIFTGLIGPMK
gi4506133	phosphoribosyl pyrophosphate synthase-associated protein 2 [Homo sapiens]	40.9	3.79	1	1	DIHSGLIGPLLICQK
gi4506181	proteasome subunit alpha type-2 [Homo sapiens]	25.9	8.12	2	1	DINYVNPVIK
gi4506413	RAP1A, member of RAS oncogene family precursor [Homo sapiens]	21	6.52	1	1	DIPMNPMCIYR
gi4506427	chemerin preproprotein [Homo sapiens]	18.6	31.9	9	3
gi4506549	non-secretory ribonuclease precursor [Homo sapiens]	18.3	19.88	5	3
gi4506725	40S ribosomal protein S4, X isoform X isoform [Homo sapiens]	29.6	2.28	1	1	DKAPGQLECETAIAALNSCLR
gi4506773	protein S100-A9 [Homo sapiens]	13.2	69.3	40	6
gi4507171	SPARC precursor [Homo sapiens]	34.6	16.17	12	4
gi4507229	aldehyde dehydrogenase 5A1 isoform 2 precursor [Homo sapiens]	57.2	1.87	6	1	DKVNSFFSTFK
gi4507509	tissue inhibitor of metalloproteinase 1 precursor [Homo sapiens]	23.2	23.19	5	3
gi4507511	TIMP metallopeptidase inhibitor 2 precursor [Homo sapiens]	24.4	11.82	5	2
gi4507645	triosephosphate isomerase 1 isoform 1 [Homo sapiens]	26.7	5.62	1	1	DLDMFINASK
gi4507651	tropomyosin alpha-4 chain isoform 2 [Homo sapiens]	28.5	20.16	14	5
gi4507677	endoplasmin precursor [Homo sapiens]	92.4	2.37	1	1	DLEEVK
gi4507725	transthyretin precursor [Homo sapiens]	15.9	76.87	286	11
gi4507869	vasodilator-stimulated phosphoprotein [Homo sapiens]	39.8	3.68	4	1	DLGQCDR
gi4507877	vinculin isoform VCL [Homo sapiens]	116.6	8.72	11	7
gi45269141	multimerin-1 [Homo sapiens]	138	1.38	2	1	DLKVEDIPLAR
gi45439342	peptidylprolyl isomerase-like 5 isoform 1 [Homo sapiens]	46.7	2.9	9	2
gi45446740	ATP-binding cassette sub-family A member 2 isoform a [Homo sapiens]	269.8	0.33	1	1	DLLPSR
gi45446743	ATP-dependent RNA helicase DDX42 [Homo sapiens]	102.9	0.64	1	1	DLLYIGK
gi4557014	catalase [Homo sapiens]	59.7	11.95	8	5
gi4557287	angiotensinogen preproprotein [Homo sapiens]	53.1	39.38	189	15
gi4557321	apolipoprotein A-I preproprotein [Homo sapiens]	30.8	86.14	2848	34
gi4557323	apolipoprotein C-III precursor [Homo sapiens]	10.8	55.56	57	4
gi4557325	apolipoprotein E precursor [Homo sapiens]	36.1	35.96	70	16
gi4557351	butyrylcholinesterase precursor [Homo sapiens]	68.4	12.96	32	7
gi4557373	biotinidase precursor [Homo sapiens]	61.1	19.34	37	9
gi4557389	complement component 8, alpha polypeptide precursor [Homo sapiens]	65.1	31.16	133	15
gi4557391	complement component 8, beta polypeptide preproprotein [Homo sapiens]	66.9	40.61	190	19
gi4557395	carbonic anhydrase 2 [Homo sapiens]	29.2	14.23	9	3
gi4557417	CD14 antigen precursor [Homo sapiens]	40.1	23.73	32	7
gi4557485	ceruloplasmin precursor [Homo sapiens]	122.1	67.23	1583	55
gi4557555	endoglin isoform 2 precursor [Homo sapiens]	67.5	1.6	1	1	DNELLVYK
gi4557733	latent transforming growth factor beta binding protein 2 precursor [Homo sapiens]	194.9	0.44	5	1	DNENVVNEYSSELEK
gi4557739	soluble mannose-binding lectin precursor [Homo sapiens]	26.1	3.23	10	1	DNEQHVFK
gi4557759	myeloperoxidase [Homo sapiens]	83.8	4.7	5	2
gi4557871	transferrin precursor [Homo sapiens]	77	1.29	2	1	DNPCGR
gi4557892	lecithin-cholesterol acyltransferase precursor [Homo sapiens]	49.5	22.95	41	6
gi4557894	lysozyme precursor [Homo sapiens]	16.5	22.97	9	4
gi45580688	complement component 7 precursor [Homo sapiens]	93.5	45.31	309	31
gi45935371	serglycin precursor [Homo sapiens]	17.6	3.8	1	1	DPGVR
gi46276889	proteoglycan 2 preproprotein [Homo sapiens]	25.2	6.31	2	1	DPNTDR
gi46399198	testis-specific bromodomain protein [Homo sapiens]	107.9	1.27	4	1	DPNTGR
gi46447823	NFATC2-interacting protein [Homo sapiens]	45.8	2.15	1	1	DPPQYPVVPVHLDR
gi47078240	COP9 signalosome complex subunit 1 isoform 2 [Homo sapiens]	55.5	1.22	1	1	DPTPEQTHR
gi47132553	fibronectin 1 isoform 5 preproprotein [Homo sapiens]	252.7	39.29	454	65
gi47132620	keratin 2 [Homo sapiens]	65.4	23	30	12
gi47419918	tryptophanyl-tRNA synthetase, cytoplasmic isoform b [Homo sapiens]	48.8	1.63	2	1	DQFNLIVFSTEATQWRPSLVPASAENVNK
gi47419930	chondroitin sulfate proteoglycan 4 precursor [Homo sapiens]	250.4	0.73	2	1	DQGHGHQR
gi4757760	adiponectin precursor [Homo sapiens]	26.4	9.84	7	2
gi4757826	beta-2-microglobulin precursor [Homo sapiens]	13.7	35.29	7	3
gi4757960	cadherin 1, type 1 preproprotein [Homo sapiens]	97.4	0.79	1	1	DSAGAMK
gi4758012	clathrin heavy chain 1 [Homo sapiens]	191.5	0.42	2	1	DSALSWEYCR
gi4758092	di-N-acetylchitobiase precursor [Homo sapiens]	43.7	3.9	2	1	DSDWPFCSDEDWNYK
gi4758460	platelet glycoprotein V precursor [Homo sapiens]	60.9	6.61	20	2
gi4758502	hyaluronan binding protein 2 preproprotein [Homo sapiens]	62.6	16.79	37	10
gi4758606	integrin-linked protein kinase [Homo sapiens]	51.4	3.1	2	1	DSHSLTTNIMEILR
gi4759082	serum deprivation-response protein [Homo sapiens]	47.1	2.59	1	1	DSLIELK
gi47777317	cartilage acidic protein 1 precursor [Homo sapiens]	71.4	14.83	17	4
gi48255941	CD44 antigen isoform 4 precursor [Homo sapiens]	39.4	8.03	13	3
gi4826702	desmocollin 1 isoform Dsc1b preproprotein [Homo sapiens]	93.8	1.79	2	1	DSSVPNTGTAR
gi4826772	insulin-like growth factor binding protein, acid labile subunit isoform 2 precursor [Homo sapiens]	66	26.45	89	12
gi4826876	osteomodulin precursor [Homo sapiens]	49.5	10.93	4	2
gi4826898	profilin 1 [Homo sapiens]	15	6.43	4	1	DTDMDGVGDQCDNCPLEHNPDQLDSDSDR
gi4826940	prolylcarboxypeptidase isoform 1 preproprotein [Homo sapiens]	55.8	1.81	2	1	DTDQDGRGDACDDDIDGDR
gi48762920	liver phosphofructokinase [Homo sapiens]	85	3.21	6	2
gi4885373	histone H1.1 [Homo sapiens]	21.8	6.51	2	1	DTIEEHR
gi50301234	iron-sulfur cluster co-chaperone protein HscB, mitochondrial precursor [Homo sapiens]	27.4	2.55	7	1	DTIVFK
gi5031635	cofilin-1 [Homo sapiens]	18.5	16.27	6	3
gi5031695	complement factor H-related protein 2 precursor [Homo sapiens]	30.6	25.93	16	7
gi5031809	immunoglobulin superfamily containing leucine-rich repeat protein precursor [Homo sapiens]	46	3.74	2	1	DTSCVNPPTVQNAYIVSR
gi5031857	L-lactate dehydrogenase A chain isoform 1 [Homo sapiens]	36.7	2.11	1	1	DTVIKPLLVEPEGLEK
gi5031863	galectin-3-binding protein [Homo sapiens]	65.3	13.85	36	9
gi5032059	protein S100-A12 [Homo sapiens]	10.6	21.74	5	2
gi50363217	serine proteinase inhibitor, clade A, member 1 precursor [Homo sapiens]	46.7	18.9	20	7
gi50363226	secretoglobin family 3A member 1 precursor [Homo sapiens]	10.1	18.27	2	1	DVDECSLKPSICGTAVCK
gi50513243	anthrax toxin receptor 2 isoform 1 [Homo sapiens]	53.5	2.25	2	1	DVDKEFYLFPTVFDENESLLLEDNIR
gi50592988	cytochrome b-c1 complex subunit 2, mitochondrial precursor [Homo sapiens]	48.4	1.32	3	1	DVFLEMNIPYSVVR
gi50592994	thioredoxin [Homo sapiens]	11.7	12.38	2	1	DVIVHPLPLK
gi50659080	serpin peptidase inhibitor, clade A, member 3 precursor [Homo sapiens]	47.6	61.94	1157	25
gi51479173	dynein heavy chain 11, axonemal [Homo sapiens]	520.7	0.24	10	2
gi5174411	CD5 antigen-like precursor [Homo sapiens]	38.1	21.9	10	6
gi5174539	malate dehydrogenase, cytoplasmic [Homo sapiens]	36.4	4.49	1	1	DVVQITCLDGFEVVEGR
gi5174675	cysteine-rich secretory protein 3 precursor [Homo sapiens]	27.6	11.43	13	4
gi51896037	g protein-coupled receptor kinase 6 isoform C [Homo sapiens]	64.3	1.25	14	1	DWAESTLMTQK
gi52627147	olfactory receptor 4A15 [Homo sapiens]	38.8	2.03	1	1	DWHGVPGQVDAAMAGR
gi53729352	WD repeat-containing protein 1 isoform 2 [Homo sapiens]	50.7	1.72	1	1	DWIWNQMHIDEEK
gi5453547	olfactomedin related ER localized protein isoform 2 [Homo sapiens]	15.9	5.19	2	1	DYAEVGR
gi5453688	heat shock protein beta-3 [Homo sapiens]	17	4	1	1	DYEDQQK
gi5453832	hypoxia up-regulated 1 precursor [Homo sapiens]	111.3	0.9	1	1	DYFIATCK
gi5453914	phospholipid transfer protein isoform a precursor [Homo sapiens]	54.7	22.31	62	8
gi54607120	lactotransferrin precursor [Homo sapiens]	78.1	12.96	16	6
gi55743106	alpha 3 type VI collagen isoform 5 precursor [Homo sapiens]	321.2	0.67	3	2
gi55743122	retinol-binding protein 4, plasma precursor [Homo sapiens]	23	60.7	129	8
gi55770842	C-reactive protein, pentraxin-related precursor [Homo sapiens]	25	25.45	9	4
gi55925576	insulin-like growth factor-binding protein 2 precursor [Homo sapiens]	35.1	8.84	5	3
gi55956801	SWI/SNF-related matrix-associated actin-dependent regulator of chromatin subfamily B member 1 isoform b [Homo sapiens]	43.1	1.86	1	1	DYVSQFEGSALGK
gi55956899	keratin, type I cytoskeletal 9 [Homo sapiens]	62	35.96	77	19
gi56676393	Rho GDP dissociation inhibitor (GDI) beta [Homo sapiens]	23	21.39	4	2
gi56676399	methyltransferase-like protein 11A [Homo sapiens]	25.4	3.14	2	1	EAEEHQETQCLR
gi56711320	hypothetical protein LOC145407 precursor [Homo sapiens]	84.1	1.16	2	1	EAFAAVSK
gi56786155	complement component 1, q subcomponent, C chain precursor [Homo sapiens]	25.8	13.88	20	3
gi5729877	heat shock cognate 71 kDa protein isoform 1 [Homo sapiens]	70.9	5.11	7	3
gi5730075	fibrinogen-like 2 precursor [Homo sapiens]	50.2	2.73	3	2
gi58000461	zinc finger protein 648 [Homo sapiens]	62.3	2.11	1	1	EALQGVGDMGR
gi5802984	N-acetyllactosaminide beta-1,3-N-acetylglucosaminyltransferase [Homo sapiens]	47.1	5.06	4	1	EALQIK
gi5803193	tumor differentially expressed protein 1 [Homo sapiens]	52.5	4.23	1	1	EALVPLVADHK
gi58331240	fetuin-B precursor [Homo sapiens]	42	22.25	33	9
gi58530840	desmoplakin isoform I [Homo sapiens]	331.6	0.7	3	3
gi58530842	#N/A	#N/A	#N/A	#N/A	#N/A
gi58530845	zyxin [Homo sapiens]	61.2	3.32	1	1	EATEGK
gi5902084	melanocyte protein Pmel 17 [Homo sapiens]	70.2	3.03	2	1	EATIPGHLNSYTIK
gi5902118	secreted phosphoprotein 2, 24kDa precursor [Homo sapiens]	24.3	12.32	6	2
gi6005846	twinfilin-2 [Homo sapiens]	39.5	5.44	2	1	EAVMDINKPGPLFKPENGLLETK
gi6005948	WW domain-binding protein 4 [Homo sapiens]	42.5	1.86	8	1	ECDTDGWTNDIPICEVVK
gi6006001	glutathione peroxidase 3 precursor [Homo sapiens]	25.5	28.32	18	7
gi60499001	peroxisomal sarcosine oxidase [Homo sapiens]	44	1.54	4	1	ECELPK
gi62000702	diacylglycerol kinase kappa [Homo sapiens]	141.7	0.79	5	1	ECLQTCR
gi62243068	insulin-like growth factor binding protein 3 isoform b precursor [Homo sapiens]	31.7	27.49	14	8
gi62243290	insulin-like growth factor binding protein 4 precursor [Homo sapiens]	27.9	7.75	3	2
gi62530391	selenoprotein P isoform 1 precursor [Homo sapiens]	43.2	18.9	18	7
gi62739183	complement C1q tumor necrosis factor-related protein 3 isoform b [Homo sapiens]	35.2	7.21	4	2
gi62739186	complement factor H isoform a precursor [Homo sapiens]	139	50.69	790	52
gi62912462	complement component 4 binding protein, beta chain isoform 2 precursor [Homo sapiens]	28.3	25.5	23	5
gi65301164	very low-density lipoprotein receptor isoform b [Homo sapiens]	93.3	0.59	1	1	EDGGGWWYNR
gi6631090	interphotoreceptor matrix proteoglycan 1 precursor [Homo sapiens]	89.3	0.75	1	1	EDGRPVPSGTQQR
gi66346698	alpha-N-acetylglucosaminidase precursor [Homo sapiens]	82.2	5.92	4	2
gi66347875	complement C1r subcomponent precursor [Homo sapiens]	80.1	49.36	297	29
gi66864913	neuropilin 1 isoform c [Homo sapiens]	68.3	2.3	2	1	EDTSFFGVQEIIIHDQYK
gi66932947	alpha-2-macroglobulin precursor [Homo sapiens]	163.2	74.22	6780	102
gi67190748	complement component 4A preproprotein [Homo sapiens]	192.7	66.69	2236	94
gi67191208	ubiquitin C [Homo sapiens]	77	39.42	7	4
gi67782358	complement factor B preproprotein [Homo sapiens]	85.5	48.17	830	36
gi67782365	keratin, type II cytoskeletal 7 [Homo sapiens]	51.4	5.33	16	3
gi68299759	ecotropic viral integration site 5 protein homolog [Homo sapiens]	92.9	0.74	1	1	EEIIYECDK
gi6912604	acidic nuclear phosphoprotein 32C [Homo sapiens]	26.7	2.56	15	1	EEILMHLWR
gi70608211	cytosolic 5'-nucleotidase 3 isoform 2 [Homo sapiens]	33.9	4.38	1	1	EELATFDPVDNIVFNMAAGSAPMQLHLR
gi70778918	inter-alpha globulin inhibitor H2 polypeptide [Homo sapiens]	106.4	38.69	577	32
gi70780384	peptidase inhibitor 16 precursor [Homo sapiens]	49.4	18.79	43	8
gi70906435	fibrinogen, beta chain preproprotein [Homo sapiens]	55.9	79.84	1506	37
gi70906437	fibrinogen, gamma chain isoform gamma-A precursor [Homo sapiens]	49.5	75.06	1137	30
gi71773110	apolipoprotein A-IV precursor [Homo sapiens]	45.3	64.14	211	26
gi73747881	zinc finger ZZ-type and EF-hand domain-containing protein 1 [Homo sapiens]	330.9	0.24	1	1	EEYSNLK
gi73760409	tissue factor pathway inhibitor isoform b precursor [Homo sapiens]	28.6	3.59	2	1	EFAEMTVMEMANK
gi73858564	corticosteroid binding globulin precursor [Homo sapiens]	45.1	34.81	102	11
gi73858566	heparin cofactor II precursor [Homo sapiens]	57	64.13	311	26
gi73858570	serpin peptidase inhibitor, clade G, member 1 precursor [Homo sapiens]	55.1	42.2	610	21
gi74272287	matrix metalloproteinase 9 preproprotein [Homo sapiens]	78.4	2.55	1	1	EFLIEK
gi7656888	angiopoietin-like 3 precursor [Homo sapiens]	53.6	3.91	3	2
gi7669492	glyceraldehyde-3-phosphate dehydrogenase [Homo sapiens]	36	23.28	19	5
gi7705753	complement component 1, q subcomponent, A chain precursor [Homo sapiens]	26	38.37	52	7
gi7706254	nucleolar protein 58 [Homo sapiens]	59.5	1.32	7	1	EFNLQNMGLPDFHIPENLFLKSDGR
gi7706387	plasma glutamate carboxypeptidase precursor [Homo sapiens]	51.9	4.87	3	2
gi7706541	regulator of telomere elongation helicase 1 isoform 1 [Homo sapiens]	133.6	0.49	2	1	EFPGTK
gi7706671	PEX5-related protein [Homo sapiens]	69.7	1.12	1	1	EFQVPTFTIPK
gi78191798	plasma kallikrein B1 precursor [Homo sapiens]	71.3	44.04	145	26
gi81295404	acyl-coenzyme A thioesterase 9, mitochondrial isoform b [Homo sapiens]	49.9	1.37	1	1	EFTEAFLGCPAIHPR
gi83281438	eukaryotic translation initiation factor 3 subunit J [Homo sapiens]	29	3.1	1	1	EFTRPEEIIFLR
gi83921602	solute carrier family 38, member 10 isoform a [Homo sapiens]	119.7	1.25	4	1	EFYLFPTVFDENESLLLEDNIR
gi86788015	EGF-containing fibulin-like extracellular matrix protein 1 precursor [Homo sapiens]	54.6	1.62	3	1	EGAER
gi87196339	collagen, type VI, alpha 1 precursor [Homo sapiens]	108.5	0.78	5	1	EGDDDR
gi87298828	complement component 1, q subcomponent, B chain precursor [Homo sapiens]	26.7	35.18	153	8
gi88702793	vasorin precursor [Homo sapiens]	71.7	11.74	11	6
gi88703043	sorting nexin-6 isoform a [Homo sapiens]	33.5	2.07	2	1	EGGGGNR
gi88758613	CD93 antigen precursor [Homo sapiens]	68.5	1.53	3	1	EGISQEALHTQMLTAVQEISHLIEPLANAAR
gi88853069	vitronectin precursor [Homo sapiens]	54.3	34.31	274	16
gi89179321	protein unc-45 homolog A isoform 3 [Homo sapiens]	101.6	0.75	2	1	EGQMESVEAAMSSK
gi89191868	von Willebrand factor preproprotein [Homo sapiens]	309.1	3.31	18	8
gi8923659	peptidyl-prolyl cis-trans isomerase FKBP14 precursor [Homo sapiens]	24.2	2.37	2	1	EGWIHTVCINGR
gi91208420	protein bassoon [Homo sapiens]	416.2	0.53	1	1	EHAVEGDCDFQLLK
gi91823271	xanthine dehydrogenase/oxidase [Homo sapiens]	146.3	0.53	5	1	EHGDPLIEELNPGDALEPEGR
gi91823602	autotaxin isoform 2 preproprotein [Homo sapiens]	98.9	9.15	20	6
gi92373393	actin-related protein 3B isoform 2 [Homo sapiens]	39.7	3.16	2	1	EHLVQATPENLQEAR
gi94681046	metal transporter CNNM4 [Homo sapiens]	86.6	0.9	1	1	EHSER
gi94818891	type 1 tumor necrosis factor receptor shedding aminopeptidase regulator isoform b [Homo sapiens]	107.2	1.06	2	1	EHSIK
gi9845238	UDP-GlcNAc:betaGal beta-1,3-N-acetylglucosaminyltransferase 2 [Homo sapiens]	46	2.52	2	1	EHSSLAFWK
gi9955968	ATP-binding cassette, sub-family B (MDR/TAP), member 9 isoform 2 [Homo sapiens]	79.7	0.97	1	1	EHVAHLLFLR
gi9966881	nuclear pore complex protein Nup107 [Homo sapiens]	106.3	1.19	2	2
gi110349715	#N/A	#N/A	#N/A	#N/A	#N/A
gi132814489	#N/A	#N/A	#N/A	#N/A	#N/A
gi17017982	#N/A	#N/A	#N/A	#N/A	#N/A

## Sheet: iTRAQ 6
Accession	Description	MW.kDa	% Coverage	PSM	Peptides.Used	Single.Pep.Sequence
gi100814339	coiled-coil domain-containing protein 146 [Homo sapiens]	112.7	2.3	29	4
gi10092667	SERTA domain-containing protein 4 [Homo sapiens]	39.3	1.4	2	1	AAAMAASK
gi102467242	inner centromere protein antigens 135/155kDa isoform 2 [Homo sapiens]	104.9	0.77	4	1	AAATQK
gi105990532	apolipoprotein B precursor [Homo sapiens]	515.2	58.16	3504	248
gi105990535	coagulation factor V precursor [Homo sapiens]	251.5	13.22	81	27
gi10716563	calnexin precursor [Homo sapiens]	67.5	1.01	1	1	AADLAFLEK
gi10835095	serum amyloid A-4 protein precursor [Homo sapiens]	14.8	64.62	196	8
gi10835099	solute carrier organic anion transporter family member 1A2 [Homo sapiens]	74.1	0.9	2	1	AAFVK
gi10835159	plasminogen activator inhibitor-1 isoform 1 precursor [Homo sapiens]	45	6.97	3	2
gi10863895	thymosin beta-10 [Homo sapiens]	5	15.91	2	1	AAGHPGDPESQQR
gi10863927	peptidylprolyl isomerase A [Homo sapiens]	18	5.45	2	1	AAHFVFR
gi109255249	keratin, type II cytoskeletal 4 [Homo sapiens]	63.9	4.55	17	3
gi110349719	titin isoform N2-A [Homo sapiens]	3711.4	0.2	19	8
gi110349772	alpha 1 type I collagen preproprotein [Homo sapiens]	138.8	0.41	1	1	AALLLLLTFLAK
gi110349786	alstrom syndrome protein 1 [Homo sapiens]	460.9	0.17	2	1	AAMVGMLANFLGFR
gi110611228	utrophin [Homo sapiens]	394.2	0.26	1	1	AAPGQEPPEHMAELQR
gi110611237	coagulation factor XIII B chain precursor [Homo sapiens]	75.5	24.66	77	14
gi110735433	CD177 antigen precursor [Homo sapiens]	46.4	1.37	1	1	AAQVTIQSSGTFSSK
gi111118968	collagen, type XI, alpha 2 isoform 3 preproprotein [Homo sapiens]	159.8	0.68	6	1	AASGTQNNVLR
gi11225260	DNA topoisomerase 1 [Homo sapiens]	90.7	2.48	2	2
gi112799847	cardiac muscle ryanodine receptor [Homo sapiens]	564.2	0.12	1	1	AATVGSLAGQPLQER
gi11321561	hemopexin precursor [Homo sapiens]	51.6	60.82	2267	29
gi11321601	6-phosphofructokinase type C [Homo sapiens]	85.5	2.17	2	1	AAVYHHFISDGVR
gi113722120	G protein-coupled receptor 98 precursor [Homo sapiens]	692.6	0.16	1	1	ACGACPLWGK
gi11527402	integral membrane protein 2B [Homo sapiens]	30.3	3.76	2	1	ACNHPAPK
gi115298678	complement component 3 precursor [Homo sapiens]	187	87.37	7015	150
gi11545739	F-box/WD repeat-containing protein 4 [Homo sapiens]	46.3	1.94	1	1	ACSLQK
gi115529478	neural cell adhesion molecule 1 isoform 3 [Homo sapiens]	83.7	2.1	3	2
gi115583663	alpha-2-antiplasmin isoform a precursor [Homo sapiens]	54.5	43.79	536	16
gi116063573	filamin-A isoform 1 [Homo sapiens]	279.8	1.63	10	3
gi116256451	lysine-specific histone demethylase 1B [Homo sapiens]	65.7	2.54	2	2
gi116256481	TNFAIP3-interacting protein 1 [Homo sapiens]	71.8	0.79	10	1	ADGLAVIGVLMK
gi116292750	lipoprotein Lp(a) precursor [Homo sapiens]	226.4	22.6	54	11
gi11641261	endoplasmic reticulum aminopeptidase 2 [Homo sapiens]	110.4	1.56	1	1	ADIGCTPGSGK
gi116534900	dopamine beta hydroxylase precursor [Homo sapiens]	69	6.32	8	3
gi117320513	coiled-coil domain-containing protein 155 [Homo sapiens]	62.7	1.25	1	1	ADLFYDVEALDLESPK
gi117553586	dedicator of cytokinesis protein 5 [Homo sapiens]	215.2	0.37	1	1	ADLINKK
gi119372317	xin actin-binding repeat containing 2 isoform 1 [Homo sapiens]	401.9	0.25	1	1	ADLLLSTQPGREEGSPLELER
gi119392077	rap guanine nucleotide exchange factor 5 [Homo sapiens]	84.7	1.23	2	1	ADLSGITGAR
gi119392081	complement factor I preproprotein [Homo sapiens]	65.7	34.65	226	19
gi119392086	Indian hedgehog homolog precursor [Homo sapiens]	45.2	6.08	2	1	ADSVVDLLSYNVQGSGETTYDHK
gi119395709	coagulation factor XIII A1 subunit precursor [Homo sapiens]	83.2	27.05	50	17
gi119395734	breast cancer type 2 susceptibility protein [Homo sapiens]	384	0.2	5	1	ADVQAHGEGQEFSITCLVDEEEMKK
gi119395750	keratin, type II cytoskeletal 1 [Homo sapiens]	66	36.18	106	24
gi119395754	keratin, type II cytoskeletal 5 [Homo sapiens]	62.3	7.97	19	5
gi119964726	insulin-like growth factor 2 receptor precursor [Homo sapiens]	274.1	0.28	1	1	AEAQAQYSAAVAK
gi12056468	junction plakoglobin [Homo sapiens]	81.7	2.55	2	2
gi120587023	small subunit processome component 20 homolog [Homo sapiens]	318.2	0.36	1	1	AECMLQQAER
gi122891870	melanoma inhibitory activity family, member 3 precursor [Homo sapiens]	213.6	0.42	1	1	AEDHFSVIDFNQNIR
gi122937249	glutamate receptor-interacting protein 2 [Homo sapiens]	122.9	0.53	1	1	AEDLVGK
gi122937297	serpin A11 precursor [Homo sapiens]	47	4.03	8	2
gi122937398	cytoplasmic dynein 2 heavy chain 1 isoform 2 [Homo sapiens]	493.1	0.16	6	1	AEEEHLGILGPQLHADVGDK
gi124028525	phenylalanyl-tRNA synthetase beta chain [Homo sapiens]	66.1	1.19	7	1	AEEHTVVLTVTGEPCHFPFQYHR
gi124248516	alpha-defensin 1 [Homo sapiens]	10.2	9.57	1	1	AEEWGR
gi125490354	spermatogenesis-associated protein 1 [Homo sapiens]	52.9	1.09	8	1	AEFAEVSK
gi12597653	5'-nucleotidase domain-containing protein 2 isoform 2 [Homo sapiens]	60.7	1.15	1	1	AEFTGR
gi126012497	dynein heavy chain 8, axonemal [Homo sapiens]	514.3	0.11	10	1	AEKLEK
gi126012562	low density lipoprotein receptor-related protein 1 precursor [Homo sapiens]	504.3	0.35	2	1	AELQEGAR
gi126012571	basement membrane-specific heparan sulfate proteoglycan core protein precursor [Homo sapiens]	468.5	1.98	9	6
gi126273569	plasma carboxypeptidase B2 isoform a preproprotein [Homo sapiens]	48.4	40.43	76	15
gi12667788	myosin-9 [Homo sapiens]	226.4	1.68	8	2
gi13186249	fibroblast growth factor receptor 1 isoform 9 precursor [Homo sapiens]	87.4	1.53	2	1	AEPLAFTFSHDYK
gi13236553	nucleolar protein 12 [Homo sapiens]	24.6	2.35	5	1	AESPEVCFNEESPK
gi132814467	glutamyl aminopeptidase [Homo sapiens]	109.2	1.78	2	2
gi132814489	low affinity immunoglobulin gamma Fc region receptor III-B precursor [Homo sapiens]	26.2	12.45	4	3
gi13325075	sulfhydryl oxidase 1 isoform a [Homo sapiens]	82.5	17.94	51	9
gi13376142	non-homologous end-joining factor 1 [Homo sapiens]	33.3	1.67	1	1	AFDICPLVK
gi133908641	myosin binding protein C, fast type [Homo sapiens]	128	0.7	1	1	AFFMLDGILSK
gi133925809	inter-alpha (globulin) inhibitor H3 preproprotein [Homo sapiens]	99.8	33.82	187	21
gi134142817	ES1 protein homolog, mitochondrial isoform Ib precursor [Homo sapiens]	24.7	2.95	1	1	AFIQLWAFDAVK
gi134142826	pericentriolar material 1 protein [Homo sapiens]	228.4	0.4	1	1	AFITNFSMIIDGMTYPGIIK
gi13540563	complement factor H-related 5 precursor [Homo sapiens]	64.4	7.73	7	4
gi13540590	family with sequence similarity 117, member A [Homo sapiens]	48.3	1.55	2	2
gi13559514	phosphatidylinositol 4-kinase type 2-alpha [Homo sapiens]	54	1.25	1	1	AFSANK
gi13562114	tubulin beta-1 chain [Homo sapiens]	50.3	5.54	2	1	AFSSYQK
gi13775198	SH3 domain-binding glutamic acid-rich-like protein 3 [Homo sapiens]	10.4	8.6	1	1	AFTECCVVASQLR
gi13787217	protocadherin Fat 2 precursor [Homo sapiens]	479	0.21	19	1	AFTNSK
gi13994276	serine protease 27 precursor [Homo sapiens]	31.9	3.45	1	1	AFTNSKIR
gi14150145	matrix-remodeling-associated protein 8 precursor [Homo sapiens]	49.1	1.58	2	1	AFVFPK
gi14251209	chloride intracellular channel protein 1 [Homo sapiens]	26.9	3.32	4	1	AFWLDVSHNR
gi145275213	coagulation factor XII precursor [Homo sapiens]	67.7	35.77	180	20
gi14550407	complement component 2 isoform 1 preproprotein [Homo sapiens]	83.2	37.37	154	26
gi145699139	cartilage intermediate layer protein 2 precursor [Homo sapiens]	126.2	0.87	2	1	AGALNSNDAFVLK
gi145701025	multiple epidermal growth factor-like domains protein 8 [Homo sapiens]	295.7	0.29	1	1	AGALQLLLVGDKVPHDLDMLLR
gi14591909	ribosomal protein L5 [Homo sapiens]	34.3	2.02	4	1	AGDFLEANYMNLQR
gi14702162	CAP-Gly domain-containing linker protein 2 isoform 2 [Homo sapiens]	111.7	0.89	1	1	AGDFLEANYMNLQRSYTVAIAGYALAQMGR
gi14790190	msx2-interacting protein [Homo sapiens]	402	0.44	4	3
gi147903302	MAP7 domain-containing protein 3 [Homo sapiens]	98.4	0.91	20	1	AGEQVTYTCATYYK
gi148612803	keratin, type II cytoskeletal 74 [Homo sapiens]	57.8	2.27	17	2
gi148612829	RUN and TBC1 domain containing 1 isoform 2 [Homo sapiens]	113.2	0.8	1	1	AGFGNQESEFWLGNENLHQLTLQGNWELR
gi148664230	ankyrin repeat and LEM domain-containing protein 2 [Homo sapiens]	104	0.53	2	1	AGFSWIEVTFK
gi148746189	multiple PDZ domain protein [Homo sapiens]	218.4	0.54	2	2
gi148762940	protein Daple [Homo sapiens]	228.1	0.3	1	1	AGKMMQATGK
gi14916498	osteoglycin preproprotein [Homo sapiens]	33.9	5.37	2	1	AGLEK
gi149363704	hypothetical protein LOC9840 [Homo sapiens]	59.2	2.3	1	1	AGLLRPDYALLGHR
gi149589008	xaa-Pro dipeptidase isoform 1 [Homo sapiens]	54.5	9.53	10	2
gi150170665	zinc finger protein 486 [Homo sapiens]	53.6	1.73	1	1	AGLVIGK
gi150170718	zinc finger protein 292 [Homo sapiens]	304.6	0.44	2	1	AGTELVNFLSYFVELGTQPATQ
gi150417978	platelet glycoprotein Ib alpha chain precursor [Homo sapiens]	70.2	3.6	6	2
gi153082722	intercellular adhesion molecule 2 precursor [Homo sapiens]	30.6	8.36	3	2
gi153251229	chondroadherin precursor [Homo sapiens]	40.5	7.24	4	2
gi153266841	apolipoprotein H precursor [Homo sapiens]	38.3	54.2	332	14
gi153791325	proto-oncogene DBL isoform b [Homo sapiens]	107.6	0.86	4	1	AHLDIAGSLEGHLR
gi153792694	baculoviral IAP repeat-containing protein 6 [Homo sapiens]	529.9	0.14	1	1	AHLEASAEK
gi153945711	inter-alpha-trypsin inhibitor heavy chain H5 isoform 2 [Homo sapiens]	82.1	0.67	1	1	AHLNIK
gi153946395	tenascin precursor [Homo sapiens]	240.7	1.54	16	2
gi154146191	heat shock protein HSP 90-alpha isoform 2 [Homo sapiens]	84.6	3.42	3	2
gi154146262	igGFc-binding protein precursor [Homo sapiens]	571.6	3.98	27	7
gi15431310	keratin, type I cytoskeletal 14 [Homo sapiens]	51.6	14.62	19	7
gi15451889	glutamate decarboxylase 1 isoform GAD25 [Homo sapiens]	25.3	3.13	1	1	AHVSFKPTVAQQR
gi154759291	serine (or cysteine) proteinase inhibitor, clade A (alpha-1 antiproteinase, antitrypsin), member 10 precursor [Homo sapiens]	50.7	38.29	95	11
gi154800476	pleckstrin homology domain-containing family B member 2 isoform 2 [Homo sapiens]	24.6	2.26	1	1	AHYGGFTVQNEANK
gi154937340	probable E3 ubiquitin-protein ligase MARCH10 [Homo sapiens]	90.5	0.62	1	1	AIDEDCSQYEPIPGSQK
gi156119625	inter-alpha (globulin) inhibitor H1 isoform a [Homo sapiens]	101.3	37.87	666	30
gi156231037	kininogen-1 isoform 1 [Homo sapiens]	71.9	43.17	618	34
gi156523970	alpha-2-HS-glycoprotein [Homo sapiens]	39.3	57.22	1045	16
gi156616273	pleckstrin [Homo sapiens]	40.1	4.29	4	1	AILQSGSFNAPWAVTSLYEAR
gi156616294	N-acetylmuramoyl-L-alanine amidase precursor [Homo sapiens]	62.2	50.69	185	18
gi156627579	tetranectin precursor [Homo sapiens]	22.5	38.61	58	8
gi156766050	AHNAK nucleoprotein 2 [Homo sapiens]	616.2	2.59	1	1	AIQSLK
gi157168362	nucleoside phosphorylase [Homo sapiens]	32.1	5.88	4	1	AISGGSIQIENGYFVHYFAPEGLTTMPK
gi157266300	membrane alanine aminopeptidase precursor [Homo sapiens]	109.5	2.48	4	2
gi157278361	C2 calcium-dependent domain-containing protein 4B [Homo sapiens]	38.7	1.65	1	1	AKPALEDLR
gi157311649	neogenin isoform 1 precursor [Homo sapiens]	159.9	0.75	2	1	AKPALEDLRQGLLPVLESFK
gi157389018	gamma-aminobutyric acid receptor subunit alpha-6 precursor [Homo sapiens]	51	1.77	2	1	AKQLIEK
gi157653329	procollagen C-endopeptidase enhancer 1 [Homo sapiens]	47.9	4.68	6	2
gi157671939	hypothetical protein LOC57579 isoform b [Homo sapiens]	146.5	0.69	2	1	ALALPPLGLAPLLNLWAKPQGR
gi157671949	zinc finger protein Rlf [Homo sapiens]	217.8	0.26	1	1	ALDFIASK
gi157674358	leucine-rich repeat-containing protein 50 [Homo sapiens]	80	1.1	2	1	ALDLINK
gi157694503	urea transporter 2 [Homo sapiens]	101.1	0.65	1	1	ALDLINKR
gi157694524	plexin D1 precursor [Homo sapiens]	211.9	0.36	1	1	ALDLLDK
gi157694526	fc receptor-like protein 5 [Homo sapiens]	106.4	1.74	2	1	ALDLSLK
gi162809334	pregnancy-zone protein precursor [Homo sapiens]	163.8	21.52	1180	31
gi16418467	leucine-rich alpha-2-glycoprotein 1 precursor [Homo sapiens]	38.2	44.96	122	14
gi164519146	transcriptional repressor p66-alpha [Homo sapiens]	68	0.79	3	1	ALEAALK
gi16507237	78 kDa glucose-regulated protein [Homo sapiens]	72.3	1.38	2	1	ALFVSEEEK
gi166197660	complement component C8 gamma chain precursor [Homo sapiens]	22.3	63.86	119	9
gi166362713	cadherin 5, type 2 preproprotein [Homo sapiens]	87.5	8.55	19	6
gi167466198	intercellular adhesion molecule 1 precursor [Homo sapiens]	57.8	4.51	3	2
gi167614506	plastin-2 [Homo sapiens]	70.2	21.69	39	10
gi167857790	orosomucoid 1 precursor [Homo sapiens]	23.5	61.19	1193	14
gi169168021	PREDICTED: similar to hCG1644658 [Homo sapiens]	6.6	25.42	1	1	ALLAYAFALAGNQDKR
gi169170953	PREDICTED: hypothetical protein [Homo sapiens]	86.7	1.75	1	1	ALLAYAFSLLGK
gi169194585	PREDICTED: similar to hCG1793014 [Homo sapiens]	39.7	1.91	1	1	ALLEAPLK
gi169210053	PREDICTED: hypothetical protein [Homo sapiens]	21.2	3.24	6	1	ALLVGEHLNIIVTPK
gi169214179	PREDICTED: similar to complement component 3 [Homo sapiens]	44.9	81.79	1404	30
gi169218213	PREDICTED: similar to complement component C3, partial [Homo sapiens]	144.7	88.34	5571	120
gi169234661	tumor protein 63 isoform 4 [Homo sapiens]	65.7	2.05	18	2
gi16933540	fibroblast activation protein, alpha subunit [Homo sapiens]	87.7	3.95	11	3
gi169636439	cholesteryl ester transfer protein, plasma precursor [Homo sapiens]	54.7	12.78	17	5
gi169646441	rab GDP dissociation inhibitor beta isoform 2 [Homo sapiens]	45.6	5	2	1	ALQEYAAK
gi17136143	olfactomedin related ER localized protein isoform 1 [Homo sapiens]	54.1	4.5	4	2
gi171543879	CD99 antigen isoform b precursor [Homo sapiens]	17.1	11.24	7	2
gi17402900	far upstream element-binding protein 1 [Homo sapiens]	67.5	1.09	3	1	ALTDMPQMR
gi178557739	complement component 4B preproprotein [Homo sapiens]	192.6	68.98	2311	102
gi17921989	tubulin alpha-4A chain [Homo sapiens]	49.9	3.13	6	1	ALVDTLK
gi17986258	myosin light polypeptide 6 isoform 1 [Homo sapiens]	16.9	10.6	2	1	ALVEGVDQLFTDYQIK
gi18087811	mediator of RNA polymerase II transcription subunit 30 [Homo sapiens]	20.3	5.06	3	1	ALVEQGFTVPEIK
gi18201909	vascular cell adhesion protein 1 isoform b precursor [Homo sapiens]	71.2	5.41	4	3
gi18426875	asialoglycoprotein receptor 2 isoform b [Homo sapiens]	32.5	6.27	3	2
gi188497703	semaphorin-3F precursor [Homo sapiens]	88.3	0.76	15	1	ALWEKPFISSR
gi188528648	tenascin XB isoform 1 precursor [Homo sapiens]	457.9	1.49	10	5
gi188595687	filamin-C isoform b [Homo sapiens]	287.1	1.49	16	3
gi188595718	tissue-nonspecific alkaline phosphatase precursor [Homo sapiens]	57.3	2.29	1	1	ALYYDLISSPDIHGTYK
gi189083802	myosin-VIIa isoform 2 [Homo sapiens]	250.1	0.69	3	2
gi189083842	low affinity immunoglobulin gamma Fc region receptor III-A isoform d precursor [Homo sapiens]	28.9	9.88	3	3
gi189095271	phospholipase A2, group VII precursor [Homo sapiens]	50	4.31	2	1	AMLVFAEHR
gi189181724	proteoglycan 4 isoform D [Homo sapiens]	136.5	3.31	11	4
gi189242612	complement component 6 precursor [Homo sapiens]	104.7	34.9	160	33
gi190014581	leucine-rich repeat-containing protein 2 [Homo sapiens]	42.9	1.89	1	1	ANRPFLVFIREVPLNTIIFMGR
gi190341024	SPARC-like protein 1 precursor [Homo sapiens]	75.2	1.66	1	1	ANSAGATR
gi19115954	dynein heavy chain 5, axonemal [Homo sapiens]	528.7	0.13	1	1	ANSFLGEK
gi192447430	carbonic anhydrase 1 [Homo sapiens]	28.9	29.5	22	6
gi192447438	protein S, alpha preproprotein [Homo sapiens]	75.1	24.11	56	14
gi193794814	fructose-bisphosphate aldolase A [Homo sapiens]	39.4	13.74	5	4
gi194018472	plasma serine protease inhibitor [Homo sapiens]	45.6	24.88	58	10
gi194018535	flap endonuclease GEN homolog 1 [Homo sapiens]	102.8	1.32	2	2
gi194097352	actinin, alpha 1 isoform c [Homo sapiens]	102.6	5.41	13	4
gi194097398	protein tyrosine phosphatase, receptor type, G precursor [Homo sapiens]	161.9	0.97	2	1	AQAWGER
gi194294554	SET-binding protein isoform a [Homo sapiens]	174.9	0.38	7	1	AQGYSGLSVK
gi194578891	abhydrolase domain-containing protein 1 [Homo sapiens]	45.2	1.23	2	1	AQILPIR
gi19557664	osteoclast-associated immunoglobulin-like receptor isoform 5 [Homo sapiens]	27.6	5.95	2	1	AQIPILR
gi195972866	keratin, type I cytoskeletal 10 [Homo sapiens]	58.8	22.09	64	12
gi197313748	SET domain containing 2 [Homo sapiens]	287.4	0.23	1	1	AQLGDLPWQVAIK
gi197333755	interferon-related developmental regulator 2 [Homo sapiens]	54.8	1.19	204	1	AQLVDMK
gi19743815	#N/A	#N/A	#N/A	#N/A	#N/A
gi19923106	paraoxonase 1 precursor [Homo sapiens]	39.7	66.76	315	19
gi19923584	modulator of apoptosis 1 [Homo sapiens]	39.5	2.56	1	1	AQNLYQELLTQEGQASFQGLK
gi19923761	multiple inositol polyphosphate histidine phosphatase 1 precursor [Homo sapiens]	55	16.22	14	5
gi19924149	toll-like receptor 4 precursor [Homo sapiens]	95.6	0.83	4	1	AQWANPFDPSK
gi20070125	prolyl 4-hydroxylase, beta subunit precursor [Homo sapiens]	57.1	4.92	11	3
gi20070205	ladinin-1 [Homo sapiens]	57.1	2.32	2	2
gi20127528	parvin, beta isoform b [Homo sapiens]	41.7	4.12	8	1	AREDIFMETLK
gi203098098	protein Shroom3 [Homo sapiens]	216.7	0.45	1	1	ARFNFK
gi20357522	jumonji domain containing 1A [Homo sapiens]	147.2	0.83	2	1	ARPLWAWFQR
gi20357559	Charcot-Leyden crystal protein [Homo sapiens]	16.4	4.23	1	1	ASAGLLGAHAAAITAYALTLTKAPADLR
gi205277383	macrophage stimulating 1 precursor [Homo sapiens]	81.9	20.97	39	12
gi205277441	serine (or cysteine) proteinase inhibitor, clade A, member 7 precursor [Homo sapiens]	46.3	46.51	124	17
gi205277465	transketolase isoform 2 [Homo sapiens]	58.9	3.15	4	1	ASDEVTR
gi209413730	poliovirus receptor isoform gamma [Homo sapiens]	39.3	2.2	3	1	ASDVHEVR
gi209862841	islet cell autoantigen 1 [Homo sapiens]	54.6	2.07	1	1	ASEFLGYWEPR
gi209863034	periostin, osteoblast specific factor isoform 4 [Homo sapiens]	83.8	7.06	6	3
gi20986531	mitogen-activated protein kinase 1 [Homo sapiens]	41.4	1.94	2	1	ASHEEVEGLVEK
gi209915570	amyloid beta A4 protein isoform e precursor [Homo sapiens]	72.5	2.5	2	1	ASIITK
gi209954825	minichromosome maintenance complex component-like isoform c [Homo sapiens]	65.8	1.02	1	1	ASISTENFRPNFDVSIPLFSK
gi210032463	family with sequence similarity 48, member B2 [Homo sapiens]	87.5	1.1	2	1	ASKPGWWLLNTEVGENQR
gi21070980	peptidylglycine alpha-amidating monooxygenase isoform c preproprotein [Homo sapiens]	96.2	1.5	6	1	ASLLTMAFLNGALDGVILGDYLSR
gi21071008	transcobalamin I precursor [Homo sapiens]	48.2	1.85	4	1	ASNDMYHSR
gi21071014	epidermal growth factor receptor kinase substrate 8-like protein 3 isoform c [Homo sapiens]	63.5	1.24	3	1	ASSAK
gi21071030	alpha 1B-glycoprotein precursor [Homo sapiens]	54.2	60	581	23
gi21071039	carnosinase 1 precursor [Homo sapiens]	56.7	34.52	56	14
gi211938442	apolipoprotein L1 isoform c precursor [Homo sapiens]	42.1	28.16	42	10
gi212274337	lanC-like protein 1 [Homo sapiens]	45.3	2.01	1	1	ASSQWVVGPSYFVEYLIK
gi212276088	leucine rich repeat (in FLII) interacting protein 1 isoform 2 [Homo sapiens]	44.9	1.78	1	1	ATAVVDGAFK
gi21264359	mannan-binding lectin serine protease 1 isoform 2 precursor [Homo sapiens]	81.8	8.93	14	5
gi21264361	mannan-binding lectin serine protease 2 isoform 2 precursor [Homo sapiens]	20.6	20.54	5	3
gi21327715	transcription elongation regulator 1 isoform 1 [Homo sapiens]	123.8	0.55	1	1	ATEHLSTLSEK
gi21361302	serine (or cysteine) proteinase inhibitor, clade A (alpha-1 antiproteinase, antitrypsin), member 4 precursor [Homo sapiens]	48.5	60.66	330	20
gi21450863	attractin isoform 2 [Homo sapiens]	141.3	15.09	52	18
gi21493024	A-kinase anchor protein 12 isoform 2 [Homo sapiens]	181.6	0.42	1	1	ATGVLYDYVNK
gi21536452	mesotrypsin isoform 2 preproprotein [Homo sapiens]	26.7	3.24	1	1	ATITGYR
gi21614544	protein S100-A8 [Homo sapiens]	10.8	51.61	13	6
gi21735625	14-3-3 protein zeta/delta [Homo sapiens]	27.7	19.18	12	4
gi217416407	alanyl-tRNA editing protein Aarsd1 isoform 4 [Homo sapiens]	18.4	3.11	3	1	ATLYALSHAVNNYHK
gi22027525	Rac/Cdc42 guanine nucleotide exchange factor 6 [Homo sapiens]	87.4	0.77	5	1	ATNYNAGDR
gi22027612	TNF receptor-associated factor 2 [Homo sapiens]	55.8	1	1	1	ATQVSK
gi22035558	transcription factor IIIB 90 kDa subunit isoform 3 [Homo sapiens]	51.8	1.69	2	1	ATTVTGTPCQDWAAQEPHR
gi22091452	apolipoprotein M [Homo sapiens]	21.2	51.06	81	8
gi221316614	extracellular matrix protein 1 isoform 1 precursor [Homo sapiens]	60.6	31.48	44	15
gi221316645	ubiquitin-associated domain-containing protein 2 isoform 1 [Homo sapiens]	38.9	2.03	1	1	ATVVYQGER
gi221316695	multimerin-2 precursor [Homo sapiens]	104.3	1.26	2	1	ATWSGAVLAGR
gi223029410	talin 1 [Homo sapiens]	269.6	5.75	27	8
gi223633991	vanin 1 precursor [Homo sapiens]	57	3.7	2	1	AVASFLR
gi224586823	coiled-coil domain-containing protein 110 isoform b [Homo sapiens]	92.5	1.26	1	1	AVDQSVLLMKPDAELSASSVYNLLPEK
gi224593286	coiled-coil domain-containing protein 60 [Homo sapiens]	63.1	1.09	1	1	AVDTWSWGER
gi22538393	A-kinase anchor protein 9 isoform 3 [Homo sapiens]	451.8	0.18	12	1	AVISPGFDVFAK
gi227430301	CD109 antigen isoform 2 precursor [Homo sapiens]	159.6	2.03	8	2
gi22749297	oncoprotein-induced transcript 3 protein precursor [Homo sapiens]	60	1.28	1	1	AVLHIGEK
gi23097308	nesprin-1 isoform 2 [Homo sapiens]	1004.6	0.14	2	2
gi23397572	kelch-like protein 34 [Homo sapiens]	70.6	0.78	5	1	AVLYNYR
gi237858575	cyclin-dependent kinase 10 isoform b [Homo sapiens]	30.7	3.31	1	1	AVMDDFAAFVEK
gi24308201	adipocyte plasma membrane-associated protein [Homo sapiens]	46.5	12.26	9	3
gi24308233	synaptotagmin-13 [Homo sapiens]	46.9	2.58	1	1	AVPVAADQR
gi24308273	hypothetical protein LOC58527 [Homo sapiens]	9.1	16.05	2	1	AVQQPDGLAVLGIFLK
gi24308464	hypothetical protein LOC158297 [Homo sapiens]	54.6	4.64	1	1	AVSMPSFSILGSDVR
gi24308547	hypothetical protein LOC196500 precursor [Homo sapiens]	30.1	2.48	1	1	AVSPPAR
gi24430183	outer dense fiber protein 2 isoform 2 [Homo sapiens]	73.3	1.1	1	1	AVVFLEPQWYR
gi24430192	keratin, type I cytoskeletal 16 [Homo sapiens]	51.2	10.57	13	5
gi24497519	mannosyl-oligosaccharide 1,2-alpha-mannosidase IA [Homo sapiens]	72.9	12.4	19	7
gi24638433	nicastrin precursor [Homo sapiens]	78.4	1.97	8	3
gi25777600	proteasome 26S non-ATPase subunit 1 [Homo sapiens]	105.8	1.05	5	1	AWFLESK
gi26051273	voltage-gated potassium channel, subfamily H, member 2 isoform c [Homo sapiens]	90.1	0.73	1	1	AWQVPDVEK
gi26080431	ATPase family AAA domain-containing protein 5 [Homo sapiens]	207.4	0.38	1	1	AYIEDLK
gi27262659	colony stimulating factor 1 receptor precursor [Homo sapiens]	107.9	0.93	4	1	AYIFIDEAHITQALIWLSQR
gi27477074	interleukin 17B receptor precursor [Homo sapiens]	55.8	1.39	1	1	AYISMHSYSQHIVFPYSYTR
gi27597085	tropomyosin alpha-1 chain isoform 5 [Homo sapiens]	32.8	9.15	6	3
gi27597090	transcription elongation factor SPT6 [Homo sapiens]	198.9	0.7	2	2
gi27754778	ficolin 3 isoform 2 precursor [Homo sapiens]	31.7	39.93	57	9
gi27894328	interleukin 1 receptor-like 1 isoform 2 precursor [Homo sapiens]	37	1.52	1	1	AYWDIMISNHQNSNR
gi27894376	cell adhesion molecule with homology to L1CAM precursor [Homo sapiens]	136.6	3.68	8	2
gi28416940	ribosome maturation protein SBDS [Homo sapiens]	28.7	3.6	1	1	CAGQQQDIR
gi28610149	interleukin 6 signal transducer isoform 2 precursor [Homo sapiens]	37.5	5.17	2	1	CANLFEALVGTLK
gi29029550	cat eye syndrome critical region protein 1 isoform a precursor [Homo sapiens]	58.9	5.28	8	2
gi29171717	phosphatidylinositol-glycan-specific phospholipase D isoform 1 precursor [Homo sapiens]	92.3	18.81	32	11
gi29788996	paraoxonase 3 [Homo sapiens]	39.6	15.82	62	4
gi30089940	golgin subfamily A member 3 isoform 1 [Homo sapiens]	167.3	1.2	5	3
gi30425563	reticulon-4 receptor-like 2 precursor [Homo sapiens]	46.1	2.38	2	1	CDSSPDSAEDVR
gi30578410	dolichyl-diphosphooligosaccharide--protein glycosyltransferase subunit STT3B [Homo sapiens]	93.6	1.21	1	1	CEDSER
gi30725877	G protein-coupled receptor 180 precursor [Homo sapiens]	49.4	2.27	3	1	CEEDEEFTCR
gi30842829	PHD finger protein 12 isoform 2 [Homo sapiens]	76.9	0.85	1	1	CEELQGQK
gi31317290	E3 ubiquitin-protein ligase SMURF1 isoform 2 [Homo sapiens]	83.4	0.96	1	1	CEGEK
gi31317307	proprotein convertase subtilisin/kexin type 9 preproprotein [Homo sapiens]	74.2	3.76	7	2
gi31542667	transmembrane protein 40 [Homo sapiens]	25.5	2.15	2	1	CEGSSVQTR
gi31542984	inter-alpha (globulin) inhibitor H4 isoform 1 precursor [Homo sapiens]	103.3	58.06	805	49
gi31543179	hypothetical protein LOC78995 isoform 1 [Homo sapiens]	69.7	0.93	2	1	CELSQLLK
gi31543806	thrombospondin 4 precursor [Homo sapiens]	105.8	4.47	9	4
gi31543906	ubiquitin-conjugating enzyme E2 Q1 [Homo sapiens]	46.1	1.18	1	1	CEYQIR
gi31621305	leucine-rich PPR motif-containing protein precursor [Homo sapiens]	157.8	0.5	1	1	CFDHHFLEGSR
gi31652249	lipopolysaccharide-binding protein precursor [Homo sapiens]	53.3	29.52	45	10
gi31795535	ras-related protein Rab-36 [Homo sapiens]	36.3	3.3	1	1	CFEPQLLR
gi32130518	apolipoprotein C-II precursor [Homo sapiens]	11.3	49.5	93	4
gi32189392	peroxiredoxin-2 isoform a [Homo sapiens]	21.9	23.74	7	4
gi32483410	vitamin D-binding protein precursor [Homo sapiens]	52.9	79.96	1037	36
gi33188445	microtubule-actin cross-linking factor 1, isoforms 1/2/3/5 isoform a [Homo sapiens]	620	0.24	5	2
gi33239445	eukaryotic translation initiation factor 3 subunit B [Homo sapiens]	92.4	1.11	2	1	CHEGGQSYK
gi33286418	pyruvate kinase isozymes M1/M2 isoform M2 [Homo sapiens]	57.9	9.04	10	4
gi34304356	phosphatase and actin regulator 3 isoform 3 [Homo sapiens]	51.4	1.12	1	1	CHVLK
gi34335272	endothelial protein C receptor precursor [Homo sapiens]	26.7	11.34	9	2
gi34734062	fibulin-1 isoform C precursor [Homo sapiens]	74.4	7.32	17	5
gi34734066	fibulin-1 isoform D [Homo sapiens]	77.2	5.97	10	4
gi37577172	ribonuclease, RNase A family, 4 precursor [Homo sapiens]	16.8	17.69	5	2
gi37588869	E3 ubiquitin-protein ligase RNF123 [Homo sapiens]	148.4	1.6	2	1	CLAPLEGAR
gi38016947	complement component 5 preproprotein [Homo sapiens]	188.2	58.41	549	75
gi38176292	caveolin-2 isoform c [Homo sapiens]	12.8	6.25	1	1	CLDPCVISQEIMEK
gi38202257	neutral alpha-glucosidase AB isoform 2 [Homo sapiens]	106.8	3.39	2	2
gi38373673	synaptonemal complex protein 2 [Homo sapiens]	175.5	0.78	1	1	CLGYHLDVSLAFSEISVGAEFNKDDCVK
gi38455402	lipocalin 2 precursor [Homo sapiens]	22.6	6.57	1	1	CLLFSFLPASSINDMEK
gi38569426	ankyrin repeat domain-containing protein 5 [Homo sapiens]	86.6	0.9	2	1	CLLQSLK
gi38570073	collagen alpha-1(XXV) chain isoform 2 [Homo sapiens]	63.6	1.87	1	1	CLPDGTWR
gi38570135	mitogen-activated protein kinase kinase kinase kinase 5 [Homo sapiens]	95	0.59	1	1	CLVGEFVSDALLVPDK
gi39725934	pigment epithelium-derived factor precursor [Homo sapiens]	46.3	63.16	177	20
gi39753970	cathelicidin antimicrobial peptide [Homo sapiens]	19.3	5.88	7	2
gi40217843	cartilage oligomeric matrix protein precursor [Homo sapiens]	82.8	10.3	12	5
gi40255029	coiled-coil domain-containing protein 126 precursor [Homo sapiens]	15.7	8.57	6	1	CNMGYEYSER
gi40288199	hypothetical protein LOC219287 isoform 2 [Homo sapiens]	57.5	1.27	6	1	CPLLKPWALTFSYGR
gi40316912	serum amyloid A protein preproprotein [Homo sapiens]	13.5	52.46	18	4
gi40316937	arachidonate 15-lipoxygenase [Homo sapiens]	74.8	1.36	2	1	CPNPPVQENFDVNK
gi40317626	thrombospondin 1 precursor [Homo sapiens]	129.3	10.34	21	13
gi40549451	lymphatic vessel endothelial hyaluronic acid receptor 1 [Homo sapiens]	35.2	4.35	4	2
gi40556393	protein Jade-1 long isoform [Homo sapiens]	95.5	0.71	1	1	CQHEMDQYWGIGSLASGINLFTNSFEGPVLDHR
gi41054864	regulating synaptic membrane exocytosis protein 1 isoform 1 [Homo sapiens]	189	0.41	2	1	CQPSPDEARPLQALLDGR
gi41393599	coproporphyrinogen oxidase precursor [Homo sapiens]	50.1	1.32	1	1	CQSWSSMTPHR
gi41393602	complement component 1, s subcomponent precursor [Homo sapiens]	76.6	47.67	224	26
gi41406064	myosin-10 [Homo sapiens]	228.9	0.35	2	1	CSASTSK
gi41406071	histone H2A.V isoform 5 [Homo sapiens]	9.4	7.78	2	1	CSPHLVLSALTSDNHGATYAFSGTHYWR
gi42544189	fibrinogen-like protein 1 precursor [Homo sapiens]	36.4	2.88	1	1	CSSLR
gi42544239	complement factor D preproprotein [Homo sapiens]	27	21.34	11	4
gi42740907	clusterin isoform 2 preproprotein [Homo sapiens]	52.5	37.86	204	18
gi42741655	met proto-oncogene isoform b precursor [Homo sapiens]	155.4	0.79	1	1	CTASNFLGTATHDFHVIVEEPPR
gi42822868	ribonuclease inhibitor [Homo sapiens]	49.9	3.25	2	1	CTDAVGDR
gi44771211	mediator of RNA polymerase II transcription subunit 13-like [Homo sapiens]	242.4	0.59	2	2
gi44889963	scavenger receptor cysteine-rich type 1 protein M130 isoform b [Homo sapiens]	121.5	1.43	4	1	CTEEGK
gi4501881	actin, alpha skeletal muscle [Homo sapiens]	42	25.73	35	9
gi4501885	beta actin [Homo sapiens]	41.7	43.2	70	12
gi4501987	afamin precursor [Homo sapiens]	69	55.76	525	36
gi4502011	adenylate kinase isoenzyme 1 [Homo sapiens]	21.6	7.22	2	1	CTSTGWIPAPR
gi4502027	albumin preproprotein [Homo sapiens]	69.3	79.31	1719	47
gi4502067	alpha-1-microglobulin/bikunin preproprotein [Homo sapiens]	39	39.77	214	13
gi4502085	pancreatic amylase alpha 2A precursor [Homo sapiens]	57.7	5.48	6	2
gi4502101	annexin A1 [Homo sapiens]	38.7	4.34	2	1	CVQSTKPSLMIQK
gi4502119	amine oxidase, copper containing 3 precursor [Homo sapiens]	84.6	2.36	2	1	CVSLLLDLSQPLLPSR
gi4502133	serum amyloid P component precursor [Homo sapiens]	25.4	28.7	62	7
gi4502149	apolipoprotein A-II preproprotein [Homo sapiens]	11.2	72	1540	9
gi4502157	apolipoprotein C-I precursor [Homo sapiens]	9.3	32.53	40	4
gi4502161	apolipoprotein C-IV precursor [Homo sapiens]	14.5	39.37	20	5
gi4502163	apolipoprotein D precursor [Homo sapiens]	21.3	25.93	15	5
gi4502165	apolipoprotein F precursor [Homo sapiens]	35.4	8.28	12	2
gi4502261	serpin peptidase inhibitor, clade C, member 1 precursor [Homo sapiens]	52.6	69.4	657	38
gi4502337	zinc-alpha-2-glycoprotein precursor [Homo sapiens]	34.2	58.72	229	18
gi4502419	flavin reductase [Homo sapiens]	22.1	12.14	11	3
gi4502503	complement component 4 binding protein, alpha chain precursor [Homo sapiens]	67	23.79	75	14
gi4502511	complement component 9 precursor [Homo sapiens]	63.1	42.58	160	21
gi4503011	carboxypeptidase N, polypeptide 1 precursor [Homo sapiens]	52.3	40.39	57	12
gi4503107	cystatin C precursor [Homo sapiens]	15.8	28.77	6	3
gi4503143	cathepsin D preproprotein [Homo sapiens]	44.5	2.67	4	1	DCQDIANK
gi4503149	cathepsin G preproprotein [Homo sapiens]	28.8	3.92	2	1	DCQVFR
gi4503273	angiotensin I converting enzyme 1 isoform 1 precursor [Homo sapiens]	149.6	1.07	2	1	DDFHR
gi4503445	endothelial cell growth factor 1 (platelet-derived) precursor [Homo sapiens]	49.9	3.11	4	1	DDFLIYDR
gi4503481	eukaryotic translation elongation factor 1 gamma [Homo sapiens]	50.1	2.29	4	1	DDFTEFGK
gi4503595	eosinophil peroxidase preproprotein [Homo sapiens]	81	1.96	2	1	DDLYVSDAFHK
gi4503625	coagulation factor X preproprotein [Homo sapiens]	54.7	19.67	25	9
gi4503627	coagulation factor XI precursor [Homo sapiens]	70.1	17.92	27	11
gi4503635	prothrombin preproprotein [Homo sapiens]	70	60.45	499	33
gi4503649	coagulation factor IX preproprotein [Homo sapiens]	51.7	16.92	12	6
gi4503689	fibrinogen, alpha polypeptide isoform alpha-E preproprotein [Homo sapiens]	94.9	51.85	2004	51
gi4503827	frizzled-2 precursor [Homo sapiens]	63.5	2.12	2	2
gi4503977	starch-binding domain-containing protein 1 [Homo sapiens]	39	1.96	1	1	DFGTHYITEAVLGGIYEYTLVMNK
gi4503987	gamma-glutamyl hydrolase precursor [Homo sapiens]	35.9	11.95	8	2
gi4504165	gelsolin isoform a precursor [Homo sapiens]	85.6	48.34	368	35
gi4504263	histone H2B type 1-M [Homo sapiens]	14	38.89	9	5
gi4504343	nuclear receptor subfamily 5 group A member 2 isoform 2 [Homo sapiens]	56.4	1.82	1	1	DFLGFYVVDSHR
gi4504347	hemoglobin subunit alpha [Homo sapiens]	15.2	92.25	228	11
gi4504349	hemoglobin subunit beta [Homo sapiens]	16	93.88	739	13
gi4504351	hemoglobin subunit delta [Homo sapiens]	16	68.03	330	9
gi4504383	HGF activator preproprotein [Homo sapiens]	70.6	10.99	25	5
gi4504483	hypoxanthine-guanine phosphoribosyltransferase [Homo sapiens]	24.6	5.96	1	1	DFTCVHQALK
gi4504489	histidine-rich glycoprotein precursor [Homo sapiens]	59.5	41.52	413	22
gi4504609	insulin-like growth factor 2 isoform 1 precursor [Homo sapiens]	20.1	5	1	1	DFYVDENTTVR
gi4504619	insulin-like growth factor-binding protein 7 [Homo sapiens]	29.1	4.61	2	1	DGDDR
gi4504653	interleukin-18 proprotein [Homo sapiens]	22.3	2.59	1	1	DGFDISGNPWICDQNLSDLYR
gi4504893	kininogen-1 isoform 2 [Homo sapiens]	47.9	53.16	490	27
gi4504947	lactalbumin, alpha- precursor [Homo sapiens]	16.2	5.63	1	1	DGHVILQLNSIPSSDFLCVR
gi4504957	lysosomal-associated membrane protein 2 isoform A precursor [Homo sapiens]	44.9	5.12	2	2
gi4505047	lumican precursor [Homo sapiens]	38.4	40.83	168	12
gi4505245	mannose receptor C type 1 precursor [Homo sapiens]	165.9	0.62	2	1	DGRPEIQLHNHWAQLTVGAGPR
gi4505257	moesin [Homo sapiens]	67.8	1.56	1	1	DGSPDVTTADIGANTPDATK
gi4505529	orosomucoid 2 precursor [Homo sapiens]	23.6	62.69	692	15
gi4505733	platelet factor 4 (chemokine (C-X-C motif) ligand 4) precursor [Homo sapiens]	10.8	34.65	45	3
gi4505737	complement factor properdin precursor [Homo sapiens]	51.2	6.61	10	4
gi4505881	plasminogen isoform 1 precursor [Homo sapiens]	90.5	60.49	616	44
gi4505981	pro-platelet basic protein precursor [Homo sapiens]	13.9	50.78	41	7
gi4506115	protein C preproprotein [Homo sapiens]	52	18.87	25	6
gi4506121	vitamin K-dependent protein Z precursor [Homo sapiens]	44.7	6.5	12	3
gi4506145	protease, serine, 1 preproprotein [Homo sapiens]	26.5	3.24	4	1	DHENELLNK
gi4506427	chemerin preproprotein [Homo sapiens]	18.6	6.75	1	1	DIALMK
gi4506549	non-secretory ribonuclease precursor [Homo sapiens]	18.3	9.32	1	1	DIASGLIGLLLICK
gi4506741	ribosomal protein S7 [Homo sapiens]	22.1	3.61	10	1	DIASGLIGPLIICK
gi4506773	protein S100-A9 [Homo sapiens]	13.2	50	25	4
gi4507149	superoxide dismutase [Homo sapiens]	15.9	4.55	1	1	DIFTGLIGPMK
gi4507171	SPARC precursor [Homo sapiens]	34.6	30.36	13	7
gi4507229	aldehyde dehydrogenase 5A1 isoform 2 precursor [Homo sapiens]	57.2	1.87	2	1	DILTIDIGR
gi4507309	transcription initiation protein SPT3 homolog isoform 1 [Homo sapiens]	35.8	2.84	1	1	DINYVNPVIK
gi4507467	transforming growth factor, beta-induced, 68kDa precursor [Homo sapiens]	74.6	24.01	32	11
gi4507509	tissue inhibitor of metalloproteinase 1 precursor [Homo sapiens]	23.2	19.81	5	2
gi4507511	TIMP metallopeptidase inhibitor 2 precursor [Homo sapiens]	24.4	11.82	5	2
gi4507651	tropomyosin alpha-4 chain isoform 2 [Homo sapiens]	28.5	8.47	6	3
gi4507725	transthyretin precursor [Homo sapiens]	15.9	76.87	299	10
gi4507877	vinculin isoform VCL [Homo sapiens]	116.6	4.97	6	4
gi4507963	zinc finger protein 37 homolog [Homo sapiens]	71.2	1.11	2	1	DKFSEFWDLDPEVRPTSAVAA
gi45269141	multimerin-1 [Homo sapiens]	138	0.65	2	1	DKVNSFFSTFK
gi4557014	catalase [Homo sapiens]	59.7	3.61	4	1	DLASIAR
gi4557032	L-lactate dehydrogenase B chain [Homo sapiens]	36.6	6.59	4	2
gi4557287	angiotensinogen preproprotein [Homo sapiens]	53.1	47.22	449	16
gi4557321	apolipoprotein A-I preproprotein [Homo sapiens]	30.8	82.4	3370	32
gi4557323	apolipoprotein C-III precursor [Homo sapiens]	10.8	55.56	65	6
gi4557325	apolipoprotein E precursor [Homo sapiens]	36.1	65.62	172	22
gi4557351	butyrylcholinesterase precursor [Homo sapiens]	68.4	20.93	53	11
gi4557373	biotinidase precursor [Homo sapiens]	61.1	26.52	42	10
gi4557389	complement component 8, alpha polypeptide precursor [Homo sapiens]	65.1	45.21	154	18
gi4557391	complement component 8, beta polypeptide preproprotein [Homo sapiens]	66.9	43.82	196	21
gi4557395	carbonic anhydrase 2 [Homo sapiens]	29.2	6.15	2	1	DLHLSDVFLK
gi4557417	CD14 antigen precursor [Homo sapiens]	40.1	27.47	41	10
gi4557485	ceruloplasmin precursor [Homo sapiens]	122.1	64.6	1730	52
gi4557733	latent transforming growth factor beta binding protein 2 precursor [Homo sapiens]	194.9	0.44	3	1	DLKPAIVK
gi4557739	soluble mannose-binding lectin precursor [Homo sapiens]	26.1	24.6	18	6
gi4557759	myeloperoxidase [Homo sapiens]	83.8	5.1	5	2
gi4557892	lecithin-cholesterol acyltransferase precursor [Homo sapiens]	49.5	16.14	24	6
gi4557894	lysozyme precursor [Homo sapiens]	16.5	27.03	9	5
gi45580688	complement component 7 precursor [Homo sapiens]	93.5	44.96	220	30
gi45580723	haptoglobin-related protein precursor [Homo sapiens]	39	6.9	2	2
gi46049110	myosin binding protein C, slow type isoform 4 [Homo sapiens]	126.4	0.62	1	1	DLLYIGK
gi46049114	kinesin-like protein KIF20B [Homo sapiens]	206	0.34	7	1	DLSEAHFAPC
gi46094058	bifunctional 3'-phosphoadenosine 5'-phosphosulfate synthase 1 [Homo sapiens]	70.8	1.92	1	1	DLTGFPGPLNDQDDEDCINR
gi46195719	olfactomedin-like protein 2B precursor [Homo sapiens]	83.9	0.8	6	1	DLYSGLIGPLIVCR
gi46276889	proteoglycan 2 preproprotein [Homo sapiens]	25.2	6.31	4	1	DMALTAFVLISLQEAK
gi46359075	zinc finger protein 423 [Homo sapiens]	144.5	1.01	1	1	DMPASEDLQDLQK
gi46370066	exostosin-1 [Homo sapiens]	86.2	2.82	1	1	DMVEYK
gi46447823	NFATC2-interacting protein [Homo sapiens]	45.8	2.15	3	1	DMYSFLEDMGLK
gi46852172	kinesin-like protein KIF13B [Homo sapiens]	202.7	0.99	13	3
gi47132549	fibronectin 1 isoform 6 preproprotein [Homo sapiens]	239.5	45.13	432	68
gi47132620	keratin 2 [Homo sapiens]	65.4	23.63	35	12
gi4757760	adiponectin precursor [Homo sapiens]	26.4	30.33	14	5
gi4757826	beta-2-microglobulin precursor [Homo sapiens]	13.7	18.49	9	3
gi4758012	clathrin heavy chain 1 [Homo sapiens]	191.5	0.42	5	1	DNEQHVFK
gi4758072	cryptochrome-1 [Homo sapiens]	66.4	0.85	2	1	DNLQHK
gi4758104	25-hydroxycholesterol 7-alpha-hydroxylase [Homo sapiens]	58.2	1.78	1	1	DNSEIHHK
gi4758460	platelet glycoprotein V precursor [Homo sapiens]	60.9	6.61	22	2
gi4758484	glutathione S-transferase omega-1 [Homo sapiens]	27.5	3.32	2	1	DNVFDGLVR
gi4758502	hyaluronan binding protein 2 preproprotein [Homo sapiens]	62.6	11.96	13	9
gi4758638	peroxiredoxin-6 [Homo sapiens]	25	7.59	4	1	DPDNIAAWYLR
gi4759054	GTP-binding protein RAD [Homo sapiens]	33.2	1.62	1	1	DPDQTDGLGLSYLSSHIANVER
gi4759068	cytochrome oxidase deficient homolog 1 precursor [Homo sapiens]	33.8	1.99	2	1	DPEASK
gi4759276	U3 small nucleolar RNA-interacting protein 2 [Homo sapiens]	51.8	1.89	1	1	DPNHFRPAGLPEKY
gi47717100	V-type proton ATPase subunit H isoform 2 [Homo sapiens]	54.1	1.29	1	1	DPNTDR
gi47777317	cartilage acidic protein 1 precursor [Homo sapiens]	71.4	13.46	12	4
gi48255941	CD44 antigen isoform 4 precursor [Homo sapiens]	39.4	8.59	10	3
gi4826772	insulin-like growth factor binding protein, acid labile subunit isoform 2 precursor [Homo sapiens]	66	43.14	152	22
gi4826876	osteomodulin precursor [Homo sapiens]	49.5	11.4	5	2
gi4826898	profilin 1 [Homo sapiens]	15	6.43	2	1	DQFNLIVFSTEATQWRPSLVPASAENVNK
gi4826940	prolylcarboxypeptidase isoform 1 preproprotein [Homo sapiens]	55.8	1.81	1	1	DQGHGHQR
gi48717249	transmembrane protein 211 [Homo sapiens]	13.9	6.98	1	1	DQLPYICQFGIV
gi48762920	liver phosphofructokinase [Homo sapiens]	85	2.18	4	1	DQTIR
gi4885127	homeobox protein CDX-4 [Homo sapiens]	30.5	2.46	1	1	DQVNTFDNIFIAPVGISTAMGMISLGLK
gi4885373	histone H1.1 [Homo sapiens]	21.8	6.51	1	1	DRDGNTLTYYR
gi50301234	iron-sulfur cluster co-chaperone protein HscB, mitochondrial precursor [Homo sapiens]	27.4	2.55	8	1	DSCTLPASAEK
gi50312664	ubiquitin specific protease 16 isoform b [Homo sapiens]	93.4	0.73	2	1	DSDGDGR
gi5031695	complement factor H-related protein 2 precursor [Homo sapiens]	30.6	31.11	22	7
gi5031795	inhibin beta C chain preproprotein [Homo sapiens]	38.2	2.27	2	1	DSEITFIK
gi5031863	galectin-3-binding protein [Homo sapiens]	65.3	20.51	48	12
gi5032057	protein S100-A11 [Homo sapiens]	11.7	10.48	4	1	DSFSNEK
gi5032059	protein S100-A12 [Homo sapiens]	10.6	21.74	1	1	DSHSLTTNIMEILR
gi50363217	serine proteinase inhibitor, clade A, member 1 precursor [Homo sapiens]	46.7	18.42	38	7
gi50363226	secretoglobin family 3A member 1 precursor [Homo sapiens]	10.1	18.27	2	1	DSLEFR
gi50513243	anthrax toxin receptor 2 isoform 1 [Homo sapiens]	53.5	2.25	2	1	DSPVLIDFFEDTER
gi50592988	cytochrome b-c1 complex subunit 2, mitochondrial precursor [Homo sapiens]	48.4	1.32	1	1	DSQDK
gi50658065	structural maintenance of chromosomes protein 4 [Homo sapiens]	147.1	0.39	1	1	DSQEEEK
gi50659080	serpin peptidase inhibitor, clade A, member 3 precursor [Homo sapiens]	47.6	65.48	1761	31
gi50727002	pseudouridylate synthase 7 homolog [Homo sapiens]	75	1.66	1	1	DSSFIR
gi50897852	coiled-coil domain containing 88A isoform 2 [Homo sapiens]	212.5	0.54	13	1	DSSTWLTAFVLK
gi50959191	rho guanine nucleotide exchange factor 5 [Homo sapiens]	176.7	0.38	1	1	DSSVPNTGTAR
gi50959205	adenylate cyclase type 9 [Homo sapiens]	150.6	0.67	1	1	DSVTETLPR
gi51477714	alpha-mannosidase 2 [Homo sapiens]	131.1	0.87	2	1	DSVTGTLPK
gi51479173	dynein heavy chain 11, axonemal [Homo sapiens]	520.7	0.13	1	1	DSYDLHDLK
gi5174411	CD5 antigen-like precursor [Homo sapiens]	38.1	4.61	2	1	DTDGDGR
gi5174675	cysteine-rich secretory protein 3 precursor [Homo sapiens]	27.6	6.12	3	2
gi5360210	poliovirus receptor related 2 isoform alpha precursor [Homo sapiens]	51.3	1.46	1	1	DTGTYGFLLPER
gi5453688	heat shock protein beta-3 [Homo sapiens]	17	4	1	1	DTILSER
gi5453760	neural precursor cell expressed, developmentally down-regulated 8 precursor [Homo sapiens]	9.1	17.28	2	1	DTITDK
gi5453832	hypoxia up-regulated 1 precursor [Homo sapiens]	111.3	1.9	3	1	DTIVFK
gi5453914	phospholipid transfer protein isoform a precursor [Homo sapiens]	54.7	27.59	53	10
gi54607120	lactotransferrin precursor [Homo sapiens]	78.1	3.8	7	3
gi54792787	complement factor H-related 3 isoform 1 precursor [Homo sapiens]	37.3	6.06	26	2
gi55743106	alpha 3 type VI collagen isoform 5 precursor [Homo sapiens]	321.2	1.41	6	3
gi55743122	retinol-binding protein 4, plasma precursor [Homo sapiens]	23	61.69	151	9
gi55743145	WW domain-binding protein 5 [Homo sapiens]	12.7	5.77	4	1	DTVIKPLLVEPEGLEK
gi55770842	C-reactive protein, pentraxin-related precursor [Homo sapiens]	25	2.68	1	1	DTVQIHDITGK
gi55770856	golgi SNAP receptor complex member 1 isoform 3 [Homo sapiens]	21.2	3.78	1	1	DVAPGTLCDVAGWGIVNHAGR
gi55925576	insulin-like growth factor-binding protein 2 precursor [Homo sapiens]	35.1	1.83	1	1	DVCDPGNTK
gi55956899	keratin, type I cytoskeletal 9 [Homo sapiens]	62	23.6	46	12
gi56549107	optineurin [Homo sapiens]	65.9	1.56	3	1	DVFLEMNIPYSVVR
gi56549664	salivary amylase alpha 1C precursor [Homo sapiens]	57.7	5.48	6	2
gi56786136	sodium/hydrogen exchanger 10 [Homo sapiens]	135.1	0.85	6	1	DVLMVLVNYIYFK
gi56786155	complement component 1, q subcomponent, C chain precursor [Homo sapiens]	25.8	13.88	21	3
gi56961680	coiled-coil domain-containing protein 147 [Homo sapiens]	103.4	0.69	3	1	DVVLFEK
gi58000461	zinc finger protein 648 [Homo sapiens]	62.3	2.11	4	1	DVVLTTTFVDDIK
gi5802984	N-acetyllactosaminide beta-1,3-N-acetylglucosaminyltransferase [Homo sapiens]	47.1	5.06	2	1	DVVQITCLDGFEVVEGR
gi5803187	transaldolase 1 [Homo sapiens]	37.5	3.26	4	1	DVWGIEGPIDAAFTR
gi58331230	DALR anticodon-binding domain-containing protein 3 isoform 1 [Homo sapiens]	59.3	4.24	1	1	DWAESTLMTQK
gi58331240	fetuin-B precursor [Homo sapiens]	42	21.99	41	7
gi58530840	desmoplakin isoform I [Homo sapiens]	331.6	0.66	6	3
gi58761488	multivesicular body subunit 12B isoform 1 [Homo sapiens]	35.6	3.45	2	1	DYEDQQK
gi5902118	secreted phosphoprotein 2, 24kDa precursor [Homo sapiens]	24.3	9.95	5	2
gi59710093	probable G-protein coupled receptor 112 [Homo sapiens]	333.2	0.26	1	1	DYFMPCPGR
gi6005948	WW domain-binding protein 4 [Homo sapiens]	42.5	1.86	2	1	DYIEFNK
gi6006001	glutathione peroxidase 3 precursor [Homo sapiens]	25.5	25.22	28	6
gi60499001	peroxisomal sarcosine oxidase [Homo sapiens]	44	1.54	6	1	DYNLNDILLQLGIEEAFTSK
gi61676188	E3 ubiquitin-protein ligase HUWE1 [Homo sapiens]	481.6	0.25	2	2
gi61743930	zinc finger and BTB domain-containing protein 41 [Homo sapiens]	105.1	0.99	1	1	DYWSTVK
gi61744483	solute carrier family 3, member 2 isoform f [Homo sapiens]	57.9	3.97	1	1	EAGIPEFYDYDVALIK
gi62000702	diacylglycerol kinase kappa [Homo sapiens]	141.7	0.79	4	1	EALGDVVGDYNFICPALEFTK
gi62243068	insulin-like growth factor binding protein 3 isoform b precursor [Homo sapiens]	31.7	19.24	9	6
gi62414289	vimentin [Homo sapiens]	53.6	2.15	4	1	EALQGVGDMGR
gi62460637	importin-4 [Homo sapiens]	118.6	1.11	8	1	EALVPLVADHK
gi62530391	selenoprotein P isoform 1 precursor [Homo sapiens]	43.2	21	53	8
gi62739183	complement C1q tumor necrosis factor-related protein 3 isoform b [Homo sapiens]	35.2	7.21	3	2
gi62739186	complement factor H isoform a precursor [Homo sapiens]	139	50.2	740	51
gi62912462	complement component 4 binding protein, beta chain isoform 2 precursor [Homo sapiens]	28.3	17.13	12	3
gi6594683	probable histone-lysine N-methyltransferase NSD2 isoform 4 [Homo sapiens]	69.4	0.95	4	1	EAQLLVIENEVCNHYK
gi66347875	complement C1r subcomponent precursor [Homo sapiens]	80.1	51.77	427	29
gi66932947	alpha-2-macroglobulin precursor [Homo sapiens]	163.2	72.52	8092	96
gi67190748	complement component 4A preproprotein [Homo sapiens]	192.7	68.64	2245	101
gi67191208	ubiquitin C [Homo sapiens]	77	47.3	12	5
gi67782358	complement factor B preproprotein [Homo sapiens]	85.5	46.99	1051	34
gi68163411	CD166 antigen precursor [Homo sapiens]	65.1	2.4	2	1	ECCEKPLLEK
gi68299759	ecotropic viral integration site 5 protein homolog [Homo sapiens]	92.9	0.74	5	1	ECDTDGWTNDIPICEVVK
gi6912604	acidic nuclear phosphoprotein 32C [Homo sapiens]	26.7	2.56	7	1	ECEEIIR
gi70610136	poly (ADP-ribose) glycohydrolase [Homo sapiens]	111	0.51	1	1	ECLQTCR
gi70778918	inter-alpha globulin inhibitor H2 polypeptide [Homo sapiens]	106.4	40.8	726	34
gi70780384	peptidase inhibitor 16 precursor [Homo sapiens]	49.4	12.96	45	5
gi70906435	fibrinogen, beta chain preproprotein [Homo sapiens]	55.9	75.76	1407	33
gi70906437	fibrinogen, gamma chain isoform gamma-A precursor [Homo sapiens]	49.5	73.68	908	29
gi71044477	death-inducer obliterator 1 isoform b [Homo sapiens]	129.1	0.67	1	1	EDAANR
gi71274107	cell surface glycoprotein MUC18 [Homo sapiens]	71.6	2.63	2	1	EDFTSLSLVLYSR
gi71773110	apolipoprotein A-IV precursor [Homo sapiens]	45.3	68.94	280	30
gi71834868	sad1/unc-84 domain-containing protein 1 [Homo sapiens]	40.5	1.96	1	1	EDGGGWWYNR
gi72534838	sorting nexin 6B [Homo sapiens]	46.4	1.74	1	1	EDGILGPIIR
gi73747844	DNA ligase (ATP) 3 isoform beta precursor [Homo sapiens]	106	1.37	2	2
gi73760409	tissue factor pathway inhibitor isoform b precursor [Homo sapiens]	28.6	3.59	2	1	EDIFMETLK
gi7382460	sex hormone-binding globulin isoform 1 precursor [Homo sapiens]	43.8	47.01	112	14
gi73858564	corticosteroid binding globulin precursor [Homo sapiens]	45.1	34.32	122	10
gi73858566	heparin cofactor II precursor [Homo sapiens]	57	66.53	385	29
gi73858570	serpin peptidase inhibitor, clade G, member 1 precursor [Homo sapiens]	55.1	42.2	904	23
gi74027251	E3 ubiquitin-protein ligase TRIM33 isoform beta [Homo sapiens]	120.5	1.35	26	2
gi74275350	translocator protein isoform PBR [Homo sapiens]	18.8	4.73	4	1	EEAFLGITDEK
gi7657265	protein fem-1 homolog B [Homo sapiens]	70.2	1.75	2	1	EEAPSLRPAPPPISGGGYR
gi7661714	family with sequence similarity 3, member C precursor [Homo sapiens]	24.7	2.2	1	1	EEAQLATVLAYALSSHCPDMR
gi7661960	kinetochore-associated protein 1 [Homo sapiens]	250.6	0.41	2	1	EEDPIHLR
gi7669492	glyceraldehyde-3-phosphate dehydrogenase [Homo sapiens]	36	19.7	20	4
gi7705753	complement component 1, q subcomponent, A chain precursor [Homo sapiens]	26	35.1	38	5
gi7706254	nucleolar protein 58 [Homo sapiens]	59.5	1.32	3	1	EEFPFALGVQTLPQTCDEPK
gi78191798	plasma kallikrein B1 precursor [Homo sapiens]	71.3	45.3	178	26
gi83281438	eukaryotic translation initiation factor 3 subunit J [Homo sapiens]	29	3.1	1	1	EEIGKELEELR
gi85362735	nuclear receptor subfamily 1, group H, member 2 [Homo sapiens]	51.1	1.08	1	1	EEIIYECDK
gi85540441	regulator of G-protein signaling 21 [Homo sapiens]	17.7	5.26	1	1	EEILMHLWR
gi87116683	zinc finger C3H1 domain-containing protein [Homo sapiens]	226.2	0.3	2	1	EELCTMFIR
gi87196339	collagen, type VI, alpha 1 precursor [Homo sapiens]	108.5	0.78	1	1	EELLPAQDIK
gi87298828	complement component 1, q subcomponent, B chain precursor [Homo sapiens]	26.7	34.39	158	8
gi88702793	vasorin precursor [Homo sapiens]	71.7	14.12	12	7
gi88703043	sorting nexin-6 isoform a [Homo sapiens]	33.5	2.07	4	1	EESSSGSSHAVMDISLPTGISANEEDLK
gi88758613	CD93 antigen precursor [Homo sapiens]	68.5	3.99	7	3
gi88853069	vitronectin precursor [Homo sapiens]	54.3	31.38	382	15
gi89029850	PREDICTED: similar to ATP synthase, H+ transporting, mitochondrial F0 complex, subunit F2 [Homo sapiens]	10.1	8.24	1	1	EEYSNLK
gi89191868	von Willebrand factor preproprotein [Homo sapiens]	309.1	2.95	27	6
gi91823602	autotaxin isoform 2 preproprotein [Homo sapiens]	98.9	9.04	16	7
gi92373393	actin-related protein 3B isoform 2 [Homo sapiens]	39.7	3.16	1	1	EFLGENISNFLSLAGNTYQLTR
gi93204867	probable G-protein coupled receptor 158 precursor [Homo sapiens]	135.4	0.91	1	1	EFMSQGNK
gi95007030	protein Lines homolog 1 [Homo sapiens]	85.8	1.59	2	2
gi9845238	UDP-GlcNAc:betaGal beta-1,3-N-acetylglucosaminyltransferase 2 [Homo sapiens]	46	2.27	1	1	EFNLQNMGLPDFHIPENLFLK
gi9955968	ATP-binding cassette, sub-family B (MDR/TAP), member 9 isoform 2 [Homo sapiens]	79.7	0.97	5	1	EFPEVHLGQWYFIAGAAPTK
gi9966881	nuclear pore complex protein Nup107 [Homo sapiens]	106.3	1.19	4	2
gi10800140	histone H2B type 1-B [Homo sapiens]	#N/A	#N/A	#N/A	#N/A
gi110349715	titin isoform N2-B [Homo sapiens]	#N/A	#N/A	#N/A	#N/A

## Sheet: iTRAQ 7
Accession	Description	MW.kDa	% Coverage	Peptides.Used	PSM	Single.Pep.Sequence
gi102467242	inner centromere protein antigens 135/155kDa isoform 2 [Homo sapiens]	104.9	0.77	1	2	AAAAAAAAAKNGSSGK
gi104487297	protein tyrosine phosphatase, receptor type, sigma isoform 2 precursor [Homo sapiens]	212.4	3.46	3	8
gi10518503	coagulation factor VII isoform b precursor [Homo sapiens]	49.3	21.62	7	14
gi105554465	hypothetical protein LOC653140 [Homo sapiens]	23.7	2.91	1	7	AAAPNTPK
gi105990532	apolipoprotein B precursor [Homo sapiens]	515.2	61.91	295	2722
gi105990535	coagulation factor V precursor [Homo sapiens]	251.5	19.38	42	148
gi105990539	neurofilament light polypeptide [Homo sapiens]	61.5	1.1	1	1	AACLLPK
gi10800140	histone H2B type 1-B [Homo sapiens]	13.9	7.14	1	1	AADDTWEPFASGK
gi10835095	serum amyloid A-4 protein precursor [Homo sapiens]	14.8	70.77	9	103
gi10835143	decay accelerating factor for complement isoform 1 preproprotein [Homo sapiens]	41.4	2.36	1	1	AADIEQQAVFAVFDENK
gi10835159	plasminogen activator inhibitor-1 isoform 1 precursor [Homo sapiens]	45	11.94	3	6
gi10835240	high mobility group nucleosome-binding domain-containing protein 4 [Homo sapiens]	9.5	8.89	1	3	AAFGGSGGR
gi10863927	peptidylprolyl isomerase A [Homo sapiens]	18	19.39	4	5
gi109633039	protein tyrosine phosphatase, receptor type, F isoform 2 precursor [Homo sapiens]	211.6	0.9	1	2	AAGDGDCGTTHSR
gi11024714	ubiquitin B precursor [Homo sapiens]	25.7	24.89	2	2
gi110349719	titin isoform N2-A [Homo sapiens]	3711.4	0.22	6	33
gi110349772	alpha 1 type I collagen preproprotein [Homo sapiens]	138.8	2.8	3	6
gi110556640	helicase POLQ-like [Homo sapiens]	124.1	0.91	1	1	AAINK
gi11056061	thymosin, beta 4 [Homo sapiens]	5	43.18	3	4
gi110611226	protein unc-13 homolog B [Homo sapiens]	180.6	0.31	1	1	AAISGENAGLVR
gi110611237	coagulation factor XIII B chain precursor [Homo sapiens]	75.5	40.09	24	94
gi110624774	C-type mannose receptor 2 [Homo sapiens]	166.6	2.03	2	4
gi111118968	collagen, type XI, alpha 2 isoform 3 preproprotein [Homo sapiens]	159.8	0.68	1	2	AAPGQEPPEHMAELQR
gi111118976	collagen, type II, alpha 1 isoform 1 precursor [Homo sapiens]	141.7	2.08	1	3	AAQEEYVK
gi112380630	leiomodin-1 [Homo sapiens]	67	0.83	1	1	AAQVTIQSSGTFSSK
gi112382257	InaD-like [Homo sapiens]	196.3	0.28	1	1	AASAAQR
gi112382372	guanylate-binding protein 3 [Homo sapiens]	68.1	0.84	1	1	AASGTQNNVLR
gi113204617	ryanodine receptor 1 isoform 2 [Homo sapiens]	564.3	0.12	1	1	AASGTTGTYQEWK
gi11321561	hemopexin precursor [Homo sapiens]	51.6	69.7	32	1354
gi11321601	6-phosphofructokinase type C [Homo sapiens]	85.5	2.17	1	2	AATVGSLAGQPLQER
gi113426210	PREDICTED: similar to hCG2042536 [Homo sapiens]	91.1	2.01	1	1	AAVHLEGK
gi113722120	G protein-coupled receptor 98 precursor [Homo sapiens]	692.6	0.16	1	1	AAVYQPQPHPQPPPYGHCVTDSGVVYSVGMQWLK
gi114155133	dynein heavy chain 9, axonemal isoform 2 [Homo sapiens]	511.6	0.33	1	4	AAYESK
gi115298645	mitogen-activated protein kinase kinase kinase 14 [Homo sapiens]	104	0.53	1	5	ACGACPLWGK
gi115298657	protein S100-A7 [Homo sapiens]	11.5	30.69	3	8
gi115298674	nidogen 1 precursor [Homo sapiens]	136.3	2.25	2	3
gi115298678	complement component 3 precursor [Homo sapiens]	187	88.21	2	6711
gi115529478	neural cell adhesion molecule 1 isoform 3 [Homo sapiens]	83.7	8.02	6	13
gi115583663	alpha-2-antiplasmin isoform a precursor [Homo sapiens]	54.5	47.25	18	288
gi116008190	myosin light chain kinase, smooth muscle isoform 3B [Homo sapiens]	197.3	0.28	1	2	ADDKETCFAEEGK
gi116063573	filamin-A isoform 1 [Homo sapiens]	279.8	8.79	18	47
gi116174742	dentin matrix protein 4 [Homo sapiens]	66.2	6.16	3	6
gi116256481	TNFAIP3-interacting protein 1 [Homo sapiens]	71.8	0.79	1	76	ADFDNTVAIHPTSSEELVTLR
gi116292750	lipoprotein Lp(a) precursor [Homo sapiens]	226.4	26.72	17	47
gi11641247	golgi-associated plant pathogenesis-related protein 1 [Homo sapiens]	17.2	5.19	1	1	ADGLAVIGVLMK
gi116534900	dopamine beta hydroxylase precursor [Homo sapiens]	69	10.05	5	11
gi116734710	ATP-binding cassette sub-family A member 3 [Homo sapiens]	191.2	0.41	1	1	ADHGEPIGR
gi117168263	ras-GEF domain-containing family member 1A [Homo sapiens]	54.5	2.49	1	6	ADLEMQIENLKEELAYLK
gi118442839	complement factor H-related 1 precursor [Homo sapiens]	37.6	41.82	1	63	ADLEMQIESLTEELAYLK
gi118498368	kinectin isoform c [Homo sapiens]	149.5	0.85	1	3	ADLFYDVEALDLESPK
gi118582275	superoxide dismutase 3, extracellular precursor [Homo sapiens]	25.8	30	5	21
gi118601000	g antigen family D member 3 [Homo sapiens]	12.3	7.21	1	1	ADLSGITGAR
gi119372317	xin actin-binding repeat containing 2 isoform 1 [Homo sapiens]	401.9	0.39	1	2	ADPGHSEISSTR
gi119392081	complement factor I preproprotein [Homo sapiens]	65.7	39.97	25	166
gi119395709	coagulation factor XIII A1 subunit precursor [Homo sapiens]	83.2	29.23	22	75
gi119395750	keratin, type II cytoskeletal 1 [Homo sapiens]	66	47.2	29	112
gi119466532	laminin alpha 2 subunit isoform b precursor [Homo sapiens]	343.3	0.35	1	1	ADTAK
gi119703753	keratin, type II cytoskeletal 6B [Homo sapiens]	60	8.69	3	11
gi119874213	heat shock 70kDa protein 12A [Homo sapiens]	74.9	0.74	1	1	ADVQAHGEGQEFSITCLVDEEEMKK
gi119943100	propionyl Coenzyme A carboxylase, beta polypeptide precursor [Homo sapiens]	58.2	2.04	1	2	AEAQAQYSAAVAK
gi12025678	alpha-actinin-4 [Homo sapiens]	104.8	3.29	1	4	AEATTLHVAPQGTAMAVSTFR
gi120953243	leucine-rich repeat and IQ domain-containing protein 1 isoform 2 [Homo sapiens]	154.6	0.75	1	3	AECMLQQAER
gi122937227	U2-associated protein SR140 [Homo sapiens]	118.2	0.49	1	7	AEDHFSVIDFNQNIR
gi122937249	glutamate receptor-interacting protein 2 [Homo sapiens]	122.9	0.53	1	2	AEEEHLGILGPQLHADVGDK
gi122937283	sushi, nidogen and EGF-like domain-containing protein 1 precursor [Homo sapiens]	152.1	0.57	1	1	AEEHTVVLTVTGEPCHFPFQYHR
gi122937293	protein monoglycylase TTLL8 [Homo sapiens]	92.8	2.28	1	3	AEEILSR
gi122937297	serpin A11 precursor [Homo sapiens]	47	4.03	2	4
gi122937398	cytoplasmic dynein 2 heavy chain 1 isoform 2 [Homo sapiens]	493.1	0.3	1	2	AEEWGR
gi12408656	calpain-1 catalytic subunit [Homo sapiens]	81.8	2.66	1	2	AEFAEVSK
gi124248516	alpha-defensin 1 [Homo sapiens]	10.2	19.15	2	2
gi124248533	ADP-ribosylation factor-like protein 13A isoform a [Homo sapiens]	33	1.72	1	1	AEGTGDAK
gi124256496	heat shock 70 kDa protein 1-like [Homo sapiens]	70.3	2.5	1	4	AEHALQR
gi125490354	spermatogenesis-associated protein 1 [Homo sapiens]	52.9	1.09	1	30	AELQEGAR
gi126012562	low density lipoprotein receptor-related protein 1 precursor [Homo sapiens]	504.3	1.17	4	7
gi126012571	basement membrane-specific heparan sulfate proteoglycan core protein precursor [Homo sapiens]	468.5	2.98	11	22
gi126273569	plasma carboxypeptidase B2 isoform a preproprotein [Homo sapiens]	48.4	39.72	13	61
gi12667788	myosin-9 [Homo sapiens]	226.4	5.46	7	13
gi12707580	paired mesoderm homeobox protein 2B [Homo sapiens]	31.6	5.1	1	4	AEQDK
gi13236553	nucleolar protein 12 [Homo sapiens]	24.6	2.35	1	1	AESPEVCFNEESPK
gi132814467	glutamyl aminopeptidase [Homo sapiens]	109.2	2.51	2	4
gi132814489	low affinity immunoglobulin gamma Fc region receptor III-B precursor [Homo sapiens]	26.2	16.74	4	11
gi13325075	sulfhydryl oxidase 1 isoform a [Homo sapiens]	82.5	29.99	15	58
gi133925809	inter-alpha (globulin) inhibitor H3 preproprotein [Homo sapiens]	99.8	43.71	34	150
gi13540563	complement factor H-related 5 precursor [Homo sapiens]	64.4	12.13	6	15
gi13775198	SH3 domain-binding glutamic acid-rich-like protein 3 [Homo sapiens]	10.4	39.78	3	10
gi139948432	matrix-remodeling-associated protein 5 precursor [Homo sapiens]	312	0.67	1	1	AFLLTPR
gi14110414	heterogeneous nuclear ribonucleoprotein D0 isoform c [Homo sapiens]	32.8	4.58	2	3
gi14149609	exostoses-like 2 [Homo sapiens]	37.4	2.12	1	2	AFSSYQK
gi14149904	anthrax toxin receptor 1 isoform 1 precursor [Homo sapiens]	62.7	8.69	3	6
gi14249254	EF-hand calcium-binding domain-containing protein 4B isoform c [Homo sapiens]	45.6	1.27	1	1	AFTNSK
gi14249738	N-acetylglucosamine-1-phosphotransferase subunit gamma precursor [Homo sapiens]	34	6.89	1	2	AFVFPK
gi144922725	general transcription factor IIE subunit 1 [Homo sapiens]	49.4	2.05	1	1	AFWLDVSHNR
gi145275213	coagulation factor XII precursor [Homo sapiens]	67.7	39.67	23	196
gi145309328	papilin [Homo sapiens]	134.8	0.72	1	1	AGAHLQGGAK
gi14550407	complement component 2 isoform 1 preproprotein [Homo sapiens]	83.2	44.15	33	158
gi145580595	coiled-coil domain-containing protein 112 isoform 2 [Homo sapiens]	53.5	1.12	1	1	AGDEAVFAQYDSFHVDSAAEYYR
gi14589889	cadherin 2, type 1 preproprotein [Homo sapiens]	99.7	3.64	1	2	AGELEVFNGYFVHFFAPDNLDPIPK
gi14591921	vesicle-trafficking protein SEC22c isoform a [Homo sapiens]	34.2	6.27	1	4	AGEQVTYTCATYYK
gi146231948	catenin delta-1 isoform 3A [Homo sapiens]	92.6	0.6	1	1	AGEVQEPELR
gi146260271	hypothetical protein LOC129881 [Homo sapiens]	66.4	1.09	1	1	AGFSWIEVTFK
gi147903302	MAP7 domain-containing protein 3 [Homo sapiens]	98.4	0.91	1	13	AGGPGLER
gi148277046	angiogenin, ribonuclease, RNase A family, 5 precursor [Homo sapiens]	16.5	10.88	1	2	AGHIAWTSSGK
gi148539872	acetyl-CoA acetyltransferase, cytosolic [Homo sapiens]	41.3	2.77	1	2	AGIIK
gi148596984	golgin subfamily B member 1 [Homo sapiens]	375.8	0.83	3	6
gi148596992	alpha-protein kinase 2 [Homo sapiens]	236.9	0.28	1	1	AGLAASLAGPHSIVGR
gi148664230	ankyrin repeat and LEM domain-containing protein 2 [Homo sapiens]	104	0.53	1	4	AGLLRPDYALLGHR
gi148719673	probable G-protein coupled receptor 116 precursor [Homo sapiens]	149.4	1.49	2	4
gi148728160	protein tyrosine phosphatase, receptor type, J isoform 2 precursor [Homo sapiens]	57.2	6.68	2	6
gi148886760	nanos homolog 3 [Homo sapiens]	20.7	3.13	1	1	AGQLSQGAAEEDHGCR
gi149589008	xaa-Pro dipeptidase isoform 1 [Homo sapiens]	54.5	4.67	2	5
gi15011902	synaptotagmin-like protein 2 isoform a [Homo sapiens]	102.5	0.66	1	2	AGTPYTVTLHGEVR
gi150170710	hypothetical protein LOC728118 [Homo sapiens]	93.8	0.8	1	1	AGYVLHR
gi150170732	hypothetical protein LOC374470 [Homo sapiens]	39.7	1.67	1	2	AHATGAGPAGR
gi150378552	sushi domain-containing protein 5 precursor [Homo sapiens]	68	2.7	1	1	AHLDIAGSLEGHLR
gi150417978	platelet glycoprotein Ib alpha chain precursor [Homo sapiens]	70.2	7.04	3	11
gi150456432	serine/threonine-protein kinase ULK3 [Homo sapiens]	53.4	3.81	1	3	AHLNIK
gi151101459	serine/threonine-protein phosphatase 6 regulatory subunit 1 [Homo sapiens]	96.7	0.57	1	1	AHQAEGESSSVR
gi153070260	myristoylated alanine-rich C-kinase substrate [Homo sapiens]	31.5	5.72	1	1	AHSCPSVWK
gi153082722	intercellular adhesion molecule 2 precursor [Homo sapiens]	30.6	5.45	2	4
gi153266841	apolipoprotein H precursor [Homo sapiens]	38.3	50.14	18	350
gi153791276	glycosyltransferase 8 domain containing 3 isoform 2 [Homo sapiens]	46.8	5.62	2	3
gi153791325	proto-oncogene DBL isoform b [Homo sapiens]	107.6	1.41	1	10	AHVSFKPTVAQQR
gi153792110	protein HEG homolog 1 precursor [Homo sapiens]	147.4	0.8	1	1	AHYDLR
gi153792148	threonine synthase-like 1 [Homo sapiens]	83	0.94	1	2	AHYDLRHTFMGVVSLGSPSGEVSHPR
gi153946395	tenascin precursor [Homo sapiens]	240.7	2.64	5	9
gi153946421	endoplasmic reticulum to nucleus signalling 1 [Homo sapiens]	109.7	0.82	1	1	AHYGGFTVQNEANKYQISVNK
gi154146262	igGFc-binding protein precursor [Homo sapiens]	571.6	0.5	1	2	AIAYSSLSQSYLYIDWTDNHK
gi15431310	keratin, type I cytoskeletal 14 [Homo sapiens]	51.6	10.38	1	14	AICQEGK
gi154689847	hypothetical protein LOC9851 [Homo sapiens]	109.3	0.72	1	21	AIDEDCSQYEPIPGSQK
gi154759259	spectrin alpha chain, brain isoform 2 [Homo sapiens]	284.4	0.44	1	2	AIDGINQR
gi154759291	serine (or cysteine) proteinase inhibitor, clade A (alpha-1 antiproteinase, antitrypsin), member 10 precursor [Homo sapiens]	50.7	37.39	13	46
gi154813193	IQ domain-containing protein E isoform 2 [Homo sapiens]	75.6	2.8	2	12
gi155030185	cell cycle regulator Mat89Bb homolog [Homo sapiens]	80.2	0.85	1	2	AIGYLNTGYQR
gi15529996	son of sevenless homolog 1 [Homo sapiens]	152.4	0.45	1	2	AIHCPRPHDFENGEYWPR
gi156119625	inter-alpha (globulin) inhibitor H1 isoform a [Homo sapiens]	101.3	44.24	35	489
gi156151366	galectin-related protein [Homo sapiens]	19	8.14	1	1	AIHLLLR
gi156231037	kininogen-1 isoform 1 [Homo sapiens]	71.9	52.17	12	665
gi156523970	alpha-2-HS-glycoprotein [Homo sapiens]	39.3	57.49	19	488
gi156616273	pleckstrin [Homo sapiens]	40.1	10.86	2	4
gi156616294	N-acetylmuramoyl-L-alanine amidase precursor [Homo sapiens]	62.2	53.47	19	192
gi156627579	tetranectin precursor [Homo sapiens]	22.5	52.48	11	40
gi157168362	nucleoside phosphorylase [Homo sapiens]	32.1	3.11	1	2	AIQSLK
gi157266300	membrane alanine aminopeptidase precursor [Homo sapiens]	109.5	17.48	12	30
gi157311649	neogenin isoform 1 precursor [Homo sapiens]	159.9	3.49	3	6
gi157502212	N-acetylgalactosaminyltransferase 7 [Homo sapiens]	75.3	1.98	1	1	AITPPHPASQANIIFDITEGNLR
gi157653329	procollagen C-endopeptidase enhancer 1 [Homo sapiens]	47.9	16.48	5	11
gi157671949	zinc finger protein Rlf [Homo sapiens]	217.8	0.26	1	7	AKPALEDLR
gi157694503	urea transporter 2 [Homo sapiens]	101.1	0.65	1	2	AKPSAPVVSGPAAR
gi157738629	kinesin-like protein KIF13A isoform d [Homo sapiens]	195.9	0.69	1	16	AKVHELIER
gi162138911	IQ motif and Sec7 domain 2 isoform1 [Homo sapiens]	162.7	0.47	1	1	AKWEMPFDPQDTHQSR
gi162809334	pregnancy-zone protein precursor [Homo sapiens]	163.8	40.49	34	648
gi16306550	selenium-binding protein 1 [Homo sapiens]	52.4	4.87	1	1	ALAKCHK
gi163659901	insulin-like growth factor 1 isoform 2 preproprotein [Homo sapiens]	15.2	10.95	1	2	ALALPPLGLAPLLNLWAKPQGR
gi16418467	leucine-rich alpha-2-glycoprotein 1 precursor [Homo sapiens]	38.2	49.57	14	100
gi16445033	acidic repeat-containing protein [Homo sapiens]	76.1	0.87	1	1	ALDLINK
gi16507237	78 kDa glucose-regulated protein [Homo sapiens]	72.3	12.39	7	14
gi166197660	complement component C8 gamma chain precursor [Homo sapiens]	22.3	49.5	7	67
gi166362713	cadherin 5, type 2 preproprotein [Homo sapiens]	87.5	18.49	10	27
gi166706887	syncoilin, intermediate filament 1 isoform 1 [Homo sapiens]	55.2	2.28	1	1	ALDNLAR
gi166795301	prenylcysteine oxidase 1 precursor [Homo sapiens]	56.6	22.77	9	23
gi167466198	intercellular adhesion molecule 1 precursor [Homo sapiens]	57.8	6.95	4	10
gi167466207	intercellular adhesion molecule 3 precursor [Homo sapiens]	59.5	1.28	1	1	ALELVK
gi16751921	dermcidin preproprotein [Homo sapiens]	11.3	22.73	2	2
gi16753227	ribosomal protein L6 [Homo sapiens]	32.7	1.74	1	1	ALFLETEQLK
gi167614504	laminin, beta 1 precursor [Homo sapiens]	197.9	0.56	1	1	ALFVSEEEK
gi167614506	plastin-2 [Homo sapiens]	70.2	31.26	15	27
gi167857790	orosomucoid 1 precursor [Homo sapiens]	23.5	58.21	9	1045
gi168229159	ADP-ribosyl cyclase 2 precursor [Homo sapiens]	35.7	10.06	2	3
gi169194585	PREDICTED: similar to hCG1793014 [Homo sapiens]	39.7	1.91	1	1	ALGISPFHEHAEVVFTANDSGPR
gi169210053	PREDICTED: hypothetical protein [Homo sapiens]	21.2	6.49	1	1	ALHQVFEHMLDVSK
gi169214179	PREDICTED: similar to complement component 3 [Homo sapiens]	44.9	88.46	2	1419
gi169216609	PREDICTED: hypothetical protein LOC203510 [Homo sapiens]	23.2	3.48	1	1	ALLAFQESK
gi169216998	PREDICTED: similar to hCG1811022 [Homo sapiens]	37.7	1.5	1	6	ALLAYAFALAGNQDK
gi169218115	PREDICTED: similar to KIT protein [Homo sapiens]	27.7	4.49	1	1	ALLAYAFALAGNQDKR
gi169218213	PREDICTED: similar to complement component C3, partial [Homo sapiens]	144.7	87.49	2	5279
gi16933540	fibroblast activation protein, alpha subunit [Homo sapiens]	87.7	2.11	1	4	ALLEAPLK
gi169636439	cholesteryl ester transfer protein, plasma precursor [Homo sapiens]	54.7	10.14	4	15
gi170016077	probable cation-transporting ATPase 13A1 [Homo sapiens]	132.9	1.91	2	3
gi17136143	olfactomedin related ER localized protein isoform 1 [Homo sapiens]	54.1	8.99	5	10
gi171543879	CD99 antigen isoform b precursor [Homo sapiens]	17.1	23.08	3	11
gi178557739	complement component 4B preproprotein [Homo sapiens]	192.6	64.62	6	2033
gi17921989	tubulin alpha-4A chain [Homo sapiens]	49.9	3.13	1	1	ALPLALVLHELGAGR
gi17986001	major histocompatibility complex, class I, B precursor [Homo sapiens]	40.4	8.01	1	3	ALPPLR
gi17986258	myosin light polypeptide 6 isoform 1 [Homo sapiens]	16.9	10.6	1	2	ALPTTYEK
gi182509178	zinc finger and BTB domain-containing protein 1 isoform 2 [Homo sapiens]	73.6	0.93	1	1	ALQDQLVLVAAK
gi18375676	UPF2 regulator of nonsense transcripts homolog [Homo sapiens]	147.7	0.39	1	1	ALQEYAAK
gi18426875	asialoglycoprotein receptor 2 isoform b [Homo sapiens]	32.5	6.27	2	4
gi186910296	haptoglobin isoform 2 preproprotein [Homo sapiens]	38.4	8.07	1	4	ALQLFRSHVQPLLAEAEISFTLMLTER
gi18765694	dipeptidyl peptidase 4 [Homo sapiens]	88.2	1.83	2	3
gi18780285	mucosal vascular addressin cell adhesion molecule 1 isoform b precursor [Homo sapiens]	31.1	4.75	1	1	ALSGFSLQSCR
gi187828880	voltage-dependent P/Q-type calcium channel subunit alpha-1A isoform 3 [Homo sapiens]	256.6	0.31	1	2	ALSSEWKPEIR
gi188497703	semaphorin-3F precursor [Homo sapiens]	88.3	0.76	1	4	ALSSQHQAR
gi188528648	tenascin XB isoform 1 precursor [Homo sapiens]	457.9	5.49	14	31
gi188528667	histone H3-like [Homo sapiens]	15.2	6.67	1	1	ALTGHLEEVVLALLK
gi188595718	tissue-nonspecific alkaline phosphatase precursor [Homo sapiens]	57.3	2.29	1	4	ALTQTGGPHVK
gi189095271	phospholipase A2, group VII precursor [Homo sapiens]	50	12.47	4	9
gi189181724	proteoglycan 4 isoform D [Homo sapiens]	136.5	13.23	14	38
gi189217853	72 kDa type IV collagenase isoform b [Homo sapiens]	68.8	8.85	3	6
gi189242612	complement component 6 precursor [Homo sapiens]	104.7	46.04	40	226
gi189409124	armadillo repeat-containing protein 3 [Homo sapiens]	96.3	0.57	1	12	ALVLIAFAQYLQQCPFEDHVK
gi189571662	delta-sarcoglycan isoform 3 [Homo sapiens]	32.1	1.73	1	2	ALVQQMEQLR
gi190194412	thyroid hormone receptor interactor 11 [Homo sapiens]	227.4	0.51	1	1	ALWEKPFISSR
gi190341024	SPARC-like protein 1 precursor [Homo sapiens]	75.2	12.35	8	26
gi191252785	centrobin, centrosomal BRCA2 interacting protein isoform alpha [Homo sapiens]	101.2	2.1	1	1	ALYLQYTDETFR
gi192447430	carbonic anhydrase 1 [Homo sapiens]	28.9	47.13	9	26
gi192447438	protein S, alpha preproprotein [Homo sapiens]	75.1	28.4	18	60
gi193083131	MAP/microtubule affinity-regulating kinase 3 isoform e [Homo sapiens]	74.1	1.06	1	3	AMAVEDIISR
gi193794814	fructose-bisphosphate aldolase A [Homo sapiens]	39.4	20.6	6	11
gi194018472	plasma serine protease inhibitor [Homo sapiens]	45.6	25.37	11	32
gi194097352	actinin, alpha 1 isoform c [Homo sapiens]	102.6	6.31	3	11
gi194097398	protein tyrosine phosphatase, receptor type, G precursor [Homo sapiens]	161.9	1.94	3	4
gi194353966	dynein heavy chain 6, axonemal [Homo sapiens]	475.7	0.34	1	3	ANQQFLVYCEIDGSGNGWTVFQK
gi195972866	keratin, type I cytoskeletal 10 [Homo sapiens]	58.8	24.83	15	49
gi197333755	interferon-related developmental regulator 2 [Homo sapiens]	54.8	1.19	1	101	ANSAGATR
gi19743821	integrin beta 1 isoform 1C-2 precursor [Homo sapiens]	91	3.91	2	10
gi19913408	DNA topoisomerase 2-beta [Homo sapiens]	182.5	0.31	1	1	ANSFLGEKASAGLLGAHAAAITAYALTLTK
gi19923106	paraoxonase 1 precursor [Homo sapiens]	39.7	52.39	12	214
gi19923236	nuclear autoantigen Sp-100 isoform 2 [Homo sapiens]	100.4	1.48	2	2
gi19923584	modulator of apoptosis 1 [Homo sapiens]	39.5	2.56	1	2	APADLR
gi19923761	multiple inositol polyphosphate histidine phosphatase 1 precursor [Homo sapiens]	55	8.21	3	6
gi19924149	toll-like receptor 4 precursor [Homo sapiens]	95.6	0.83	1	1	APDGK
gi20070125	prolyl 4-hydroxylase, beta subunit precursor [Homo sapiens]	57.1	5.51	3	6
gi20070228	nucleobindin-1 precursor [Homo sapiens]	53.8	2.39	2	2
gi20127528	parvin, beta isoform b [Homo sapiens]	41.7	4.67	1	2	APLIPMEHCTTR
gi20149594	heat shock protein HSP 90-beta [Homo sapiens]	83.2	1.93	2	3
gi20149621	bifunctional ATP-dependent dihydroxyacetone kinase/FAD-AMP lyase (cyclizing) [Homo sapiens]	58.9	2.26	1	2	APNHAVVTR
gi20304115	zinc finger protein 551 [Homo sapiens]	75.8	0.76	1	1	APPDK
gi203098098	protein Shroom3 [Homo sapiens]	216.7	0.7	1	2	APPPSRPPPRPSV
gi20357522	jumonji domain containing 1A [Homo sapiens]	147.2	0.45	1	1	APQLR
gi20357559	Charcot-Leyden crystal protein [Homo sapiens]	16.4	9.15	2	7
gi205277383	macrophage stimulating 1 precursor [Homo sapiens]	81.9	32.55	19	51
gi205277441	serine (or cysteine) proteinase inhibitor, clade A, member 7 precursor [Homo sapiens]	46.3	56.14	20	133
gi209413730	poliovirus receptor isoform gamma [Homo sapiens]	39.3	2.2	1	5	AQAWGER
gi209529703	signal-regulatory protein beta 1 isoform 3 precursor [Homo sapiens]	43.3	3.52	1	1	AQEEHR
gi209863034	periostin, osteoblast specific factor isoform 4 [Homo sapiens]	83.8	12.92	6	16
gi20986531	mitogen-activated protein kinase 1 [Homo sapiens]	41.4	1.94	1	2	AQIHGGILR
gi209915570	amyloid beta A4 protein isoform e precursor [Homo sapiens]	72.5	5.16	3	5
gi21070993	pancreatitis-associated protein precursor [Homo sapiens]	19.4	13.14	1	2	AQIPILR
gi21070997	stromal interaction molecule 1 precursor [Homo sapiens]	77.4	0.88	1	9	AQITGYR
gi21071008	transcobalamin I precursor [Homo sapiens]	48.2	1.85	1	4	AQLGDLPWQVAIK
gi21071030	alpha 1B-glycoprotein precursor [Homo sapiens]	54.2	60.81	24	416
gi21071039	carnosinase 1 precursor [Homo sapiens]	56.7	28.99	11	41
gi211938442	apolipoprotein L1 isoform c precursor [Homo sapiens]	42.1	33.16	15	59
gi21264357	mannan-binding lectin serine protease 1 isoform 1 precursor [Homo sapiens]	79.2	22.46	3	46
gi21264359	mannan-binding lectin serine protease 1 isoform 2 precursor [Homo sapiens]	81.8	26.37	5	52
gi21264363	mannan-binding lectin serine protease 2 isoform 1 precursor [Homo sapiens]	75.7	4.81	3	5
gi21265043	ADAM metallopeptidase with thrombospondin type 1 motif, 13 isoform 3 preproprotein [Homo sapiens]	144.4	1.57	2	5
gi21328448	tyrosine 3-monooxygenase/tryptophan 5-monooxygenase activation protein, beta polypeptide [Homo sapiens]	28.1	15.85	1	9	AQSIAYHLK
gi21361302	serine (or cysteine) proteinase inhibitor, clade A (alpha-1 antiproteinase, antitrypsin), member 4 precursor [Homo sapiens]	48.5	56.44	21	141
gi21450759	adenylate kinase domain containing 1 isoform 2 [Homo sapiens]	48.5	1.19	1	1	AQWANPFDPSK
gi21450863	attractin isoform 2 [Homo sapiens]	141.3	15.88	20	100
gi21536468	tyrosine-protein kinase receptor UFO isoform 2 [Homo sapiens]	97.3	0.79	1	2	AQYEDIAQK
gi21614544	protein S100-A8 [Homo sapiens]	10.8	63.44	8	25
gi217272883	sphingosine kinase 1 isoform 3 [Homo sapiens]	42.5	7.03	1	1	AREDIFMETLK
gi21735625	14-3-3 protein zeta/delta [Homo sapiens]	27.7	15.92	1	9	AREEHR
gi21955172	pleckstrin homology-like domain family B member 2 isoform c [Homo sapiens]	136.8	0.41	1	1	ARPAKAAATQK
gi22091452	apolipoprotein M [Homo sapiens]	21.2	56.38	11	98
gi221316614	extracellular matrix protein 1 isoform 1 precursor [Homo sapiens]	60.6	56.48	25	121
gi221316695	multimerin-2 precursor [Homo sapiens]	104.3	2.21	2	3
gi22212931	nucleolar protein 6 gamma isoform [Homo sapiens]	77.6	1	1	1	ASGSLPYTQTLQDHLNSLK
gi222831595	probable ATP-dependent RNA helicase DDX60 [Homo sapiens]	197.7	0.35	1	1	ASIITK
gi223029410	talin 1 [Homo sapiens]	269.6	11.53	24	57
gi223468608	calpain-14 [Homo sapiens]	79.5	2.05	1	4	ASISTENFRPNFDVSIPLFSK
gi223633957	proline-rich acidic protein 1 isoform 2 [Homo sapiens]	16.3	16.9	1	2	ASKPGWWLLNTEVGENQR
gi223671930	ADAM DEC1 isoform 2 [Homo sapiens]	43.5	6.14	2	3
gi223942014	jumonji domain containing 5 isoform 2 [Homo sapiens]	47.2	2.4	1	1	ASLLTMAFLNGALDGVILGDYLSR
gi223972685	IQ and ubiquitin-like domain-containing protein [Homo sapiens]	92.5	0.63	1	1	ASNDMYHSR
gi224586823	coiled-coil domain-containing protein 110 isoform b [Homo sapiens]	92.5	1.26	1	1	ASPAFLASQNTK
gi224589132	hypothetical protein LOC100132406 [Homo sapiens]	415.9	4.13	1	6	ASSEGGTAAGAGLDSLHK
gi22538393	A-kinase anchor protein 9 isoform 3 [Homo sapiens]	451.8	0.46	2	48
gi227430301	CD109 antigen isoform 2 precursor [Homo sapiens]	159.6	2.66	3	6
gi22748917	zinc finger protein 664 [Homo sapiens]	30.3	2.3	1	1	ASSIIDELFQDR
gi22749189	zinc finger protein 645 [Homo sapiens]	48.8	1.65	1	2	ASSQWVVGPSYFVEYLIK
gi229576885	endomucin isoform 2 [Homo sapiens]	26	5.65	1	2	ASTPNGYDNGIIWATWK
gi23097308	nesprin-1 isoform 2 [Homo sapiens]	1004.6	0.18	1	3	ASVDSGSSEEQGGSSR
gi23397572	kelch-like protein 34 [Homo sapiens]	70.6	0.78	1	7	ASVGQDSPEPR
gi238908505	DNA-directed RNA polymerase III subunit RPC2 isoform 2 [Homo sapiens]	121	0.47	1	2	ASVSVTAEDEGTQR
gi24211017	heat shock transcription factor, Y-linked isoform 2 [Homo sapiens]	23.4	4.43	1	1	ASWIAQK
gi24308201	adipocyte plasma membrane-associated protein [Homo sapiens]	46.5	18.99	4	25
gi24308273	hypothetical protein LOC58527 [Homo sapiens]	9.1	16.05	1	2	ASYPDITGEK
gi24308547	hypothetical protein LOC196500 precursor [Homo sapiens]	30.1	2.48	1	3	ATADK
gi24497464	Shaw-related voltage-gated potassium channel protein 4 isoform b [Homo sapiens]	64.5	1.2	1	3	ATAGDTHLGGEDFDNR
gi24497519	mannosyl-oligosaccharide 1,2-alpha-mannosidase IA [Homo sapiens]	72.9	19.91	12	30
gi24797067	major histocompatibility complex, class I, A precursor [Homo sapiens]	40.8	9.04	1	6	ATAVVDGAFK
gi25777600	proteasome 26S non-ATPase subunit 1 [Homo sapiens]	105.8	1.05	1	2	ATEDEGSEQK
gi27262659	colony stimulating factor 1 receptor precursor [Homo sapiens]	107.9	3.5	2	10
gi27436940	reelin isoform b [Homo sapiens]	388	0.69	1	2	ATEHLSTLSEK
gi27477095	histone-lysine N-methyltransferase, H3 lysine-36 and H4 lysine-20 specific isoform a [Homo sapiens]	267.2	0.41	1	1	ATFGCHDGYSLDGPEEIECTK
gi27754776	ficolin 3 isoform 1 precursor [Homo sapiens]	32.9	37.46	13	73
gi27883842	polycomb complex protein BMI-1 [Homo sapiens]	36.9	1.53	1	1	ATHGGLGLR
gi27894376	cell adhesion molecule with homology to L1CAM precursor [Homo sapiens]	136.6	7.43	6	17
gi28076869	serpin B4 [Homo sapiens]	44.8	6.41	1	1	ATITGYR
gi28372525	bactericidal/permeability-increasing protein-like 3 precursor [Homo sapiens]	49.7	1.55	1	1	ATLGPAVRPLPWQR
gi28373119	contactin 1 isoform 2 precursor [Homo sapiens]	111.8	4.17	3	5
gi28610149	interleukin 6 signal transducer isoform 2 precursor [Homo sapiens]	37.5	5.17	1	1	ATLPDADKER
gi28626504	fermitin family homolog 3 short form [Homo sapiens]	75.4	1.96	1	2	ATLSEK
gi28893581	LIM homeobox transcription factor 1-alpha isoform a [Homo sapiens]	42.7	1.31	1	1	ATLYALSHAVNNYHK
gi29029550	cat eye syndrome critical region protein 1 isoform a precursor [Homo sapiens]	58.9	6.07	2	3
gi29171717	phosphatidylinositol-glycan-specific phospholipase D isoform 1 precursor [Homo sapiens]	92.3	19.52	14	54
gi29501813	ubiquitin fusion degradation protein 1 homolog isoform A [Homo sapiens]	34.5	1.63	1	1	ATTVTGTPCQDWAAQEPHR
gi29725633	regenerating islet-derived 1 alpha precursor [Homo sapiens]	18.7	13.86	2	3
gi29788785	tubulin beta chain [Homo sapiens]	49.6	1.8	1	2	ATVAVYLESLQDTK
gi29788996	paraoxonase 3 [Homo sapiens]	39.6	18.64	3	52
gi30089960	CDC42-binding protein kinase alpha isoform A [Homo sapiens]	186	0.31	1	1	ATWSGAVLAGR
gi30348954	E3 ubiquitin-protein ligase MIB1 [Homo sapiens]	110.1	0.7	1	5	ATYFGSIVLLSPAVIDSPLK
gi30425438	out at first protein homolog precursor [Homo sapiens]	30.7	13.19	2	4
gi30795231	brain acid soluble protein 1 [Homo sapiens]	22.7	10.57	1	4	AVDQSVLLMKPDAELSASSVYNLLPEK
gi30842829	PHD finger protein 12 isoform 2 [Homo sapiens]	76.9	0.85	1	2	AVDQSVLLMKPEAELSVSSVYNLLTVK
gi31317288	DDB1- and CUL4-associated factor 4 isoform 1 [Homo sapiens]	55.7	1.41	1	2	AVDTWSWGER
gi31317290	E3 ubiquitin-protein ligase SMURF1 isoform 2 [Homo sapiens]	83.4	0.96	1	1	AVEPQLQEEER
gi31317307	proprotein convertase subtilisin/kexin type 9 preproprotein [Homo sapiens]	74.2	1.59	1	1	AVEVLPK
gi31377806	polymeric immunoglobulin receptor precursor [Homo sapiens]	83.2	3.01	2	6
gi31542667	transmembrane protein 40 [Homo sapiens]	25.5	2.15	1	1	AVGEEVWHSK
gi31542743	EF-hand domain (C-terminal) containing 2 [Homo sapiens]	87.3	0.67	1	1	AVISPGFDVFAK
gi31542984	inter-alpha (globulin) inhibitor H4 isoform 1 precursor [Homo sapiens]	103.3	52.69	49	726
gi31543380	Parkinson disease protein 7 [Homo sapiens]	19.9	4.23	1	2	AVLDVFEEGTEASAATAVK
gi31543806	thrombospondin 4 precursor [Homo sapiens]	105.8	10.61	6	18
gi31652249	lipopolysaccharide-binding protein precursor [Homo sapiens]	53.3	23.49	10	25
gi31742492	NEDD4-binding protein 2 [Homo sapiens]	198.7	0.4	1	1	AVLHIGEK
gi32130518	apolipoprotein C-II precursor [Homo sapiens]	11.3	57.43	6	105
gi32171249	prostaglandin D2 synthase, brain [Homo sapiens]	21	10.53	3	10
gi32189392	peroxiredoxin-2 isoform a [Homo sapiens]	21.9	35.86	7	14
gi32261332	seizure 6-like protein precursor [Homo sapiens]	111.7	1.56	2	2
gi32483410	vitamin D-binding protein precursor [Homo sapiens]	52.9	80.8	40	1024
gi32967601	ankyrin-3 isoform 1 [Homo sapiens]	480.1	0.23	1	1	AVPVAADQR
gi33188445	microtubule-actin cross-linking factor 1, isoforms 1/2/3/5 isoform a [Homo sapiens]	620	0.13	1	4	AVQHR
gi33239445	eukaryotic translation initiation factor 3 subunit B [Homo sapiens]	92.4	1.11	1	7	AVQPGETYTYK
gi33286418	pyruvate kinase isozymes M1/M2 isoform M2 [Homo sapiens]	57.9	17.89	8	16
gi33356547	minichromosome maintenance complex component 2 [Homo sapiens]	101.8	0.77	1	2	AVSMPSFSILGSDVR
gi33667044	target of Nesh-SH3 precursor [Homo sapiens]	118.6	2.42	2	2
gi34335272	endothelial protein C receptor precursor [Homo sapiens]	26.7	11.34	2	10
gi34452721	GA-binding protein alpha chain [Homo sapiens]	51.3	1.1	1	1	AVTEQGHELSNEER
gi34734062	fibulin-1 isoform C precursor [Homo sapiens]	74.4	26.21	6	46
gi34734066	fibulin-1 isoform D [Homo sapiens]	77.2	29.45	5	39
gi37577172	ribonuclease, RNase A family, 4 precursor [Homo sapiens]	16.8	18.37	3	9
gi37620206	hypothetical protein LOC148423 [Homo sapiens]	20.6	3.3	1	1	AVYTCNEGYQLLGEINYR
gi37693993	nucleoside diphosphate kinase 3 [Homo sapiens]	19	4.14	1	1	AWAVAR
gi38016947	complement component 5 preproprotein [Homo sapiens]	188.2	51.49	82	617
gi38176300	nestin [Homo sapiens]	177.3	0.49	1	1	AWFLESK
gi38202257	neutral alpha-glucosidase AB isoform 2 [Homo sapiens]	106.8	4.03	2	3
gi38327632	epithelial discoidin domain-containing receptor 1 isoform b [Homo sapiens]	97.1	1.37	1	1	AWQVPDVEK
gi38373673	synaptonemal complex protein 2 [Homo sapiens]	175.5	0.33	1	2	AWRPALYLAALDCAEETNSAVCR
gi38505294	voltage-dependent T-type calcium channel subunit alpha-1G isoform 15 [Homo sapiens]	171.3	0.39	1	2	AYEPK
gi38569480	MKL/myocardin-like protein 2 [Homo sapiens]	114	0.57	1	1	AYIFIDEAHITQALIWLSQR
gi39725934	pigment epithelium-derived factor precursor [Homo sapiens]	46.3	47.37	21	125
gi39753970	cathelicidin antimicrobial peptide [Homo sapiens]	19.3	10.59	2	5
gi40068512	plasma alpha-L-fucosidase precursor [Homo sapiens]	54	5.57	3	6
gi40217843	cartilage oligomeric matrix protein precursor [Homo sapiens]	82.8	20.21	8	28
gi40255005	plexin domain-containing protein 2 precursor [Homo sapiens]	59.5	6.24	3	6
gi40255052	IQ and AAA domain-containing protein 1 [Homo sapiens]	95.3	1.46	1	8	AYSDMR
gi40316912	serum amyloid A protein preproprotein [Homo sapiens]	13.5	64.75	6	19
gi40317626	thrombospondin 1 precursor [Homo sapiens]	129.3	25.13	27	53
gi40353769	chordin-like protein 2 [Homo sapiens]	49.6	2.66	1	2	CAANMR
gi40354205	fructose-bisphosphate aldolase B [Homo sapiens]	39.4	6.59	1	6	CAGPEAVK
gi40548415	disheveled-associated activator of morphogenesis 2 [Homo sapiens]	123.3	0.56	1	1	CAGQQQDIR
gi40548420	collectin-11 isoform b [Homo sapiens]	29	8.58	2	7
gi40549451	lymphatic vessel endothelial hyaluronic acid receptor 1 [Homo sapiens]	35.2	7.45	3	8
gi41393577	gem-associated protein 6 [Homo sapiens]	18.8	7.78	1	1	CCAAADPHECYAK
gi41393602	complement component 1, s subcomponent precursor [Homo sapiens]	76.6	47.09	26	136
gi41406064	myosin-10 [Homo sapiens]	228.9	0.35	1	3	CCTESLVNR
gi41406071	histone H2A.V isoform 5 [Homo sapiens]	9.4	7.78	1	2	CDAESSK
gi42542394	lysophosphatidylcholine acyltransferase 3 [Homo sapiens]	56	4.52	1	1	CDDSK
gi42544177	complement component (3d/Epstein Barr virus) receptor 2 isoform 2 precursor [Homo sapiens]	112.8	1.16	1	2	CDEAQVLQVWDDPYPEVLSQEPFHK
gi42544189	fibrinogen-like protein 1 precursor [Homo sapiens]	36.4	7.37	2	6
gi42544239	complement factor D preproprotein [Homo sapiens]	27	44.27	8	30
gi42740907	clusterin isoform 2 preproprotein [Homo sapiens]	52.5	38.31	19	206
gi44680105	caldesmon isoform 1 [Homo sapiens]	93.2	1.89	2	3
gi44889963	scavenger receptor cysteine-rich type 1 protein M130 isoform b [Homo sapiens]	121.5	2.05	3	4
gi44955885	myoglobin [Homo sapiens]	17.2	9.74	1	2	CDSSR
gi4501881	actin, alpha skeletal muscle [Homo sapiens]	42	29.97	1	65	CEAHPR
gi4501885	beta actin [Homo sapiens]	41.7	58.4	6	98
gi4501987	afamin precursor [Homo sapiens]	69	62.1	43	342
gi4502027	albumin preproprotein [Homo sapiens]	69.3	79.31	44	372
gi4502067	alpha-1-microglobulin/bikunin preproprotein [Homo sapiens]	39	33.81	12	102
gi4502101	annexin A1 [Homo sapiens]	38.7	4.34	1	2	CEGPIPDVTFELLR
gi4502133	serum amyloid P component precursor [Homo sapiens]	25.4	30.94	7	73
gi4502149	apolipoprotein A-II preproprotein [Homo sapiens]	11.2	74	9	956
gi4502157	apolipoprotein C-I precursor [Homo sapiens]	9.3	37.35	5	33
gi4502161	apolipoprotein C-IV precursor [Homo sapiens]	14.5	43.31	7	19
gi4502163	apolipoprotein D precursor [Homo sapiens]	21.3	27.51	6	30
gi4502165	apolipoprotein F precursor [Homo sapiens]	35.4	8.28	2	12
gi4502261	serpin peptidase inhibitor, clade C, member 1 precursor [Homo sapiens]	52.6	65.09	38	629
gi4502337	zinc-alpha-2-glycoprotein precursor [Homo sapiens]	34.2	59.73	21	223
gi4502419	flavin reductase [Homo sapiens]	22.1	28.16	3	4
gi4502445	bisphosphoglycerate mutase [Homo sapiens]	30	5.02	1	4	CFFQGDHGFDNK
gi4502503	complement component 4 binding protein, alpha chain precursor [Homo sapiens]	67	39.03	21	107
gi4502511	complement component 9 precursor [Homo sapiens]	63.1	37.75	22	124
gi4502549	calmodulin [Homo sapiens]	16.8	4.7	1	1	CFSGQCISK
gi4502719	cadherin 13 preproprotein [Homo sapiens]	78.2	8.98	3	12
gi4502805	chromogranin A precursor [Homo sapiens]	50.7	12.25	3	5
gi4503011	carboxypeptidase N, polypeptide 1 precursor [Homo sapiens]	52.3	42.79	15	90
gi4503107	cystatin C precursor [Homo sapiens]	15.8	48.63	6	23
gi4503143	cathepsin D preproprotein [Homo sapiens]	44.5	2.67	1	2	CHAGHLNGVYYQGGTYSK
gi4503149	cathepsin G preproprotein [Homo sapiens]	28.8	10.98	2	4
gi4503273	angiotensin I converting enzyme 1 isoform 1 precursor [Homo sapiens]	149.6	1.45	1	2	CHPGYKPTTDEPTTVICQK
gi4503445	endothelial cell growth factor 1 (platelet-derived) precursor [Homo sapiens]	49.9	3.11	1	2	CHPLVDPEPFVALCEK
gi4503483	elongation factor 2 [Homo sapiens]	95.3	0.7	1	2	CHVLK
gi4503571	alpha-enolase [Homo sapiens]	47.1	3.46	2	4
gi4503625	coagulation factor X preproprotein [Homo sapiens]	54.7	35.25	15	55
gi4503627	coagulation factor XI precursor [Homo sapiens]	70.1	29.76	18	55
gi4503635	prothrombin preproprotein [Homo sapiens]	70	60.13	36	426
gi4503649	coagulation factor IX preproprotein [Homo sapiens]	51.7	22.34	8	31
gi4503689	fibrinogen, alpha polypeptide isoform alpha-E preproprotein [Homo sapiens]	94.9	52.19	62	1742
gi4503987	gamma-glutamyl hydrolase precursor [Homo sapiens]	35.9	22.33	6	15
gi4504001	gap junction alpha-1 protein [Homo sapiens]	43	1.57	1	1	CLCACPFK
gi4504165	gelsolin isoform a precursor [Homo sapiens]	85.6	53.45	47	597
gi4504347	hemoglobin subunit alpha [Homo sapiens]	15.2	37.32	3	9
gi4504349	hemoglobin subunit beta [Homo sapiens]	16	44.22	5	26
gi4504383	HGF activator preproprotein [Homo sapiens]	70.6	19.69	11	50
gi4504489	histidine-rich glycoprotein precursor [Homo sapiens]	59.5	38.86	21	352
gi4504609	insulin-like growth factor 2 isoform 1 precursor [Homo sapiens]	20.1	3.33	1	1	CLNNQQLHFLHIGSCQDGR
gi4504615	insulin-like growth factor binding protein 1 precursor [Homo sapiens]	27.9	5.41	1	2	CLPDGTWR
gi4504653	interleukin-18 proprotein [Homo sapiens]	22.3	2.59	1	1	CLPVCGKPVNPVEQR
gi4504661	interleukin-1 receptor accessory protein isoform 1 [Homo sapiens]	65.4	10.88	6	10
gi4504677	interleukin 7 precursor [Homo sapiens]	20.2	3.39	1	1	CMPTFQFFK
gi4504893	kininogen-1 isoform 2 [Homo sapiens]	47.9	63.7	5	589
gi4504947	lactalbumin, alpha- precursor [Homo sapiens]	16.2	5.63	1	1	CNEYYLLR
gi4505047	lumican precursor [Homo sapiens]	38.4	42.31	13	169
gi4505143	cytosolic malic enzyme 1 [Homo sapiens]	64.1	0.87	1	2	CNMGYEYSER
gi4505245	mannose receptor C type 1 precursor [Homo sapiens]	165.9	0.62	1	1	CPLFEHFLK
gi4505257	moesin [Homo sapiens]	67.8	6.07	4	9
gi4505529	orosomucoid 2 precursor [Homo sapiens]	23.6	57.71	7	438
gi4505573	PAK-interacting exchange factor beta isoform a [Homo sapiens]	73.1	1.08	1	1	CPPPPLPINSK
gi4505683	platelet-derived growth factor receptor beta precursor [Homo sapiens]	123.9	1.54	1	2	CPSIILHDR
gi4505733	platelet factor 4 (chemokine (C-X-C motif) ligand 4) precursor [Homo sapiens]	10.8	43.56	2	46
gi4505735	platelet factor 4 variant [Homo sapiens]	11.5	42.31	1	36	CQEGPR
gi4505737	complement factor properdin precursor [Homo sapiens]	51.2	16.63	7	24
gi4505881	plasminogen isoform 1 precursor [Homo sapiens]	90.5	73.09	54	604
gi4505913	mismatch repair endonuclease PMS2 isoform a [Homo sapiens]	95.7	0.58	1	2	CQFFTYSLLPEDCKEEK
gi4505937	DNA-directed DNA polymerase gamma [Homo sapiens]	139.5	0.56	1	1	CQHEMDQYWGIGSLASGINLFTNSFEGPVLDHR
gi4505981	pro-platelet basic protein precursor [Homo sapiens]	13.9	51.56	7	78
gi4506115	protein C preproprotein [Homo sapiens]	52	27.33	9	37
gi4506121	vitamin K-dependent protein Z precursor [Homo sapiens]	44.7	11	5	10
gi4506145	protease, serine, 1 preproprotein [Homo sapiens]	26.5	3.24	1	1	CQVEGGAPR
gi4506413	RAP1A, member of RAS oncogene family precursor [Homo sapiens]	21	4.35	1	2	CRDQLPYICQFGIV
gi4506427	chemerin preproprotein [Homo sapiens]	18.6	25.77	4	8
gi4506455	reticulocalbin 1 precursor [Homo sapiens]	38.9	2.42	1	2	CSAPEPSQKPPGKPCPGLAYEQR
gi4506549	non-secretory ribonuclease precursor [Homo sapiens]	18.3	9.32	2	8
gi4506773	protein S100-A9 [Homo sapiens]	13.2	69.3	6	44
gi4507171	SPARC precursor [Homo sapiens]	34.6	27.39	7	15
gi4507357	transgelin-2 [Homo sapiens]	22.4	14.07	3	7
gi4507467	transforming growth factor, beta-induced, 68kDa precursor [Homo sapiens]	74.6	21.23	12	39
gi4507509	tissue inhibitor of metalloproteinase 1 precursor [Homo sapiens]	23.2	11.11	2	8
gi4507511	TIMP metallopeptidase inhibitor 2 precursor [Homo sapiens]	24.4	15.91	2	6
gi4507521	transketolase isoform 1 [Homo sapiens]	67.8	9.63	3	6
gi4507645	triosephosphate isomerase 1 isoform 1 [Homo sapiens]	26.7	10.44	2	6
gi4507651	tropomyosin alpha-4 chain isoform 2 [Homo sapiens]	28.5	16.13	5	14
gi4507677	endoplasmin precursor [Homo sapiens]	92.4	2.99	1	2	CTDAVGDRR
gi4507725	transthyretin precursor [Homo sapiens]	15.9	77.55	13	758
gi4507789	ubiquitin-conjugating enzyme E2 L3 [Homo sapiens]	17.9	18.18	1	5	CTDDVRPQDCYHGAGEQYR
gi4507869	vasodilator-stimulated phosphoprotein [Homo sapiens]	39.8	2.89	1	2	CTEEGK
gi4507875	vascular cell adhesion protein 1 isoform a precursor [Homo sapiens]	81.2	17.59	11	22
gi4507877	vinculin isoform VCL [Homo sapiens]	116.6	10.04	9	33
gi45269141	multimerin-1 [Homo sapiens]	138	3.18	3	6
gi45439342	peptidylprolyl isomerase-like 5 isoform 1 [Homo sapiens]	46.7	2.9	1	4	CTLKPCDYPDIK
gi4557014	catalase [Homo sapiens]	59.7	8.35	3	4
gi4557032	L-lactate dehydrogenase B chain [Homo sapiens]	36.6	19.76	4	14
gi4557287	angiotensinogen preproprotein [Homo sapiens]	53.1	35.67	15	158
gi4557321	apolipoprotein A-I preproprotein [Homo sapiens]	30.8	86.89	37	1995
gi4557323	apolipoprotein C-III precursor [Homo sapiens]	10.8	58.59	6	62
gi4557325	apolipoprotein E precursor [Homo sapiens]	36.1	66.88	25	162
gi4557351	butyrylcholinesterase precursor [Homo sapiens]	68.4	32.72	16	70
gi4557373	biotinidase precursor [Homo sapiens]	61.1	25.97	11	49
gi4557389	complement component 8, alpha polypeptide precursor [Homo sapiens]	65.1	43.32	18	255
gi4557391	complement component 8, beta polypeptide preproprotein [Homo sapiens]	66.9	48.05	24	221
gi4557395	carbonic anhydrase 2 [Homo sapiens]	29.2	20.38	4	10
gi4557417	CD14 antigen precursor [Homo sapiens]	40.1	25.33	8	30
gi4557485	ceruloplasmin precursor [Homo sapiens]	122.1	65.26	59	1714
gi4557555	endoglin isoform 2 precursor [Homo sapiens]	67.5	3.2	2	8
gi4557587	fumarylacetoacetase [Homo sapiens]	46.3	4.77	1	1	DADDLQK
gi4557701	keratin, type I cytoskeletal 17 [Homo sapiens]	48.1	13.89	1	16	DADDLQKR
gi4557733	latent transforming growth factor beta binding protein 2 precursor [Homo sapiens]	194.9	0.44	1	1	DADPDTFFAK
gi4557739	soluble mannose-binding lectin precursor [Homo sapiens]	26.1	31.05	6	14
gi4557759	myeloperoxidase [Homo sapiens]	83.8	4.3	3	5
gi4557871	transferrin precursor [Homo sapiens]	77	1.29	1	2	DAEEIK
gi4557892	lecithin-cholesterol acyltransferase precursor [Homo sapiens]	49.5	33.86	10	62
gi4557894	lysozyme precursor [Homo sapiens]	16.5	35.81	7	16
gi45580688	complement component 7 precursor [Homo sapiens]	93.5	53.97	35	274
gi45580723	haptoglobin-related protein precursor [Homo sapiens]	39	9.77	2	4
gi45594240	limbic system-associated membrane protein preproprotein [Homo sapiens]	37.4	2.07	1	1	DAQYAPGYDK
gi46049114	kinesin-like protein KIF20B [Homo sapiens]	206	0.34	1	6	DASIGTK
gi46049119	myosin binding protein C, slow type isoform 3 [Homo sapiens]	128.2	0.61	1	1	DAVEKPQEFTIVAFVK
gi46094072	zinc finger protein 770 [Homo sapiens]	80	1.01	1	1	DAVLR
gi46195719	olfactomedin-like protein 2B precursor [Homo sapiens]	83.9	0.8	1	3	DCASHFEQMAAASMHR
gi46276889	proteoglycan 2 preproprotein [Homo sapiens]	25.2	18.47	4	8
gi46370066	exostosin-1 [Homo sapiens]	86.2	2.82	1	1	DCGQPR
gi47080099	corticotropin releasing hormone binding protein precursor [Homo sapiens]	36.1	4.35	1	2	DCHLAR
gi47106061	KRAB-A domain-containing protein 2 [Homo sapiens]	56.2	1.42	1	1	DCQDIANK
gi47132553	fibronectin 1 isoform 5 preproprotein [Homo sapiens]	252.7	50.61	87	1071
gi47132620	keratin 2 [Homo sapiens]	65.4	38.81	13	39
gi47419918	tryptophanyl-tRNA synthetase, cytoplasmic isoform b [Homo sapiens]	48.8	4.42	2	4
gi47419930	chondroitin sulfate proteoglycan 4 precursor [Homo sapiens]	250.4	0.69	1	2	DDEEFIESNK
gi4757760	adiponectin precursor [Homo sapiens]	26.4	25	5	17
gi47578107	nipped-B-like protein isoform B [Homo sapiens]	304.2	0.37	1	2	DDKHEQDMVNGIMLSVEK
gi4757826	beta-2-microglobulin precursor [Homo sapiens]	13.7	42.86	5	17
gi4757900	calreticulin precursor [Homo sapiens]	48.1	2.16	1	2	DDNPNLPR
gi4757960	cadherin 1, type 1 preproprotein [Homo sapiens]	97.4	2.49	3	9
gi4758078	tyrosine-protein kinase CSK [Homo sapiens]	50.7	2.44	1	3	DEELSCTVVELK
gi4758092	di-N-acetylchitobiase precursor [Homo sapiens]	43.7	13.77	5	9
gi4758460	platelet glycoprotein V precursor [Homo sapiens]	60.9	9.82	4	8
gi4758484	glutathione S-transferase omega-1 [Homo sapiens]	27.5	6.64	2	4
gi4758502	hyaluronan binding protein 2 preproprotein [Homo sapiens]	62.6	25.18	17	58
gi4758606	integrin-linked protein kinase [Homo sapiens]	51.4	3.1	1	2	DEYACR
gi4758638	peroxiredoxin-6 [Homo sapiens]	25	15.18	2	3
gi4758876	polyadenylate-binding protein 2 [Homo sapiens]	32.7	3.59	1	1	DFGTHYITEAVLGGIYEYTLVMNK
gi4759082	serum deprivation-response protein [Homo sapiens]	47.1	2.35	1	1	DFHINLFQVLPWLK
gi4759140	na(+)/H(+) exchange regulatory cofactor NHE-RF1 [Homo sapiens]	38.8	2.51	1	2	DFHINLFR
gi47777317	cartilage acidic protein 1 precursor [Homo sapiens]	71.4	5.6	3	7
gi48255941	CD44 antigen isoform 4 precursor [Homo sapiens]	39.4	5.82	2	13
gi4826702	desmocollin 1 isoform Dsc1b preproprotein [Homo sapiens]	93.8	1.79	1	2	DFLQSLK
gi4826772	insulin-like growth factor binding protein, acid labile subunit isoform 2 precursor [Homo sapiens]	66	41.82	23	94
gi4826876	osteomodulin precursor [Homo sapiens]	49.5	9.74	3	7
gi4826898	profilin 1 [Homo sapiens]	15	22.14	3	5
gi4826940	prolylcarboxypeptidase isoform 1 preproprotein [Homo sapiens]	55.8	3.83	1	2	DFTCVHQALK
gi48762920	liver phosphofructokinase [Homo sapiens]	85	4.1	2	4
gi48762942	huntingtin-interacting protein 1-related protein [Homo sapiens]	119.3	1.03	2	2
gi50053795	eukaryotic translation initiation factor 4B [Homo sapiens]	69.1	1.8	2	3
gi50083279	centrosomal protein of 135 kDa [Homo sapiens]	133.4	1.05	1	1	DGEDQTQDTELVETRPAGDR
gi50301238	glutathione reductase, mitochondrial precursor [Homo sapiens]	56.2	4.02	1	2	DGFDISGNPWICDQNLSDLYR
gi5031573	actin-related protein 3 [Homo sapiens]	47.3	8.85	2	5
gi5031635	cofilin-1 [Homo sapiens]	18.5	16.87	2	2
gi5031695	complement factor H-related protein 2 precursor [Homo sapiens]	30.6	36.67	4	39
gi5031795	inhibin beta C chain preproprotein [Homo sapiens]	38.2	2.27	1	2	DGLCVPR
gi5031809	immunoglobulin superfamily containing leucine-rich repeat protein precursor [Homo sapiens]	46	3.74	1	2	DGLLAHAFAPGTGVGGDSHFDDDELWTLGEGQVVR
gi5031857	L-lactate dehydrogenase A chain isoform 1 [Homo sapiens]	36.7	17.77	3	16
gi5031863	galectin-3-binding protein [Homo sapiens]	65.3	18.63	13	33
gi5031977	nicotinamide phosphoribosyltransferase precursor [Homo sapiens]	55.5	1.22	1	1	DGTHVVENVDATHIGK
gi5032059	protein S100-A12 [Homo sapiens]	10.6	21.74	1	14	DGTPGEK
gi50363217	serine proteinase inhibitor, clade A, member 1 precursor [Homo sapiens]	46.7	36.12	15	43
gi50513243	anthrax toxin receptor 2 isoform 1 [Homo sapiens]	53.5	1.64	1	2	DGVALLK
gi50592994	thioredoxin [Homo sapiens]	11.7	8.57	1	1	DGWHSWPIAHQWPQGPSAVDAAFSWEEK
gi50658065	structural maintenance of chromosomes protein 4 [Homo sapiens]	147.1	0.78	1	3	DGWSAQPTCIK
gi50659080	serpin peptidase inhibitor, clade A, member 3 precursor [Homo sapiens]	47.6	64.3	31	648
gi50845384	ADAM metallopeptidase with thrombospondin type 1 motif, 1 preproprotein [Homo sapiens]	105.3	0.83	1	2	DHENELLNK
gi51477714	alpha-mannosidase 2 [Homo sapiens]	131.1	2.27	3	7
gi51558724	ADAM metallopeptidase with thrombospondin type 1 motif, 12 preproprotein [Homo sapiens]	177.6	1.19	1	1	DHHHPHKPHEHGPPPPPDER
gi5174411	CD5 antigen-like precursor [Homo sapiens]	38.1	14.41	5	8
gi5174675	cysteine-rich secretory protein 3 precursor [Homo sapiens]	27.6	11.43	4	12
gi51896037	g protein-coupled receptor kinase 6 isoform C [Homo sapiens]	64.3	1.25	1	8	DHVFPVNDGFQALQGIIHSILKK
gi52145310	hexose-6-phosphate dehydrogenase precursor [Homo sapiens]	88.8	6.32	3	6
gi52630342	major histocompatibility complex, class I, C precursor [Homo sapiens]	40.6	10.66	1	6	DIASGLIGPLIICK
gi52630429	nuclear factor interleukin-3-regulated protein [Homo sapiens]	51.4	1.3	1	1	DIENQYETQITQIEHEVSSSGQEVQSSAK
gi53729352	WD repeat-containing protein 1 isoform 2 [Homo sapiens]	50.7	8.8	2	8
gi5453882	phosphorylase kinase gamma subunit 1 [Homo sapiens]	45	1.55	1	2	DIHSGLIGPLLICQK
gi5453914	phospholipid transfer protein isoform a precursor [Homo sapiens]	54.7	29.82	14	42
gi54607120	lactotransferrin precursor [Homo sapiens]	78.1	13.52	9	19
gi54792058	lung type-I cell membrane-associated glycoprotein isoform b [Homo sapiens]	24.6	2.54	1	1	DIMEK
gi54792787	complement factor H-related 3 isoform 1 precursor [Homo sapiens]	37.3	6.06	1	39	DINYVNPVIK
gi55743106	alpha 3 type VI collagen isoform 5 precursor [Homo sapiens]	321.2	1.92	4	14
gi55743122	retinol-binding protein 4, plasma precursor [Homo sapiens]	23	67.16	10	245
gi55749804	aminopeptidase Fxna [Homo sapiens]	100.2	1.11	1	1	DISEVVTPR
gi55770842	C-reactive protein, pentraxin-related precursor [Homo sapiens]	25	12.5	3	7
gi55770856	golgi SNAP receptor complex member 1 isoform 3 [Homo sapiens]	21.2	3.78	1	1	DITTCFGGSLGIQYEDK
gi55925576	insulin-like growth factor-binding protein 2 precursor [Homo sapiens]	35.1	13.72	3	11
gi55956899	keratin, type I cytoskeletal 9 [Homo sapiens]	62	51.36	20	98
gi56549131	matrix-remodeling-associated protein 7 isoform 1 [Homo sapiens]	21.5	3.92	1	1	DKDQEVLLQTFLDDASPGDK
gi56549664	salivary amylase alpha 1C precursor [Homo sapiens]	57.7	5.48	2	4
gi56676393	Rho GDP dissociation inhibitor (GDI) beta [Homo sapiens]	23	8.46	1	1	DKFSEFWDLDPEVRPTSAVAA
gi56699485	ligatin [Homo sapiens]	64.7	0.86	1	1	DKHADPDFTR
gi56786155	complement component 1, q subcomponent, C chain precursor [Homo sapiens]	25.8	21.22	5	36
gi5730075	fibrinogen-like 2 precursor [Homo sapiens]	50.2	2.73	1	6	DKIGVELTGR
gi5730124	zinc finger protein 217 [Homo sapiens]	115.2	1.43	2	2
gi57863250	terminal uridylyltransferase 4 isoform c [Homo sapiens]	184.6	0.49	1	2	DKVNSFFSTFK
gi57864582	hornerin [Homo sapiens]	282.2	3.89	2	5
gi5802984	N-acetyllactosaminide beta-1,3-N-acetylglucosaminyltransferase [Homo sapiens]	47.1	6.99	2	4
gi5803068	leukocyte immunoglobulin-like receptor subfamily A member 2 isoform b [Homo sapiens]	51.2	1.93	1	3	DLADK
gi5803165	protein transport protein Sec61 subunit beta [Homo sapiens]	10	21.88	1	1	DLASIAR
gi58331222	probable phospholipid-transporting ATPase IG isoform b [Homo sapiens]	128	0.8	1	1	DLATVYVDVLK
gi58331240	fetuin-B precursor [Homo sapiens]	42	24.08	10	38
gi58530840	desmoplakin isoform I [Homo sapiens]	331.6	0.21	1	1	DLDMFINASK
gi58530845	zyxin [Homo sapiens]	61.2	3.5	1	3	DLDSQTMMVLVNYIFFK
gi5902118	secreted phosphoprotein 2, 24kDa precursor [Homo sapiens]	24.3	14.22	3	9
gi59806361	hypothetical protein LOC387104 precursor [Homo sapiens]	103.1	0.74	1	1	DLEIEVVLFHPNYNINGK
gi6005942	valosin-containing protein [Homo sapiens]	89.3	0.99	1	4	DLFHCVSFTLPR
gi6005948	WW domain-binding protein 4 [Homo sapiens]	42.5	1.86	1	7	DLGPLTK
gi6006001	glutathione peroxidase 3 precursor [Homo sapiens]	25.5	37.17	8	25
gi60499001	peroxisomal sarcosine oxidase [Homo sapiens]	44	1.54	1	1	DLHFLEELQLGHNR
gi61744483	solute carrier family 3, member 2 isoform f [Homo sapiens]	57.9	5.67	2	3
gi62243068	insulin-like growth factor binding protein 3 isoform b precursor [Homo sapiens]	31.7	30.24	8	28
gi62243290	insulin-like growth factor binding protein 4 precursor [Homo sapiens]	27.9	15.12	3	6
gi62530391	selenoprotein P isoform 1 precursor [Homo sapiens]	43.2	18.37	7	21
gi62739183	complement C1q tumor necrosis factor-related protein 3 isoform b [Homo sapiens]	35.2	3.13	1	4	DLLAGLPAPGVEVYCLYGVGLPTPR
gi62739186	complement factor H isoform a precursor [Homo sapiens]	139	57.68	52	979
gi62912462	complement component 4 binding protein, beta chain isoform 2 precursor [Homo sapiens]	28.3	30.68	6	15
gi63055057	beta-actin-like protein 2 [Homo sapiens]	42	21.81	1	47	DLLLPQPDLR
gi63079709	apolipoprotein A-V precursor [Homo sapiens]	41.2	3.28	1	1	DLLLTVK
gi64085252	hypothetical protein LOC145508 [Homo sapiens]	127.9	0.55	1	1	DLLNNHILK
gi65301164	very low-density lipoprotein receptor isoform b [Homo sapiens]	93.3	0.59	1	1	DLLPSR
gi6598323	rab GDP dissociation inhibitor beta isoform 1 [Homo sapiens]	50.6	5.62	2	4
gi66346698	alpha-N-acetylglucosaminidase precursor [Homo sapiens]	82.2	4.58	2	4
gi66347875	complement C1r subcomponent precursor [Homo sapiens]	80.1	53.9	30	297
gi66864913	neuropilin 1 isoform c [Homo sapiens]	68.3	6.24	3	8
gi66932947	alpha-2-macroglobulin precursor [Homo sapiens]	163.2	73.13	106	7508
gi67190748	complement component 4A preproprotein [Homo sapiens]	192.7	61.98	3	1972
gi67782358	complement factor B preproprotein [Homo sapiens]	85.5	58.77	45	661
gi67782362	ATP-dependent RNA helicase DHX29 [Homo sapiens]	155.1	0.37	1	1	DLSEAHFAPC
gi68163411	CD166 antigen precursor [Homo sapiens]	65.1	8.4	3	6
gi68299759	ecotropic viral integration site 5 protein homolog [Homo sapiens]	92.9	0.74	1	3	DLTGFPGPLNDQDDEDCINR
gi6912604	acidic nuclear phosphoprotein 32C [Homo sapiens]	26.7	2.56	1	4	DLTSLGHNENQQGSFSSQGGSSFSVPIFYSSK
gi6912622	DNA repair and recombination protein RAD54B [Homo sapiens]	102.9	1.1	1	1	DLWQK
gi70610136	poly (ADP-ribose) glycohydrolase [Homo sapiens]	111	0.51	1	2	DLWQKR
gi70778918	inter-alpha globulin inhibitor H2 polypeptide [Homo sapiens]	106.4	43.45	39	607
gi70780384	peptidase inhibitor 16 precursor [Homo sapiens]	49.4	21.81	8	48
gi70906435	fibrinogen, beta chain preproprotein [Homo sapiens]	55.9	83.71	48	2022
gi70906437	fibrinogen, gamma chain isoform gamma-A precursor [Homo sapiens]	49.5	84.21	37	1214
gi71274107	cell surface glycoprotein MUC18 [Homo sapiens]	71.6	1.39	1	1	DMVEYK
gi71773110	apolipoprotein A-IV precursor [Homo sapiens]	45.3	72.22	28	243
gi71834868	sad1/unc-84 domain-containing protein 1 [Homo sapiens]	40.5	1.96	1	2	DMYSFLEDMGLK
gi72534838	sorting nexin 6B [Homo sapiens]	46.4	1.74	1	1	DNCCILDER
gi73747881	zinc finger ZZ-type and EF-hand domain-containing protein 1 [Homo sapiens]	330.9	0.24	1	2	DNCQYVYNVDQR
gi7382460	sex hormone-binding globulin isoform 1 precursor [Homo sapiens]	43.8	39.8	12	50
gi73858564	corticosteroid binding globulin precursor [Homo sapiens]	45.1	43.7	12	79
gi73858566	heparin cofactor II precursor [Homo sapiens]	57	50.5	27	287
gi73858570	serpin peptidase inhibitor, clade G, member 1 precursor [Homo sapiens]	55.1	42	24	421
gi74027261	serine peptidase inhibitor, Kazal type 5 isoform b precursor [Homo sapiens]	120.6	1.5	2	4
gi74272287	matrix metalloproteinase 9 preproprotein [Homo sapiens]	78.4	2.55	1	2	DNPCGR
gi75677580	tubulin polyglutamylase TTLL13 [Homo sapiens]	53.2	1.09	1	2	DNPMYYCNK
gi7656888	angiopoietin-like 3 precursor [Homo sapiens]	53.6	1.74	1	2	DNSEIHHK
gi7661696	hypothetical protein LOC26017 [Homo sapiens]	13.2	6.25	1	1	DNSVHWERPQKPK
gi7661878	kinesin-like protein KIF14 [Homo sapiens]	186.4	0.36	1	1	DNTYNR
gi7662358	ectonucleotide pyrophosphatase/phosphodiesterase family member 4 precursor [Homo sapiens]	51.6	1.32	1	1	DNVFDGLVR
gi7669492	glyceraldehyde-3-phosphate dehydrogenase [Homo sapiens]	36	27.16	5	23
gi7705753	complement component 1, q subcomponent, A chain precursor [Homo sapiens]	26	42.86	9	149
gi7706387	plasma glutamate carboxypeptidase precursor [Homo sapiens]	51.9	2.75	2	2
gi78191798	plasma kallikrein B1 precursor [Homo sapiens]	71.3	50.47	33	159
gi8051586	ficolin 2 isoform b precursor [Homo sapiens]	30.2	12	2	4
gi82659109	E3 ubiquitin-protein ligase UBR4 [Homo sapiens]	573.5	0.21	1	5	DPGVR
gi83921602	solute carrier family 38, member 10 isoform a [Homo sapiens]	119.7	2.95	3	6
gi86788015	EGF-containing fibulin-like extracellular matrix protein 1 precursor [Homo sapiens]	54.6	9.74	5	13
gi87196339	collagen, type VI, alpha 1 precursor [Homo sapiens]	108.5	4.86	4	9
gi87298828	complement component 1, q subcomponent, B chain precursor [Homo sapiens]	26.7	37.15	11	66
gi88702793	vasorin precursor [Homo sapiens]	71.7	11.14	8	26
gi88703043	sorting nexin-6 isoform a [Homo sapiens]	33.5	2.07	1	3	DPPQYPVVPVHLDR
gi88703045	proline-rich protein 11 [Homo sapiens]	40.1	1.67	1	6	DPSVR
gi88758613	CD93 antigen precursor [Homo sapiens]	68.5	1.53	1	1	DPTFIPAPIQAK
gi88853069	vitronectin precursor [Homo sapiens]	54.3	34.1	18	232
gi89026256	PREDICTED: similar to actin related protein 2/3 complex subunit 1B [Homo sapiens]	40.8	4.86	1	2	DQADGSR
gi89191868	von Willebrand factor preproprotein [Homo sapiens]	309.1	6.01	16	37
gi90669307	G2/mitotic-specific cyclin-B3 isoform 3 [Homo sapiens]	157.8	0.43	1	2	DQDNK
gi91208428	protein tyrosine phosphatase, receptor-type, zeta1 precursor [Homo sapiens]	254.4	0.35	1	2	DQDSR
gi91823602	autotaxin isoform 2 preproprotein [Homo sapiens]	98.9	18.66	14	28
gi93004088	ly6/PLAUR domain-containing protein 3 precursor [Homo sapiens]	35.9	3.18	1	2	DQGHGHQR
gi94538320	hydroxyacylglutathione hydrolase, mitochondrial isoform 2 [Homo sapiens]	28.8	6.15	1	2	DQLIYNLLK
gi94721327	zinc finger protein basonuclin-2 [Homo sapiens]	122.3	1	1	1	DQLPYICQFGIV
gi94818891	type 1 tumor necrosis factor receptor shedding aminopeptidase regulator isoform b [Homo sapiens]	107.2	1.17	1	4	DQPRPAFSAIR
gi9845238	UDP-GlcNAc:betaGal beta-1,3-N-acetylglucosaminyltransferase 2 [Homo sapiens]	46	4.79	2	3
gi9955968	ATP-binding cassette, sub-family B (MDR/TAP), member 9 isoform 2 [Homo sapiens]	79.7	0.97	1	8	DQTIRFDHVITNMNNNYEPR
gi9966885	tumor endothelial marker 1 precursor [Homo sapiens]	80.8	0.92	1	1	DRDGNTLTYYR

## Sheet: iTRAQ 8
Accession	Description	MW.kDa	% Coverage	Peptides.Used	PSM	Single.Pep.Sequence
gi100814339	coiled-coil domain-containing protein 146 [Homo sapiens]	112.7	1.68	1	11	AAAATGTIFTFR
gi10280622	amylase, pancreatic, alpha-2B precursor [Homo sapiens]	57.7	7.44	2	4
gi10337581	keratin, type I cuticular Ha3-II [Homo sapiens]	46.2	10.15	3	8
gi103472027	vascular endothelial growth factor receptor 3 isoform 2 precursor [Homo sapiens]	145.5	1.23	1	3	AAATQK
gi104294874	zinc finger protein 393 [Homo sapiens]	42.6	1.29	1	3	AAATQKK
gi104487297	protein tyrosine phosphatase, receptor type, sigma isoform 2 precursor [Homo sapiens]	212.4	1.1	1	2	AADDTWEPFASGK
gi10518503	coagulation factor VII isoform b precursor [Homo sapiens]	49.3	12.16	3	8
gi105990532	apolipoprotein B precursor [Homo sapiens]	515.2	61.03	273	2460
gi105990535	coagulation factor V precursor [Homo sapiens]	251.5	17.31	36	100
gi105990539	neurofilament light polypeptide [Homo sapiens]	61.5	1.1	1	1	AAFGGSGGR
gi10800140	histone H2B type 1-B [Homo sapiens]	13.9	13.49	2	4
gi10835095	serum amyloid A-4 protein precursor [Homo sapiens]	14.8	70.77	9	79
gi10835159	plasminogen activator inhibitor-1 isoform 1 precursor [Homo sapiens]	45	2.74	1	1	AAHYHTHKE
gi10863895	thymosin beta-10 [Homo sapiens]	5	29.55	2	3
gi109633039	protein tyrosine phosphatase, receptor type, F isoform 2 precursor [Homo sapiens]	211.6	0.9	1	2	AAINK
gi109633046	ST3 beta-galactoside alpha-2,3-sialyltransferase 5 isoform 2 [Homo sapiens]	45.6	1.52	1	1	AAIQALR
gi110347443	TATA element modulatory factor [Homo sapiens]	122.8	0.55	1	1	AAISGE GLVR
gi110349719	titin isoform N2-A [Homo sapiens]	3711.4	0.19	3	35
gi11055998	guanine nucleotide-binding protein subunit beta-4 [Homo sapiens]	37.5	1.47	1	1	AAMVGMLANFLGFR
gi110611233	alpha 1 type XVIII collagen isoform 2 precursor [Homo sapiens]	135.4	2.25	1	2	AAPGQEPPEHMAELQR
gi110611237	coagulation factor XIII B chain precursor [Homo sapiens]	75.5	35.85	20	66
gi110624774	C-type mannose receptor 2 [Homo sapiens]	166.6	2.03	2	4
gi110815802	hypothetical protein LOC84267 [Homo sapiens]	39	1.76	1	1	AASGTQNNVLR
gi111118968	collagen, type XI, alpha 2 isoform 3 preproprotein [Homo sapiens]	159.8	0.68	1	3	AASGTTGTYQEWK
gi112382257	InaD-like [Homo sapiens]	196.3	0.28	1	1	AASGTTGTYQEWKDK
gi11321561	hemopexin precursor [Homo sapiens]	51.6	69.48	31	1437
gi11321601	6-phosphofructokinase type C [Homo sapiens]	85.5	2.17	1	2	AAVYQPQPHPQPPPYGHCVTDSGVVYSVGMQWLK
gi113414711	PREDICTED: similar to TRIMCyp [Homo sapiens]	17.8	3.66	1	1	ACGACPLWGK
gi113415686	PREDICTED: hypothetical protein LOC285556 [Homo sapiens]	193.5	0.44	1	1	ACNHPAPK
gi114155133	dynein heavy chain 9, axonemal isoform 2 [Homo sapiens]	511.6	0.11	1	1	ACPSHQPDISSGLELPFPPGVPTLDNIK
gi115298645	mitogen-activated protein kinase kinase kinase 14 [Homo sapiens]	104	0.53	1	4	ADDGRPFPQVIK
gi115298674	nidogen 1 precursor [Homo sapiens]	136.3	5.21	4	7
gi115298678	complement component 3 precursor [Homo sapiens]	187	85.03	2	5885
gi115529478	neural cell adhesion molecule 1 isoform 3 [Homo sapiens]	83.7	2.76	2	4
gi115583663	alpha-2-antiplasmin isoform a precursor [Homo sapiens]	54.5	52.75	21	289
gi116063573	filamin-A isoform 1 [Homo sapiens]	279.8	6.4	13	29
gi116174742	dentin matrix protein 4 [Homo sapiens]	66.2	3.25	1	1	ADHDALLFHLK
gi116256481	TNFAIP3-interacting protein 1 [Homo sapiens]	71.8	0.79	1	56	ADHGEPIGR
gi116292750	lipoprotein Lp(a) precursor [Homo sapiens]	226.4	26.62	19	69
gi11641247	golgi-associated plant pathogenesis-related protein 1 [Homo sapiens]	17.2	4.55	1	1	ADKPLSIHPQGIR
gi116534900	dopamine beta hydroxylase precursor [Homo sapiens]	69	7.46	3	6
gi116734710	ATP-binding cassette sub-family A member 3 [Homo sapiens]	191.2	0.41	1	2	ADLSGITGAR
gi116812622	phosphatidylethanolamine-binding protein 4 precursor [Homo sapiens]	25.7	3.52	1	2	ADPGHSEISSTR
gi117320513	coiled-coil domain-containing protein 155 [Homo sapiens]	62.7	1.25	1	1	ADSFK
gi118442839	complement factor H-related 1 precursor [Homo sapiens]	37.6	42.12	1	71	ADSQAQLLLSTVVGVFTAPGLHLK
gi118582275	superoxide dismutase 3, extracellular precursor [Homo sapiens]	25.8	12.08	2	10
gi118600963	nik-related protein kinase [Homo sapiens]	178.4	0.32	1	1	ADTVAK
gi118601000	g antigen family D member 3 [Homo sapiens]	12.3	7.21	1	2	ADVQAHGEGQEFSITCLVDEEEMK
gi119392081	complement factor I preproprotein [Homo sapiens]	65.7	42.37	26	158
gi119395709	coagulation factor XIII A1 subunit precursor [Homo sapiens]	83.2	26.37	18	58
gi119395750	keratin, type II cytoskeletal 1 [Homo sapiens]	66	41.15	26	79
gi119466532	laminin alpha 2 subunit isoform b precursor [Homo sapiens]	343.3	0.42	1	3	AEAQAQYSAAVAK
gi122937249	glutamate receptor-interacting protein 2 [Homo sapiens]	122.9	0.53	1	2	AEATTLHVAPQGTAMAVSTFR
gi122937293	protein monoglycylase TTLL8 [Homo sapiens]	92.8	0.6	1	2	AEDHFSVIDFNQNIR
gi122937297	serpin A11 precursor [Homo sapiens]	47	6.87	2	5
gi122937398	cytoplasmic dynein 2 heavy chain 1 isoform 2 [Homo sapiens]	493.1	0.44	2	6
gi124248516	alpha-defensin 1 [Homo sapiens]	10.2	9.57	1	1	AEEILSR
gi124256496	heat shock 70 kDa protein 1-like [Homo sapiens]	70.3	2.5	1	2	AEEWGR
gi125490354	spermatogenesis-associated protein 1 [Homo sapiens]	52.9	1.09	1	5	AEFAEVSK
gi126012571	basement membrane-specific heparan sulfate proteoglycan core protein precursor [Homo sapiens]	468.5	1.41	5	12
gi126273569	plasma carboxypeptidase B2 isoform a preproprotein [Homo sapiens]	48.4	36.64	13	57
gi12667788	myosin-9 [Homo sapiens]	226.4	5.15	7	18
gi132814467	glutamyl aminopeptidase [Homo sapiens]	109.2	2.4	2	4
gi132814489	low affinity immunoglobulin gamma Fc region receptor III-B precursor [Homo sapiens]	26.2	15.02	4	7
gi13325075	sulfhydryl oxidase 1 isoform a [Homo sapiens]	82.5	25.44	15	62
gi13376768	RNA polymerase II elongation factor ELL3 [Homo sapiens]	45.3	1.26	1	1	AETAANR
gi133925809	inter-alpha (globulin) inhibitor H3 preproprotein [Homo sapiens]	99.8	37.42	27	148
gi13540563	complement factor H-related 5 precursor [Homo sapiens]	64.4	12.3	5	17
gi13775198	SH3 domain-binding glutamic acid-rich-like protein 3 [Homo sapiens]	10.4	31.18	2	3
gi13899251	conserved oligomeric Golgi complex subunit 3 [Homo sapiens]	94	0.72	1	2	AFIQLWAFDAVK
gi13899338	inhibin beta E chain precursor [Homo sapiens]	38.5	3.43	1	1	AFLLTPR
gi13994276	serine protease 27 precursor [Homo sapiens]	31.9	3.45	1	1	AFQYHSK
gi14042970	protein ITFG3 [Homo sapiens]	59.6	0.91	1	1	AFSINK
gi14110414	heterogeneous nuclear ribonucleoprotein D0 isoform c [Homo sapiens]	32.8	2.94	1	2	AFSSYQK
gi14149609	exostoses-like 2 [Homo sapiens]	37.4	3.94	1	2	AFTECCVVASQLR
gi14149904	anthrax toxin receptor 1 isoform 1 precursor [Homo sapiens]	62.7	2.3	1	1	AFTNSK
gi14249254	EF-hand calcium-binding domain-containing protein 4B isoform c [Homo sapiens]	45.6	1.27	1	1	AFVFPK
gi14318422	keratin, type II cuticular Hb6 [Homo sapiens]	53.5	13.17	7	13
gi144922725	general transcription factor IIE subunit 1 [Homo sapiens]	49.4	2.05	1	1	AGAEPASER
gi145275213	coagulation factor XII precursor [Homo sapiens]	67.7	35.77	22	148
gi14550407	complement component 2 isoform 1 preproprotein [Homo sapiens]	83.2	36.84	27	128
gi145580595	coiled-coil domain-containing protein 112 isoform 2 [Homo sapiens]	53.5	1.12	1	1	AGDEAVFAQYDSFHVDSAAEYYR
gi145699139	cartilage intermediate layer protein 2 precursor [Homo sapiens]	126.2	0.87	1	2	AGEQDATIHLK
gi14589914	protocadherin 10 isoform 2 precursor [Homo sapiens]	96.9	1.34	1	1	AGEQVTYTCATYYK
gi147903302	MAP7 domain-containing protein 3 [Homo sapiens]	98.4	0.91	1	14	AGEVQEPELR
gi148277046	angiogenin, ribonuclease, RNase A family, 5 precursor [Homo sapiens]	16.5	10.88	1	2	AGFSWIEVTFK
gi148596984	golgin subfamily B member 1 [Homo sapiens]	375.8	0.52	1	3	AGHIAWTSSGK
gi14861860	testicular acid phosphatase precursor [Homo sapiens]	46.1	1.41	1	2	AGIIK
gi148664211	cell adhesion molecule 1 isoform 2 [Homo sapiens]	45.6	6.52	2	6
gi148664230	ankyrin repeat and LEM domain-containing protein 2 [Homo sapiens]	104	1.17	2	7
gi148728160	protein tyrosine phosphatase, receptor type, J isoform 2 precursor [Homo sapiens]	57.2	3.53	1	2	AGLEK
gi148746189	multiple PDZ domain protein [Homo sapiens]	218.4	0.34	1	4	AGLLRPDYALLGHR
gi149589008	xaa-Pro dipeptidase isoform 1 [Homo sapiens]	54.5	7.51	2	4
gi15011862	plexin domain-containing protein 1 precursor [Homo sapiens]	55.7	2.4	1	2	AGQLSQGAAEEDHGCR
gi150417978	platelet glycoprotein Ib alpha chain precursor [Homo sapiens]	70.2	5.48	3	8
gi151301041	actin-related protein 5 [Homo sapiens]	68.3	0.82	1	2	AGYVLHR
gi153266841	apolipoprotein H precursor [Homo sapiens]	38.3	58.84	16	219
gi153791325	proto-oncogene DBL isoform b [Homo sapiens]	107.6	1.41	1	7	AHGVDK
gi153791472	serine/threonine-protein kinase MARK1 [Homo sapiens]	88.9	2.01	1	1	AHLDIAGSLEGHLR
gi153792148	threonine synthase-like 1 [Homo sapiens]	83	0.94	1	1	AHLLLK
gi153945728	microtubule-associated protein 1B [Homo sapiens]	270.5	0.24	1	1	AHLLSLVDVMQR
gi153946395	tenascin precursor [Homo sapiens]	240.7	0.91	1	1	AHLNIK
gi154146218	EFR3 homolog A [Homo sapiens]	92.9	0.61	1	1	AHSCPSVWK
gi154146262	igGFc-binding protein precursor [Homo sapiens]	571.6	1.37	4	17
gi154759291	serine (or cysteine) proteinase inhibitor, clade A (alpha-1 antiproteinase, antitrypsin), member 10 precursor [Homo sapiens]	50.7	20.05	9	27
gi155030185	cell cycle regulator Mat89Bb homolog [Homo sapiens]	80.2	0.85	1	1	AHVDALR
gi15529996	son of sevenless homolog 1 [Homo sapiens]	152.4	0.45	1	1	AHVSFKPTVAQQR
gi156071467	arrestin-C [Homo sapiens]	42.8	1.8	1	1	AHYDLR
gi156105689	methylmalonyl Coenzyme A mutase precursor [Homo sapiens]	83.1	0.93	1	1	AHYGGFTVQNEANK
gi156105695	peroxisomal proliferator-activated receptor A-interacting complex 285 kDa protein isoform 2 [Homo sapiens]	231.5	0.24	1	1	AHYGGFTVQNEANKYQISVNK
gi156119625	inter-alpha (globulin) inhibitor H1 isoform a [Homo sapiens]	101.3	38.2	27	357
gi156231037	kininogen-1 isoform 1 [Homo sapiens]	71.9	46.74	11	459
gi156523970	alpha-2-HS-glycoprotein [Homo sapiens]	39.3	57.22	16	423
gi156616273	pleckstrin [Homo sapiens]	40.1	6.86	1	2	AIDGINQR
gi156616294	N-acetylmuramoyl-L-alanine amidase precursor [Homo sapiens]	62.2	39.41	14	180
gi156627579	tetranectin precursor [Homo sapiens]	22.5	34.65	7	29
gi157168362	nucleoside phosphorylase [Homo sapiens]	32.1	3.11	1	2	AIGQAGSLTSSEDTLTVVTADHSHVFTFGGYTPR
gi157266300	membrane alanine aminopeptidase precursor [Homo sapiens]	109.5	7.76	7	15
gi157311649	neogenin isoform 1 precursor [Homo sapiens]	159.9	2.46	2	4
gi157653329	procollagen C-endopeptidase enhancer 1 [Homo sapiens]	47.9	13.36	4	7
gi157671939	hypothetical protein LOC57579 isoform b [Homo sapiens]	146.5	0.69	1	1	AIHLLLR
gi157694487	CMT1A duplicated region transcript 1 protein [Homo sapiens]	85.3	1.6	1	12	AIISNK
gi157739945	protein TANC2 [Homo sapiens]	219.5	0.3	1	1	AILQSGSF PWAVTSLYEAR
gi162809334	pregnancy-zone protein precursor [Homo sapiens]	163.8	26.52	18	503
gi163659901	insulin-like growth factor 1 isoform 2 preproprotein [Homo sapiens]	15.2	10.95	1	1	AIPVTQYLK
gi16418467	leucine-rich alpha-2-glycoprotein 1 precursor [Homo sapiens]	38.2	42.94	13	73
gi16507237	78 kDa glucose-regulated protein [Homo sapiens]	72.3	5.5	4	8
gi166197660	complement component C8 gamma chain precursor [Homo sapiens]	22.3	57.43	9	93
gi166362713	cadherin 5, type 2 preproprotein [Homo sapiens]	87.5	10.33	9	13
gi166795301	prenylcysteine oxidase 1 precursor [Homo sapiens]	56.6	16.04	6	21
gi167466198	intercellular adhesion molecule 1 precursor [Homo sapiens]	57.8	3.38	1	2	AITPPHPASQANIIFDITEGNLR
gi167614502	protein phosphatase 1 regulatory subunit 3A [Homo sapiens]	125.7	0.71	1	5	AKLEEQAQQIR
gi167614504	laminin, beta 1 precursor [Homo sapiens]	197.9	1.12	1	2	AKLPDATPTELAK
gi167614506	plastin-2 [Homo sapiens]	70.2	20.89	11	25
gi167857790	orosomucoid 1 precursor [Homo sapiens]	23.5	64.18	6	855
gi168229159	ADP-ribosyl cyclase 2 precursor [Homo sapiens]	35.7	5.03	1	2	AKWEMPFDPQDTHQSR
gi169162829	PREDICTED: similar to nucleophosmin 1 [Homo sapiens]	20.4	6.99	1	2	ALADGVQK
gi169172586	PREDICTED: hypothetical protein [Homo sapiens]	11.3	12.96	1	1	ALAKCHK
gi169179771	PREDICTED: similar to hCG1742476 [Homo sapiens]	30.9	2.88	1	1	ALALPPLGLAPLLNLWAKPQGR
gi169194585	PREDICTED: similar to hCG1793014 [Homo sapiens]	39.7	1.91	1	2	ALDFAVGEYNK
gi169210053	PREDICTED: hypothetical protein [Homo sapiens]	21.2	6.49	1	3	ALDLINK
gi169212855	PREDICTED: hypothetical protein [Homo sapiens]	9.3	6.02	1	1	ALDLINKR
gi169214179	PREDICTED: similar to complement component 3 [Homo sapiens]	44.9	83.85	2	1231
gi169214772	PREDICTED: similar to hCG1783157 [Homo sapiens]	58.1	0.93	1	1	ALDNLAR
gi169216998	PREDICTED: similar to hCG1811022 [Homo sapiens]	37.7	1.5	1	3	ALDQYLMEF CR
gi169218213	PREDICTED: similar to complement component C3, partial [Homo sapiens]	144.7	84.79	2	4649
gi16933540	fibroblast activation protein, alpha subunit [Homo sapiens]	87.7	2.11	1	6	ALENSPK
gi169403959	ankyrin repeat domain-containing protein 53 isoform a [Homo sapiens]	59.5	0.94	1	3	ALFVSEEEK
gi169636439	cholesteryl ester transfer protein, plasma precursor [Homo sapiens]	54.7	7.1	3	6
gi170016077	probable cation-transporting ATPase 13A1 [Homo sapiens]	132.9	0.58	1	1	ALGHLDLSGNR
gi17017982	kelch-like protein 4 isoform 1 [Homo sapiens]	80.2	0.7	1	1	ALGISPFHEHAEVVFTANDSGPR
gi17136143	olfactomedin related ER localized protein isoform 1 [Homo sapiens]	54.1	6.21	3	8
gi171543879	CD99 antigen isoform b precursor [Homo sapiens]	17.1	17.16	2	14
gi178557739	complement component 4B preproprotein [Homo sapiens]	192.6	64.22	6	2015
gi17986001	major histocompatibility complex, class I, B precursor [Homo sapiens]	40.4	12.43	3	7
gi17986258	myosin light polypeptide 6 isoform 1 [Homo sapiens]	16.9	10.6	1	2	ALLAYAFSLLGK
gi18201909	vascular cell adhesion protein 1 isoform b precursor [Homo sapiens]	71.2	8.96	4	11
gi18426875	asialoglycoprotein receptor 2 isoform b [Homo sapiens]	32.5	24.39	4	10
gi186910296	haptoglobin isoform 2 preproprotein [Homo sapiens]	38.4	10.09	2	5
gi187607300	versican isoform 2 precursor [Homo sapiens]	74.2	1.07	1	1	ALNSIIDVYHK
gi18765694	dipeptidyl peptidase 4 [Homo sapiens]	88.2	2.09	2	4
gi18780285	mucosal vascular addressin cell adhesion molecule 1 isoform b precursor [Homo sapiens]	31.1	4.75	1	2	ALPLALVLHELGAGR
gi188497671	serum amyloid A2 isoform a [Homo sapiens]	13.5	36.89	1	8	ALPTTYEK
gi188528648	tenascin XB isoform 1 precursor [Homo sapiens]	457.9	5	12	32
gi188528667	histone H3-like [Homo sapiens]	15.2	5.19	1	1	ALQEYAAK
gi188595718	tissue-nonspecific alkaline phosphatase precursor [Homo sapiens]	57.3	8.78	2	6
gi189095271	phospholipase A2, group VII precursor [Homo sapiens]	50	4.99	2	4
gi189181724	proteoglycan 4 isoform D [Homo sapiens]	136.5	8.98	14	40
gi189217853	72 kDa type IV collagenase isoform b [Homo sapiens]	68.8	7.7	2	4
gi189242612	complement component 6 precursor [Homo sapiens]	104.7	45.4	40	182
gi189409124	armadillo repeat-containing protein 3 [Homo sapiens]	96.3	0.57	1	27	ALTGHLEEVVLALLK
gi189458819	transferrin receptor protein 1 [Homo sapiens]	84.8	1.97	1	2	ALTQTGGPHVK
gi189491778	nephrocystin-1 isoform 4 [Homo sapiens]	69.9	0.98	1	1	ALVDTLK
gi189571662	delta-sarcoglycan isoform 3 [Homo sapiens]	32.1	1.73	1	2	ALVEGVDQLFTDYQIK
gi190194412	thyroid hormone receptor interactor 11 [Homo sapiens]	227.4	0.56	1	2	ALVEQGFTVPEIK
gi190341024	SPARC-like protein 1 precursor [Homo sapiens]	75.2	12.8	7	19
gi192447430	carbonic anhydrase 1 [Homo sapiens]	28.9	37.16	6	18
gi192447438	protein S, alpha preproprotein [Homo sapiens]	75.1	25	14	51
gi193083131	MAP/microtubule affinity-regulating kinase 3 isoform e [Homo sapiens]	74.1	1.06	1	2	ALYAQAR
gi193083197	ubiquitin-like domain-containing CTD phosphatase 1 [Homo sapiens]	36.8	1.57	1	1	ALYLQYTDETFR
gi193794814	fructose-bisphosphate aldolase A [Homo sapiens]	39.4	20.05	5	11
gi194018472	plasma serine protease inhibitor [Homo sapiens]	45.6	24.38	10	23
gi194097352	actinin, alpha 1 isoform c [Homo sapiens]	102.6	5.98	4	9
gi194097398	protein tyrosine phosphatase, receptor type, G precursor [Homo sapiens]	161.9	1.38	2	3
gi194394237	villin-1 [Homo sapiens]	92.6	1.69	1	6	ANRPFLVFIR
gi195972866	keratin, type I cytoskeletal 10 [Homo sapiens]	58.8	24.14	14	35
gi197333755	interferon-related developmental regulator 2 [Homo sapiens]	54.8	1.19	1	74	ANTFLEEVRK
gi19743821	integrin beta 1 isoform 1C-2 precursor [Homo sapiens]	91	4.64	2	7
gi19882209	interleukin-1 receptor accessory protein isoform 2 [Homo sapiens]	41	12.08	4	9
gi19923106	paraoxonase 1 precursor [Homo sapiens]	39.7	58.03	15	202
gi19923761	multiple inositol polyphosphate histidine phosphatase 1 precursor [Homo sapiens]	55	6.37	3	6
gi20070125	prolyl 4-hydroxylase, beta subunit precursor [Homo sapiens]	57.1	6.89	3	4
gi20070228	nucleobindin-1 precursor [Homo sapiens]	53.8	4.56	2	3
gi20127528	parvin, beta isoform b [Homo sapiens]	41.7	4.67	1	2	APLIPMEHCTTR
gi20149594	heat shock protein HSP 90-beta [Homo sapiens]	83.2	1.93	2	4
gi203098098	protein Shroom3 [Homo sapiens]	216.7	0.7	1	9	APNHAVVTR
gi20357559	Charcot-Leyden crystal protein [Homo sapiens]	16.4	13.38	3	8
gi205277383	macrophage stimulating 1 precursor [Homo sapiens]	81.9	27.31	16	46
gi205277441	serine (or cysteine) proteinase inhibitor, clade A, member 7 precursor [Homo sapiens]	46.3	48.43	18	120
gi209413730	poliovirus receptor isoform gamma [Homo sapiens]	39.3	5.77	2	6
gi209863034	periostin, osteoblast specific factor isoform 4 [Homo sapiens]	83.8	7.32	4	20
gi209915570	amyloid beta A4 protein isoform e precursor [Homo sapiens]	72.5	2.5	2	4
gi21040249	NKG2D ligand 4 precursor [Homo sapiens]	30.1	2.28	1	1	AQIINDAFNLASAHK
gi21070993	pancreatitis-associated protein precursor [Homo sapiens]	19.4	13.14	1	2	AQIPILR
gi21071008	transcobalamin I precursor [Homo sapiens]	48.2	1.85	1	4	AQITGYR
gi21071030	alpha 1B-glycoprotein precursor [Homo sapiens]	54.2	59.8	22	320
gi21071039	carnosinase 1 precursor [Homo sapiens]	56.7	24.85	9	25
gi211938442	apolipoprotein L1 isoform c precursor [Homo sapiens]	42.1	25.26	14	53
gi21264357	mannan-binding lectin serine protease 1 isoform 1 precursor [Homo sapiens]	79.2	21.03	2	32
gi21264359	mannan-binding lectin serine protease 1 isoform 2 precursor [Homo sapiens]	81.8	24.31	3	33
gi21264361	mannan-binding lectin serine protease 2 isoform 2 precursor [Homo sapiens]	20.6	29.19	4	8
gi21265043	ADAM metallopeptidase with thrombospondin type 1 motif, 13 isoform 3 preproprotein [Homo sapiens]	144.4	2.91	2	3
gi21265113	transmembrane 4 L6 family member 5 [Homo sapiens]	20.8	2.54	1	1	AQWANPFDPSKTEDSSSFLIDK
gi21328448	tyrosine 3-monooxygenase/tryptophan 5-monooxygenase activation protein, beta polypeptide [Homo sapiens]	28.1	15.85	1	14	AQYEDIAQK
gi21361302	serine (or cysteine) proteinase inhibitor, clade A (alpha-1 antiproteinase, antitrypsin), member 4 precursor [Homo sapiens]	48.5	49.41	19	157
gi21361497	acyl-CoA dehydrogenase family member 9, mitochondrial precursor [Homo sapiens]	68.7	1.13	1	1	AREDIFMETLK
gi21361863	stonin-2 [Homo sapiens]	101.1	0.77	1	1	AREEHR
gi21450863	attractin isoform 2 [Homo sapiens]	141.3	13.13	17	64
gi21489959	immunoglobulin J chain [Homo sapiens]	18.1	7.55	1	2	ASAGLLGAHAAAITAYALTLTKAPADLR
gi21536468	tyrosine-protein kinase receptor UFO isoform 2 [Homo sapiens]	97.3	0.79	1	2	ASDVHEVR
gi21553331	solute carrier family 2, facilitated glucose transporter member 12 [Homo sapiens]	66.9	1.3	1	1	ASEEHLK
gi215820635	protein phosphatase 1, regulatory subunit 13 like [Homo sapiens]	89	1.57	1	1	ASGSLPYTQTLQDHLNSLK
gi21614544	protein S100-A8 [Homo sapiens]	10.8	63.44	8	33
gi21735625	14-3-3 protein zeta/delta [Homo sapiens]	27.7	13.88	1	9	ASKPGWWLLNTEVGENQR
gi219521893	calcium-binding and coiled-coil domain-containing protein 1 isoform 2 [Homo sapiens]	67.5	1.49	1	1	ASLEGKSAK
gi21955172	pleckstrin homology-like domain family B member 2 isoform c [Homo sapiens]	136.8	0.41	1	1	ASLEVSR
gi22035558	transcription factor IIIB 90 kDa subunit isoform 3 [Homo sapiens]	51.8	1.69	1	2	ASLHGGEPTTIIR
gi22091452	apolipoprotein M [Homo sapiens]	21.2	50.53	9	71
gi221219020	WD repeat-containing protein 87 [Homo sapiens]	333	0.8	2	9
gi221316556	canalicular multispecific organic anion transporter 2 isoform 2 [Homo sapiens]	64.6	1.05	1	1	ASPAFLASQNTK
gi221316599	chromogranin B precursor [Homo sapiens]	78.2	1.77	1	1	ASSFLGEK
gi221316614	extracellular matrix protein 1 isoform 1 precursor [Homo sapiens]	60.6	51.48	22	88
gi221316695	multimerin-2 precursor [Homo sapiens]	104.3	0.95	1	1	ASSQWVVGPSYFVEYLIK
gi222136585	protein timeless homolog [Homo sapiens]	138.6	0.58	1	2	ASVDSGSSEEQGGSSR
gi223005862	echinoderm microtubule-associated protein-like 6 [Homo sapiens]	217.8	0.36	1	1	ATADK
gi223029410	talin 1 [Homo sapiens]	269.6	3.62	8	18
gi223718019	rod cGMP-specific 3',5'-cyclic phosphodiesterase subunit beta isoform 3 [Homo sapiens]	66.5	3.3	1	1	ATAVVDGAFK
gi224591399	hypothetical protein LOC339448 [Homo sapiens]	26	2.06	1	1	ATEDEGSEQK
gi22538393	A-kinase anchor protein 9 isoform 3 [Homo sapiens]	451.8	0.46	1	27	ATEDEGSEQKIPEATNR
gi225637520	semaphorin 7A isoform 2 preproprotein [Homo sapiens]	73.3	2.15	2	2
gi227430303	CD109 antigen isoform 3 precursor [Homo sapiens]	152.6	1.32	1	2	ATFGCHDGYSLDGPEEIECTK
gi22749189	zinc finger protein 645 [Homo sapiens]	48.8	1.65	1	2	ATGVLYDYVNK
gi228008321	iron/zinc purple acid phosphatase-like protein precursor [Homo sapiens]	50.4	1.37	1	1	ATHGGLGLR
gi229577273	BUD13 homolog isoform 2 [Homo sapiens]	55.5	2.06	1	1	ATITGYR
gi23097308	nesprin-1 isoform 2 [Homo sapiens]	1004.6	0.43	3	7
gi231569458	lactoperoxidase isoform 3 preproprotein [Homo sapiens]	70.9	0.95	1	1	ATLLDIYK
gi23397572	kelch-like protein 34 [Homo sapiens]	70.6	0.78	1	9	ATLSEDK
gi238908505	DNA-directed RNA polymerase III subunit RPC2 isoform 2 [Homo sapiens]	121	0.47	1	3	ATLSEK
gi24234686	heat shock cognate 71 kDa protein isoform 2 [Homo sapiens]	53.5	3.25	1	2	ATLYALSHAVNNYHK
gi24308073	tyrosine-protein phosphatase non-receptor type 23 [Homo sapiens]	178.9	0.37	1	2	ATNY GDR
gi24308089	chromodomain-helicase-DNA-binding protein 5 [Homo sapiens]	222.9	0.87	1	1	ATSGTEHQFCGGR
gi24308163	protein fem-1 homolog A [Homo sapiens]	73.6	0.9	1	1	ATTVTGTPCQDWAAQEPHR
gi24308201	adipocyte plasma membrane-associated protein [Homo sapiens]	46.5	15.63	3	14
gi24308547	hypothetical protein LOC196500 precursor [Homo sapiens]	30.1	2.48	1	1	ATVAVYLESLQDTK
gi24497464	Shaw-related voltage-gated potassium channel protein 4 isoform b [Homo sapiens]	64.5	1.2	1	1	ATVNPSAPR
gi24497519	mannosyl-oligosaccharide 1,2-alpha-mannosidase IA [Homo sapiens]	72.9	14.55	9	17
gi24797067	major histocompatibility complex, class I, A precursor [Homo sapiens]	40.8	14.52	3	9
gi27262659	colony stimulating factor 1 receptor precursor [Homo sapiens]	107.9	0.93	1	4	ATWSGAVLAGRDAVLR
gi27436940	reelin isoform b [Homo sapiens]	388	0.84	2	3
gi27754776	ficolin 3 isoform 1 precursor [Homo sapiens]	32.9	36.45	12	79
gi27894376	cell adhesion molecule with homology to L1CAM precursor [Homo sapiens]	136.6	6.62	6	22
gi28373119	contactin 1 isoform 2 precursor [Homo sapiens]	111.8	1.49	1	3	AVDQSVLLMKPDAELSASSVYNLLPEK
gi28610149	interleukin 6 signal transducer isoform 2 precursor [Homo sapiens]	37.5	5.17	1	3	AVDQSVLLMKPEAELSVSSVYNLLTVK
gi29029550	cat eye syndrome critical region protein 1 isoform a precursor [Homo sapiens]	58.9	5.09	3	6
gi29171717	phosphatidylinositol-glycan-specific phospholipase D isoform 1 precursor [Homo sapiens]	92.3	18.57	12	41
gi29171755	liprin-alpha-2 [Homo sapiens]	143.2	0.8	1	4	AVGEEVWHSK
gi29501813	ubiquitin fusion degradation protein 1 homolog isoform A [Homo sapiens]	34.5	1.63	1	1	AVIQHFQEK
gi29550838	golgi membrane protein 1 [Homo sapiens]	45.3	2.99	1	1	AVISPGFDVFAK
gi29788996	paraoxonase 3 [Homo sapiens]	39.6	21.75	4	43
gi29826279	tubby protein homolog isoform b [Homo sapiens]	55.6	2.96	1	1	AVLHIGEK
gi30089960	CDC42-binding protein kinase alpha isoform A [Homo sapiens]	186	0.31	1	1	AVLHVHGGGGPR
gi30348954	E3 ubiquitin-protein ligase MIB1 [Homo sapiens]	110.1	0.7	1	4	AVLQSKSTLASK
gi30425438	out at first protein homolog precursor [Homo sapiens]	30.7	9.89	1	2	AVLTIDEK
gi30795231	brain acid soluble protein 1 [Homo sapiens]	22.7	29.07	3	8
gi30842829	PHD finger protein 12 isoform 2 [Homo sapiens]	76.9	0.85	1	1	AVPHPDSQPDTIDHDLLLLQLSEK
gi31317276	WD repeat-containing protein 20 isoform 4 [Homo sapiens]	48.8	1.12	1	1	AVPTGDASK
gi31317307	proprotein convertase subtilisin/kexin type 9 preproprotein [Homo sapiens]	74.2	3.61	2	4
gi31377806	polymeric immunoglobulin receptor precursor [Homo sapiens]	83.2	2.09	1	2	AVRPGYPK
gi31542984	inter-alpha (globulin) inhibitor H4 isoform 1 precursor [Homo sapiens]	103.3	54.3	45	605
gi31543806	thrombospondin 4 precursor [Homo sapiens]	105.8	11.76	6	19
gi31543906	ubiquitin-conjugating enzyme E2 Q1 [Homo sapiens]	46.1	1.18	1	3	AVVEVDESGTR
gi31563507	GRIP and coiled-coil domain-containing protein 2 [Homo sapiens]	195.8	1.01	2	7
gi31652249	lipopolysaccharide-binding protein precursor [Homo sapiens]	53.3	18.92	8	22
gi32130518	apolipoprotein C-II precursor [Homo sapiens]	11.3	54.46	5	63
gi32189392	peroxiredoxin-2 isoform a [Homo sapiens]	21.9	31.82	7	11
gi32483410	vitamin D-binding protein precursor [Homo sapiens]	52.9	74.47	38	759
gi32880208	protein diaphanous homolog 3 isoform b [Homo sapiens]	98.1	1.18	1	2	AWFLESK
gi33188445	microtubule-actin cross-linking factor 1, isoforms 1/2/3/5 isoform a [Homo sapiens]	620	0.22	1	4	AWGESTPLANKPGK
gi33239445	eukaryotic translation initiation factor 3 subunit B [Homo sapiens]	92.4	1.11	1	1	AWLMSDK
gi33286418	pyruvate kinase isozymes M1/M2 isoform M2 [Homo sapiens]	57.9	16.2	9	20
gi33667044	target of Nesh-SH3 precursor [Homo sapiens]	118.6	2.42	2	3
gi33946278	cofilin-2 [Homo sapiens]	18.7	10.24	1	1	AYISMHSYSQHIVFPYSYTR
gi34304356	phosphatase and actin regulator 3 isoform 3 [Homo sapiens]	51.4	1.12	1	4	AYLEEECPATLR
gi34335272	endothelial protein C receptor precursor [Homo sapiens]	26.7	4.2	1	2	AYNRPTLR
gi34734062	fibulin-1 isoform C precursor [Homo sapiens]	74.4	12.88	3	23
gi34734066	fibulin-1 isoform D [Homo sapiens]	77.2	17.92	4	26
gi37577172	ribonuclease, RNase A family, 4 precursor [Homo sapiens]	16.8	8.84	1	4	AYWDIMISNHQNSNR
gi38016947	complement component 5 preproprotein [Homo sapiens]	188.2	47.67	75	479
gi38044288	gelsolin isoform b [Homo sapiens]	80.6	54.58	1	505	CAANMR
gi38201686	pancreatic ribonuclease precursor [Homo sapiens]	17.6	14.74	1	3	CAGPEAVK
gi38202257	neutral alpha-glucosidase AB isoform 2 [Homo sapiens]	106.8	2.22	1	2	CAGQQQDIR
gi38348366	suprabasin isoform 2 precursor [Homo sapiens]	25.3	5.67	1	1	CCESASEDCMAK
gi38373673	synaptonemal complex protein 2 [Homo sapiens]	175.5	0.33	1	3	CDDSK
gi38788333	remodeling and spacing factor 1 [Homo sapiens]	163.7	0.97	1	5	CDLFQK
gi39725934	pigment epithelium-derived factor precursor [Homo sapiens]	46.3	49.28	19	90
gi39753970	cathelicidin antimicrobial peptide [Homo sapiens]	19.3	15.29	4	7
gi39777608	semaphorin-4B precursor [Homo sapiens]	92.7	1.67	1	1	CDSGR
gi40068512	plasma alpha-L-fucosidase precursor [Homo sapiens]	54	2.14	1	2	CDSSPDSAEDVR
gi40217843	cartilage oligomeric matrix protein precursor [Homo sapiens]	82.8	21	10	29
gi40255005	plexin domain-containing protein 2 precursor [Homo sapiens]	59.5	2.27	1	1	CEDGK
gi40255119	ras and EF-hand domain-containing protein [Homo sapiens]	82.8	1.08	1	1	CEDSER
gi40316912	serum amyloid A protein preproprotein [Homo sapiens]	13.5	53.28	2	13
gi40316935	alsin isoform 1 [Homo sapiens]	183.5	0.42	1	1	CEELQGQK
gi40317626	thrombospondin 1 precursor [Homo sapiens]	129.3	20.43	20	48
gi40353769	chordin-like protein 2 [Homo sapiens]	49.6	2.66	1	2	CEGFVCAQTGR
gi40354205	fructose-bisphosphate aldolase B [Homo sapiens]	39.4	4.67	1	4	CEGPIPDVTFELLR
gi40548389	dickkopf homolog 3 precursor [Homo sapiens]	38.4	6.57	1	4	CEGSSVQTR
gi40549451	lymphatic vessel endothelial hyaluronic acid receptor 1 [Homo sapiens]	35.2	4.66	2	5
gi40556393	protein Jade-1 long isoform [Homo sapiens]	95.5	0.71	1	1	CEPCDAR
gi40807471	transcription termination factor 2 [Homo sapiens]	129.5	0.86	1	1	CEVQDR
gi40807482	LPLUNC1 protein precursor [Homo sapiens]	52.4	3.93	1	2	CFDHHFLEGSR
gi41055953	ubiquitin thioesterase 40 [Homo sapiens]	141.5	0.4	1	1	CFEGFGIDGPAIAK
gi41281996	HEAT repeat-containing protein 3 [Homo sapiens]	74.5	0.88	1	1	CFEPQLLR
gi41322910	plectin-1 isoform 1d [Homo sapiens]	512.3	0.47	2	6
gi41393602	complement component 1, s subcomponent precursor [Homo sapiens]	76.6	39.97	22	119
gi41406064	myosin-10 [Homo sapiens]	228.9	0.91	1	6	CFSGQCISK
gi42518068	trans-Golgi network integral membrane protein 2 [Homo sapiens]	45.9	2.06	1	1	CFSIDNPGYEPEVVAVHPGGDTVAIGGVDGNVR
gi42544239	complement factor D preproprotein [Homo sapiens]	27	41.11	7	25
gi42740907	clusterin isoform 2 preproprotein [Homo sapiens]	52.5	35.86	19	158
gi44889963	scavenger receptor cysteine-rich type 1 protein M130 isoform b [Homo sapiens]	121.5	6.78	6	10
gi4501881	actin, alpha skeletal muscle [Homo sapiens]	42	29.44	1	54	CHAGHLNGVYYQGGTYSK
gi4501885	beta actin [Homo sapiens]	41.7	57.87	6	89
gi4501987	afamin precursor [Homo sapiens]	69	59.43	41	403
gi4502027	albumin preproprotein [Homo sapiens]	69.3	47.95	23	134
gi4502067	alpha-1-microglobulin/bikunin preproprotein [Homo sapiens]	39	30.68	10	72
gi4502101	annexin A1 [Homo sapiens]	38.7	4.34	1	2	CIEGQEK
gi4502119	amine oxidase, copper containing 3 precursor [Homo sapiens]	84.6	3.67	2	4
gi4502133	serum amyloid P component precursor [Homo sapiens]	25.4	30.94	7	43
gi4502149	apolipoprotein A-II preproprotein [Homo sapiens]	11.2	74	9	858
gi4502157	apolipoprotein C-I precursor [Homo sapiens]	9.3	32.53	4	38
gi4502161	apolipoprotein C-IV precursor [Homo sapiens]	14.5	51.18	8	21
gi4502163	apolipoprotein D precursor [Homo sapiens]	21.3	27.51	6	34
gi4502165	apolipoprotein F precursor [Homo sapiens]	35.4	11.66	3	15
gi4502261	serpin peptidase inhibitor, clade C, member 1 precursor [Homo sapiens]	52.6	59.91	34	464
gi4502337	zinc-alpha-2-glycoprotein precursor [Homo sapiens]	34.2	57.38	17	159
gi4502419	flavin reductase [Homo sapiens]	22.1	15.05	2	4
gi4502445	bisphosphoglycerate mutase [Homo sapiens]	30	5.02	1	2	CLLFSFLPASSINDMEK
gi4502503	complement component 4 binding protein, alpha chain precursor [Homo sapiens]	67	33.67	17	60
gi4502511	complement component 9 precursor [Homo sapiens]	63.1	39	22	126
gi4502719	cadherin 13 preproprotein [Homo sapiens]	78.2	5.47	3	7
gi4502805	chromogranin A precursor [Homo sapiens]	50.7	5.03	1	2	CLVNLIEK
gi4503011	carboxypeptidase N, polypeptide 1 precursor [Homo sapiens]	52.3	40.61	12	78
gi4503107	cystatin C precursor [Homo sapiens]	15.8	25.34	3	22
gi4503143	cathepsin D preproprotein [Homo sapiens]	44.5	3.88	2	4
gi4503149	cathepsin G preproprotein [Homo sapiens]	28.8	3.92	1	2	CNLLAEK
gi4503273	angiotensin I converting enzyme 1 isoform 1 precursor [Homo sapiens]	149.6	1.99	1	1	CNMGYEYSER
gi4503363	dolichol-phosphate mannosyltransferase [Homo sapiens]	29.6	2.69	1	1	CPFPSRPDNGFVNYPAKPTLYYK
gi4503445	endothelial cell growth factor 1 (platelet-derived) precursor [Homo sapiens]	49.9	3.11	1	2	CPLFEHFLK
gi4503571	alpha-enolase [Homo sapiens]	47.1	5.99	3	3
gi4503595	eosinophil peroxidase preproprotein [Homo sapiens]	81	1.82	1	2	CPNPPVQENFDVNK
gi4503625	coagulation factor X preproprotein [Homo sapiens]	54.7	28.28	11	40
gi4503627	coagulation factor XI precursor [Homo sapiens]	70.1	20.16	12	30
gi4503635	prothrombin preproprotein [Homo sapiens]	70	54.18	33	332
gi4503649	coagulation factor IX preproprotein [Homo sapiens]	51.7	24.95	10	38
gi4503689	fibrinogen, alpha polypeptide isoform alpha-E preproprotein [Homo sapiens]	94.9	52.66	63	1708
gi4503987	gamma-glutamyl hydrolase precursor [Homo sapiens]	35.9	7.86	2	4
gi4504001	gap junction alpha-1 protein [Homo sapiens]	43	1.57	1	1	CQFFTYSLLPEDCKEEK
gi4504165	gelsolin isoform a precursor [Homo sapiens]	85.6	51.28	1	521	CQIAGWGHLDENVSGYSSSLR
gi4504169	glutathione synthetase [Homo sapiens]	52.4	1.48	1	1	CQPSPDEARPLQALLDGR
gi4504347	hemoglobin subunit alpha [Homo sapiens]	15.2	31.69	3	13
gi4504349	hemoglobin subunit beta [Homo sapiens]	16	70.75	8	24
gi4504383	HGF activator preproprotein [Homo sapiens]	70.6	18.93	10	40
gi4504489	histidine-rich glycoprotein precursor [Homo sapiens]	59.5	50.86	24	309
gi4504615	insulin-like growth factor binding protein 1 precursor [Homo sapiens]	27.9	5.41	1	2	CSGEEQSLEQCQHR
gi4504893	kininogen-1 isoform 2 [Homo sapiens]	47.9	57.85	4	421
gi4505029	leukotriene A-4 hydrolase [Homo sapiens]	69.2	2.62	2	4
gi4505047	lumican precursor [Homo sapiens]	38.4	40.83	13	107
gi4505143	cytosolic malic enzyme 1 [Homo sapiens]	64.1	0.87	1	1	CSVADVYPFDR
gi4505257	moesin [Homo sapiens]	67.8	3.29	2	3
gi4505529	orosomucoid 2 precursor [Homo sapiens]	23.6	65.67	7	445
gi4505573	PAK-interacting exchange factor beta isoform a [Homo sapiens]	73.1	1.08	1	1	CTDAVGDR
gi4505733	platelet factor 4 (chemokine (C-X-C motif) ligand 4) precursor [Homo sapiens]	10.8	43.56	5	28
gi4505737	complement factor properdin precursor [Homo sapiens]	51.2	23.24	8	22
gi4505881	plasminogen isoform 1 precursor [Homo sapiens]	90.5	66.91	49	542
gi4505913	mismatch repair endonuclease PMS2 isoform a [Homo sapiens]	95.7	0.58	1	2	CTEEGK
gi4505981	pro-platelet basic protein precursor [Homo sapiens]	13.9	50.78	6	50
gi4506115	protein C preproprotein [Homo sapiens]	52	21.91	8	28
gi4506121	vitamin K-dependent protein Z precursor [Homo sapiens]	44.7	17.25	7	17
gi4506145	protease, serine, 1 preproprotein [Homo sapiens]	26.5	3.24	1	4	CTLKPCDYPDIK
gi4506427	chemerin preproprotein [Homo sapiens]	18.6	14.11	2	5
gi4506549	non-secretory ribonuclease precursor [Homo sapiens]	18.3	9.32	2	6
gi4506587	replication protein A 14 kDa subunit [Homo sapiens]	13.6	4.96	1	1	CTWLIEGQPNR
gi4506773	protein S100-A9 [Homo sapiens]	13.2	57.89	5	36
gi4507171	SPARC precursor [Homo sapiens]	34.6	27.39	7	17
gi4507357	transgelin-2 [Homo sapiens]	22.4	5.03	2	2
gi4507467	transforming growth factor, beta-induced, 68kDa precursor [Homo sapiens]	74.6	17.13	9	25
gi4507509	tissue inhibitor of metalloproteinase 1 precursor [Homo sapiens]	23.2	11.11	2	3
gi4507511	TIMP metallopeptidase inhibitor 2 precursor [Homo sapiens]	24.4	2.73	1	1	CVQSTKPSLMIQK
gi4507645	triosephosphate isomerase 1 isoform 1 [Homo sapiens]	26.7	24.1	3	6
gi4507651	tropomyosin alpha-4 chain isoform 2 [Homo sapiens]	28.5	10.48	3	11
gi4507725	transthyretin precursor [Homo sapiens]	15.9	77.55	12	740
gi4507869	vasodilator-stimulated phosphoprotein [Homo sapiens]	39.8	2.89	1	2	DAEAWFNEK
gi4507877	vinculin isoform VCL [Homo sapiens]	116.6	10.41	7	12
gi45269141	multimerin-1 [Homo sapiens]	138	2.93	1	3	DAHSVLLSHIFHGR
gi45439342	peptidylprolyl isomerase-like 5 isoform 1 [Homo sapiens]	46.7	1.45	1	3	DALSASVVK
gi4557287	angiotensinogen preproprotein [Homo sapiens]	53.1	30.93	14	133
gi4557321	apolipoprotein A-I preproprotein [Homo sapiens]	30.8	87.64	36	1611
gi4557323	apolipoprotein C-III precursor [Homo sapiens]	10.8	55.56	5	44
gi4557325	apolipoprotein E precursor [Homo sapiens]	36.1	70.03	26	128
gi4557351	butyrylcholinesterase precursor [Homo sapiens]	68.4	32.56	17	62
gi4557373	biotinidase precursor [Homo sapiens]	61.1	25.23	10	31
gi4557389	complement component 8, alpha polypeptide precursor [Homo sapiens]	65.1	43.32	18	139
gi4557391	complement component 8, beta polypeptide preproprotein [Homo sapiens]	66.9	37.9	20	173
gi4557395	carbonic anhydrase 2 [Homo sapiens]	29.2	5	1	2	DCELPR
gi4557417	CD14 antigen precursor [Homo sapiens]	40.1	21.33	8	25
gi4557485	ceruloplasmin precursor [Homo sapiens]	122.1	62.54	59	1439
gi4557555	endoglin isoform 2 precursor [Homo sapiens]	67.5	3.2	2	4
gi4557739	soluble mannose-binding lectin precursor [Homo sapiens]	26.1	24.6	6	15
gi4557851	solute carrier family 2, facilitated glucose transporter member 2 [Homo sapiens]	57.5	1.15	1	7	DCQVFR
gi4557871	transferrin precursor [Homo sapiens]	77	5.01	3	6
gi4557892	lecithin-cholesterol acyltransferase precursor [Homo sapiens]	49.5	25.68	8	62
gi4557894	lysozyme precursor [Homo sapiens]	16.5	29.73	5	14
gi45580688	complement component 7 precursor [Homo sapiens]	93.5	47.45	32	265
gi45580723	haptoglobin-related protein precursor [Homo sapiens]	39	14.37	3	5
gi46049114	kinesin-like protein KIF20B [Homo sapiens]	206	0.34	1	4	DDLYVSDAFHK
gi46195719	olfactomedin-like protein 2B precursor [Homo sapiens]	83.9	0.8	1	4	DDNPNLPR
gi46195765	protein unc-13 homolog D [Homo sapiens]	123.2	0.64	1	2	DECFAR
gi46276889	proteoglycan 2 preproprotein [Homo sapiens]	25.2	10.36	2	6
gi46852172	kinesin-like protein KIF13B [Homo sapiens]	202.7	0.71	1	15	DEPTYILNIK
gi47080099	corticotropin releasing hormone binding protein precursor [Homo sapiens]	36.1	4.35	1	2	DEVQELR
gi47132553	fibronectin 1 isoform 5 preproprotein [Homo sapiens]	252.7	51.35	83	922
gi47132620	keratin 2 [Homo sapiens]	65.4	24.57	12	23
gi47419918	tryptophanyl-tRNA synthetase, cytoplasmic isoform b [Homo sapiens]	48.8	1.63	1	2	DFGTHYITEAVLGGIYEYTLVMNK
gi47419930	chondroitin sulfate proteoglycan 4 precursor [Homo sapiens]	250.4	1.42	2	3
gi4757760	adiponectin precursor [Homo sapiens]	26.4	31.56	5	24
gi47578107	nipped-B-like protein isoform B [Homo sapiens]	304.2	0.44	1	2	DFLGFYVVDSHR
gi4757826	beta-2-microglobulin precursor [Homo sapiens]	13.7	40.34	4	9
gi4758012	clathrin heavy chain 1 [Homo sapiens]	191.5	0.72	1	4	DFSAEYEEDGK
gi4758072	cryptochrome-1 [Homo sapiens]	66.4	0.85	1	1	DFSAEYEEDGKYEGLQEWEGK
gi4758092	di-N-acetylchitobiase precursor [Homo sapiens]	43.7	5.97	2	5
gi4758460	platelet glycoprotein V precursor [Homo sapiens]	60.9	2.68	1	2	DFTAYR
gi4758502	hyaluronan binding protein 2 preproprotein [Homo sapiens]	62.6	20.18	13	44
gi4759140	na(+)/H(+) exchange regulatory cofactor NHE-RF1 [Homo sapiens]	38.8	2.51	1	2	DFTFDLYR
gi47777317	cartilage acidic protein 1 precursor [Homo sapiens]	71.4	8.02	3	9
gi48255941	CD44 antigen isoform 4 precursor [Homo sapiens]	39.4	8.59	3	17
gi4826772	insulin-like growth factor binding protein, acid labile subunit isoform 2 precursor [Homo sapiens]	66	38.68	21	76
gi4826876	osteomodulin precursor [Homo sapiens]	49.5	7.36	2	2
gi4826898	profilin 1 [Homo sapiens]	15	19.29	3	6
gi4826940	prolylcarboxypeptidase isoform 1 preproprotein [Homo sapiens]	55.8	4.23	1	2	DGFVQDEGTMFPVGK
gi48762920	liver phosphofructokinase [Homo sapiens]	85	2.18	1	4	DGGLR
gi49355778	inter-alpha-trypsin inhibitor heavy chain H5 isoform 3 [Homo sapiens]	78.4	0.71	1	1	DGIGDACDEDADGDGILNEQDNCVLIHNVDQR
gi49472835	bridging integrator 2 [Homo sapiens]	61.8	2.12	1	1	DGLCVPR
gi50301238	glutathione reductase, mitochondrial precursor [Homo sapiens]	56.2	4.02	1	2	DGLLAHAFAPGTGVGGDSHFDDDELWTLGEGQVVR
gi5031695	complement factor H-related protein 2 precursor [Homo sapiens]	30.6	35.56	3	42
gi5031795	inhibin beta C chain preproprotein [Homo sapiens]	38.2	2.27	1	2	DGNTLTYYR
gi5031809	immunoglobulin superfamily containing leucine-rich repeat protein precursor [Homo sapiens]	46	3.74	1	2	DGPSIQATQK
gi5031863	galectin-3-binding protein [Homo sapiens]	65.3	20.51	14	35
gi5032059	protein S100-A12 [Homo sapiens]	10.6	31.52	2	9
gi50363217	serine proteinase inhibitor, clade A, member 1 precursor [Homo sapiens]	46.7	32.78	13	40
gi50363226	secretoglobin family 3A member 1 precursor [Homo sapiens]	10.1	18.27	1	2	DGTHVVENVDATHIGK
gi50592994	thioredoxin [Homo sapiens]	11.7	12.38	1	2	DGTPPIDAHTR
gi50659080	serpin peptidase inhibitor, clade A, member 3 precursor [Homo sapiens]	47.6	62.88	29	756
gi50659084	histone-lysine N-methyltransferase SUV420H1 isoform 2 [Homo sapiens]	44.6	1.78	1	1	DGWQWFWSPSTFR
gi51479173	dynein heavy chain 11, axonemal [Homo sapiens]	520.7	0.24	2	6
gi5174411	CD5 antigen-like precursor [Homo sapiens]	38.1	15.56	5	13
gi5174675	cysteine-rich secretory protein 3 precursor [Homo sapiens]	27.6	6.53	2	6
gi51896037	g protein-coupled receptor kinase 6 isoform C [Homo sapiens]	64.3	1.25	1	4	DHCSK
gi52145310	hexose-6-phosphate dehydrogenase precursor [Homo sapiens]	88.8	9.99	4	8
gi54112403	chromodomain-helicase-DNA-binding protein 7 [Homo sapiens]	335.7	0.2	1	1	DHENELLNK
gi5453882	phosphorylase kinase gamma subunit 1 [Homo sapiens]	45	1.55	1	1	DHHHPHKPHEHGPPPPPDER
gi5453914	phospholipid transfer protein isoform a precursor [Homo sapiens]	54.7	27.18	11	43
gi5453978	cGMP-dependent protein kinase 2 [Homo sapiens]	87.4	0.66	1	1	DIAILK
gi54607120	lactotransferrin precursor [Homo sapiens]	78.1	12.39	7	17
gi54792787	complement factor H-related 3 isoform 1 precursor [Homo sapiens]	37.3	6.06	1	35	DIASGLIGPLIICK
gi55743106	alpha 3 type VI collagen isoform 5 precursor [Homo sapiens]	321.2	0.74	2	4
gi55743122	retinol-binding protein 4, plasma precursor [Homo sapiens]	23	63.18	9	177
gi55769552	DNA-directed RNA polymerase III subunit RPC4 [Homo sapiens]	44.4	1.51	1	1	DIHSGLIGPLLICQK
gi55770834	centromere protein F [Homo sapiens]	357.3	0.42	1	11	DILLEK
gi55770840	h(+)/Cl(-) exchange transporter 3 isoform e [Homo sapiens]	96.7	0.92	1	1	DIMEK
gi55770842	C-reactive protein, pentraxin-related precursor [Homo sapiens]	25	14.73	3	9
gi5579478	dual specificity mitogen-activated protein kinase kinase 1 [Homo sapiens]	43.4	3.56	1	1	DIPMNPMCIYR
gi55925576	insulin-like growth factor-binding protein 2 precursor [Homo sapiens]	35.1	13.41	4	7
gi55953110	PR domain zinc finger protein 2 isoform c [Homo sapiens]	162	0.81	1	1	DISEVVTPR
gi55956899	keratin, type I cytoskeletal 9 [Homo sapiens]	62	42.22	17	74
gi55956914	myosin binding protein H [Homo sapiens]	52	1.05	1	1	DKAQNLYQELLTQEGQASFQGLK
gi56676393	Rho GDP dissociation inhibitor (GDI) beta [Homo sapiens]	23	8.46	1	1	DKDQEVLLQTFLDDASPGDK
gi56699485	ligatin [Homo sapiens]	64.7	0.86	1	2	DKFSEFWDLDPEVRPTSAVAA
gi56711286	hypothetical protein LOC340533 [Homo sapiens]	167.4	0.46	1	4	DKHADPDFTR
gi56711320	hypothetical protein LOC145407 precursor [Homo sapiens]	84.1	1.94	2	3
gi56786155	complement component 1, q subcomponent, C chain precursor [Homo sapiens]	25.8	25.31	5	29
gi57863250	terminal uridylyltransferase 4 isoform c [Homo sapiens]	184.6	0.49	1	2	DKLPQPVQPDPVSHCK
gi57863304	inhibitor of Bruton tyrosine kinase [Homo sapiens]	150.4	0.74	1	21	DK LQNIILYHLTPGVFIGK
gi57864582	hornerin [Homo sapiens]	282.2	1.96	1	2	DKVNSFFSTFK
gi5802984	N-acetyllactosaminide beta-1,3-N-acetylglucosaminyltransferase [Homo sapiens]	47.1	1.93	1	2	DKYILQGVTSWGLGCARPNKPGVYVR
gi5803068	leukocyte immunoglobulin-like receptor subfamily A member 2 isoform b [Homo sapiens]	51.2	1.93	1	2	DLADK
gi58331240	fetuin-B precursor [Homo sapiens]	42	31.94	11	40
gi58530840	desmoplakin isoform I [Homo sapiens]	331.6	0.21	1	1	DLATVYVDVLK
gi5902118	secreted phosphoprotein 2, 24kDa precursor [Homo sapiens]	24.3	12.8	3	7
gi5902122	spectrin beta chain, brain 2 [Homo sapiens]	271.1	0.33	1	3	DLDMFI SK
gi5902134	coronin-1A [Homo sapiens]	51	1.74	1	2	DLDSQTMMVLVNYIFFK
gi6005701	ATP-binding cassette sub-family A member 8 [Homo sapiens]	179.1	0.76	1	32	DLEEVK
gi6005846	twinfilin-2 [Homo sapiens]	39.5	5.44	1	2	DLFHCVSFTLPR
gi6005948	WW domain-binding protein 4 [Homo sapiens]	42.5	1.86	1	5	DLGP VPAHCK
gi6006001	glutathione peroxidase 3 precursor [Homo sapiens]	25.5	30.53	7	29
gi61744483	solute carrier family 3, member 2 isoform f [Homo sapiens]	57.9	1.7	1	2	DLGQCDR
gi62243068	insulin-like growth factor binding protein 3 isoform b precursor [Homo sapiens]	31.7	30.24	8	23
gi62243290	insulin-like growth factor binding protein 4 precursor [Homo sapiens]	27.9	10.85	2	5
gi62530391	selenoprotein P isoform 1 precursor [Homo sapiens]	43.2	27.3	10	28
gi62739183	complement C1q tumor necrosis factor-related protein 3 isoform b [Homo sapiens]	35.2	3.13	1	2	DLKPAIVK
gi62739186	complement factor H isoform a precursor [Homo sapiens]	139	54.75	50	941
gi62912462	complement component 4 binding protein, beta chain isoform 2 precursor [Homo sapiens]	28.3	17.53	4	9
gi63055057	beta-actin-like protein 2 [Homo sapiens]	42	18.62	1	23	DLLDPK
gi63079709	apolipoprotein A-V precursor [Homo sapiens]	41.2	3.28	1	1	DLLGIYEK
gi6594683	probable histone-lysine N-methyltransferase NSD2 isoform 4 [Homo sapiens]	69.4	0.95	1	1	DLLLPQPDLR
gi66347875	complement C1r subcomponent precursor [Homo sapiens]	80.1	56.31	31	259
gi66392192	nucleoside diphosphate kinase B [Homo sapiens]	17.3	4.61	1	2	DLLNNHILK
gi66864913	neuropilin 1 isoform c [Homo sapiens]	68.3	4.11	2	4
gi66932947	alpha-2-macroglobulin precursor [Homo sapiens]	163.2	72.59	101	6620
gi67190748	complement component 4A preproprotein [Homo sapiens]	192.7	61.58	2	1941
gi67191208	ubiquitin C [Homo sapiens]	77	19.71	2	4
gi67782358	complement factor B preproprotein [Homo sapiens]	85.5	55.5	41	668
gi6912604	acidic nuclear phosphoprotein 32C [Homo sapiens]	26.7	2.56	1	3	DLSEAHFAPC
gi70610136	poly (ADP-ribose) glycohydrolase [Homo sapiens]	111	0.51	1	1	DLSIR
gi70778918	inter-alpha globulin inhibitor H2 polypeptide [Homo sapiens]	106.4	39.22	35	480
gi70780384	peptidase inhibitor 16 precursor [Homo sapiens]	49.4	21.17	8	40
gi70906435	fibrinogen, beta chain preproprotein [Homo sapiens]	55.9	82.89	43	1799
gi70906439	fibrinogen, gamma chain isoform gamma-B precursor [Homo sapiens]	51.5	74.17	33	1199
gi71143156	hypothetical protein LOC387263 precursor [Homo sapiens]	20.8	14.14	1	3	DLYSK
gi71274107	cell surface glycoprotein MUC18 [Homo sapiens]	71.6	5.57	3	6
gi71773110	apolipoprotein A-IV precursor [Homo sapiens]	45.3	68.94	28	237
gi71834868	sad1/unc-84 domain-containing protein 1 [Homo sapiens]	40.5	1.96	1	5	DMVEYK
gi73747881	zinc finger ZZ-type and EF-hand domain-containing protein 1 [Homo sapiens]	330.9	0.24	1	1	DMYSFLEDMGLK
gi7382460	sex hormone-binding globulin isoform 1 precursor [Homo sapiens]	43.8	50.25	15	52
gi73858564	corticosteroid binding globulin precursor [Homo sapiens]	45.1	34.32	10	49
gi73858566	heparin cofactor II precursor [Homo sapiens]	57	47.9	24	312
gi73858570	serpin peptidase inhibitor, clade G, member 1 precursor [Homo sapiens]	55.1	48.4	27	340
gi74271845	alpha-2-macroglobulin-like 1 precursor [Homo sapiens]	161	0.89	1	1	DNEDFQESNR
gi74272287	matrix metalloproteinase 9 preproprotein [Homo sapiens]	78.4	2.55	1	2	DNENVVNEYSSELEK
gi75677374	SLIT-ROBO Rho GTPase activating protein 3 isoform b [Homo sapiens]	121.7	0.56	1	1	DNEQHVFK
gi7656888	angiopoietin-like 3 precursor [Homo sapiens]	53.6	6.09	2	6
gi7669492	glyceraldehyde-3-phosphate dehydrogenase [Homo sapiens]	36	21.49	5	27
gi7705753	complement component 1, q subcomponent, A chain precursor [Homo sapiens]	26	35.92	6	73
gi7706387	plasma glutamate carboxypeptidase precursor [Homo sapiens]	51.9	3.6	1	1	DNSALDPIIHGLK
gi78191798	plasma kallikrein B1 precursor [Homo sapiens]	71.3	46.55	28	116
gi81295404	acyl-coenzyme A thioesterase 9, mitochondrial isoform b [Homo sapiens]	49.9	1.37	1	1	DNTYNR
gi83281438	eukaryotic translation initiation factor 3 subunit J [Homo sapiens]	29	3.1	1	1	DNVFDGLVR
gi83921602	solute carrier family 38, member 10 isoform a [Homo sapiens]	119.7	0.54	1	2	DPDNIAAWYLR
gi86788015	EGF-containing fibulin-like extracellular matrix protein 1 precursor [Homo sapiens]	54.6	5.27	2	4
gi87196339	collagen, type VI, alpha 1 precursor [Homo sapiens]	108.5	3.11	3	14
gi87298828	complement component 1, q subcomponent, B chain precursor [Homo sapiens]	26.7	37.15	10	88
gi88702793	vasorin precursor [Homo sapiens]	71.7	8.62	6	19
gi88703043	sorting nexin-6 isoform a [Homo sapiens]	33.5	2.07	1	7	DPPQYPVVPVHLDR
gi88758613	CD93 antigen precursor [Homo sapiens]	68.5	1.53	2	3
gi88853069	vitronectin precursor [Homo sapiens]	54.3	34.1	17	216
gi89191868	von Willebrand factor preproprotein [Homo sapiens]	309.1	6.65	15	37
gi8923659	peptidyl-prolyl cis-trans isomerase FKBP14 precursor [Homo sapiens]	24.2	2.37	1	1	DQFNLIVFSTEATQWRPSLVPASAENVNK
gi91598939	osteopontin isoform c [Homo sapiens]	32.3	6.62	1	2	DQGHGHQR
gi91823271	xanthine dehydrogenase/oxidase [Homo sapiens]	146.3	0.53	1	1	DQTIR
gi91823602	autotaxin isoform 2 preproprotein [Homo sapiens]	98.9	10.08	6	21
gi9257257	WD repeat-containing protein 1 isoform 1 [Homo sapiens]	66.2	10.4	3	9
gi94818891	type 1 tumor necrosis factor receptor shedding aminopeptidase regulator isoform b [Homo sapiens]	107.2	1.17	1	2	DRLDEVK
gi9955968	ATP-binding cassette, sub-family B (MDR/TAP), member 9 isoform 2 [Homo sapiens]	79.7	0.97	1	6	DRQHLPLIK
gi9966793	leucine zipper transcription factor-like protein 1 [Homo sapiens]	34.6	1.67	1	2	DRSEEER

## Sheet: iTRAQ 9
Accession	Description	MW.kDa	% Coverage	Peptides.Used	PSM	Single.Pep.Sequence
gi102467242	inner centromere protein antigens 135/155kDa isoform 2 [Homo sapiens]	104.9	0.77	1	1	AAAATGTIFTFR
gi10280622	amylase, pancreatic, alpha-2B precursor [Homo sapiens]	57.7	3.33	1	4	AAAITSDILEALGR
gi104487297	protein tyrosine phosphatase, receptor type, sigma isoform 2 precursor [Homo sapiens]	212.4	1.1	1	2	AAALAHLDR
gi10518503	coagulation factor VII isoform b precursor [Homo sapiens]	49.3	8.11	2	2
gi105554465	hypothetical protein LOC653140 [Homo sapiens]	23.7	2.91	1	4	AACLLPK
gi105990532	apolipoprotein B precursor [Homo sapiens]	515.2	62.24	269	2922
gi105990535	coagulation factor V precursor [Homo sapiens]	251.5	13.22	26	64
gi10834982	insulin-like growth factor-binding protein 5 precursor [Homo sapiens]	30.6	6.62	2	8
gi10835095	serum amyloid A-4 protein precursor [Homo sapiens]	14.8	61.54	7	111
gi10835159	plasminogen activator inhibitor-1 isoform 1 precursor [Homo sapiens]	45	11.94	3	4
gi10835173	nitric oxide synthase, brain [Homo sapiens]	160.9	0.77	1	1	AAHFVFR
gi108860692	prolyl endopeptidase-like isoform 3 [Homo sapiens]	76.3	1.21	1	1	AAINK
gi109633039	protein tyrosine phosphatase, receptor type, F isoform 2 precursor [Homo sapiens]	211.6	0.9	1	4	AAIQALR
gi110227598	putative phospholipase B-like 1 precursor [Homo sapiens]	63.2	0.9	1	1	AAISGENAGLVR
gi110349719	titin isoform N2-A [Homo sapiens]	3711.4	0.13	2	18
gi110611237	coagulation factor XIII B chain precursor [Homo sapiens]	75.5	30.71	16	72
gi112380628	lysosomal-associated membrane protein 1 precursor [Homo sapiens]	44.9	1.68	1	2	AANFENHSGK
gi113204617	ryanodine receptor 1 isoform 2 [Homo sapiens]	564.3	0.26	2	3
gi11321561	hemopexin precursor [Homo sapiens]	51.6	69.91	30	1836
gi11321593	insulin-like growth factor-binding protein 6 precursor [Homo sapiens]	25.3	6.25	1	2	AAQVTIQSSGTFSSKFQVDNNNR
gi11321607	thyroid receptor-interacting protein 13 isoform 1 [Homo sapiens]	48.5	1.16	1	1	AASGTQNNVLR
gi113415686	PREDICTED: hypothetical protein LOC285556 [Homo sapiens]	193.5	0.44	1	5	AASGTTGTYQEWK
gi115298645	mitogen-activated protein kinase kinase kinase 14 [Homo sapiens]	104	0.53	1	16	AATVGSLAGQPLQER
gi115298674	nidogen 1 precursor [Homo sapiens]	136.3	1.28	1	4	AAVAASGLNTMLEGNGQYTLLAPTNEAFEK
gi115298678	complement component 3 precursor [Homo sapiens]	187	86.23	2	6805
gi115529478	neural cell adhesion molecule 1 isoform 3 [Homo sapiens]	83.7	5.39	4	11
gi115583663	alpha-2-antiplasmin isoform a precursor [Homo sapiens]	54.5	49.69	19	367
gi116063573	filamin-A isoform 1 [Homo sapiens]	279.8	3.6	8	16
gi116174742	dentin matrix protein 4 [Homo sapiens]	66.2	7.53	3	4
gi116256481	TNFAIP3-interacting protein 1 [Homo sapiens]	71.8	0.79	1	6	ADGESCSASMMYQEGK
gi116292750	lipoprotein Lp(a) precursor [Homo sapiens]	226.4	32.45	24	114
gi116295258	integrin alpha 2 precursor [Homo sapiens]	129.2	1.1	1	2	ADITK
gi11641261	endoplasmic reticulum aminopeptidase 2 [Homo sapiens]	110.4	1.35	1	2	ADLAK
gi116534900	dopamine beta hydroxylase precursor [Homo sapiens]	69	7.13	4	6
gi116812622	phosphatidylethanolamine-binding protein 4 precursor [Homo sapiens]	25.7	3.52	1	2	ADLFYDVEALDLESPK
gi118582275	superoxide dismutase 3, extracellular precursor [Homo sapiens]	25.8	22.08	3	14
gi118600963	nik-related protein kinase [Homo sapiens]	178.4	0.32	1	3	ADNFLLENTLPAQSTFTLAISAYALSLGDKTHPQFR
gi119360348	tissue alpha-L-fucosidase precursor [Homo sapiens]	53.7	3.65	1	4	ADSQAQLLLSTVVGVFTAPGLHLK
gi119372317	xin actin-binding repeat containing 2 isoform 1 [Homo sapiens]	401.9	0.25	1	3	ADSVVDLLSYNVQGSGETTYDHK
gi119392077	rap guanine nucleotide exchange factor 5 [Homo sapiens]	84.7	1.23	1	11	ADVQAHGEGQEFSITCLVDEEEMK
gi119392081	complement factor I preproprotein [Homo sapiens]	65.7	39.11	22	174
gi119395709	coagulation factor XIII A1 subunit precursor [Homo sapiens]	83.2	26.64	16	50
gi119395734	breast cancer type 2 susceptibility protein [Homo sapiens]	384	0.2	1	1	AEAQAQYSAAVAK
gi119395738	insulin receptor isoform Short precursor [Homo sapiens]	155	0.44	1	1	AEATTLHVAPQGTAMAVSTFR
gi119395750	keratin, type II cytoskeletal 1 [Homo sapiens]	66	18.94	12	39
gi119943098	dihydropyrimidine dehydrogenase isoform 1 [Homo sapiens]	111.3	0.78	1	1	AEEEHLGILGPQLHADVGDK
gi119964726	insulin-like growth factor 2 receptor precursor [Homo sapiens]	274.1	0.72	2	4
gi12025678	alpha-actinin-4 [Homo sapiens]	104.8	4.06	1	6	AEEILSR
gi122891870	melanoma inhibitory activity family, member 3 precursor [Homo sapiens]	213.6	0.73	1	13	AEEWGR
gi122937249	glutamate receptor-interacting protein 2 [Homo sapiens]	122.9	0.53	1	8	AEFAEVSK
gi122937297	serpin A11 precursor [Homo sapiens]	47	4.03	2	6
gi122937307	acyl-coenzyme A synthetase ACSM4, mitochondrial precursor [Homo sapiens]	65.7	1.03	1	1	AELDREDFEHVK
gi122937514	protein unc-13 homolog C [Homo sapiens]	250.8	0.23	1	3	AELQEGAR
gi124248516	alpha-defensin 1 [Homo sapiens]	10.2	9.57	1	1	AEMADQAAAWLTR
gi125656165	THO complex 2 [Homo sapiens]	182.7	0.44	1	1	AEPLAFTFSHDYK
gi126012497	dynein heavy chain 8, axonemal [Homo sapiens]	514.3	0.36	1	15	AESPEVCFNEESPK
gi126012562	low density lipoprotein receptor-related protein 1 precursor [Homo sapiens]	504.3	1.21	4	12
gi126012571	basement membrane-specific heparan sulfate proteoglycan core protein precursor [Homo sapiens]	468.5	2.62	9	22
gi126273569	plasma carboxypeptidase B2 isoform a preproprotein [Homo sapiens]	48.4	33.81	14	61
gi12667788	myosin-9 [Homo sapiens]	226.4	2.04	3	6
gi13124875	myosin-11 isoform SM2A [Homo sapiens]	223.4	0.36	1	1	AFIQLWAFDAVK
gi132814467	glutamyl aminopeptidase [Homo sapiens]	109.2	3.13	3	5
gi13325075	sulfhydryl oxidase 1 isoform a [Homo sapiens]	82.5	27.44	15	76
gi133925809	inter-alpha (globulin) inhibitor H3 preproprotein [Homo sapiens]	99.8	34.16	24	205
gi134133279	nuclear body protein SP140-like protein [Homo sapiens]	67	2.41	1	4	AFSSYQK
gi13489087	leukocyte elastase inhibitor [Homo sapiens]	42.7	3.69	1	2	AFTNSK
gi13540563	complement factor H-related 5 precursor [Homo sapiens]	64.4	8.96	3	11
gi13775198	SH3 domain-binding glutamic acid-rich-like protein 3 [Homo sapiens]	10.4	20.43	1	2	AGAEPASER
gi13994261	mitochondrial ribosomal protein L32 precursor [Homo sapiens]	21.4	3.72	1	1	AGAHLQGGAK
gi14149609	exostoses-like 2 [Homo sapiens]	37.4	2.12	1	3	AGALNSNDAFVLK
gi14149904	anthrax toxin receptor 1 isoform 1 precursor [Homo sapiens]	62.7	8.87	3	5
gi14165387	protocadherin alpha 11 isoform 2 precursor [Homo sapiens]	88.3	1.73	2	3
gi14249254	EF-hand calcium-binding domain-containing protein 4B isoform c [Homo sapiens]	45.6	1.27	1	3	AGELEVFNGYFVHFFAPDNLDPIPK
gi14277682	protocadherin gamma subfamily C, 4 isoform 2 precursor [Homo sapiens]	94.4	1.26	1	2	AGEQDATIHLK
gi142976783	PDZ domain-containing RING finger protein 4 isoform 2 [Homo sapiens]	89	2.19	1	2	AGEQVTYTCATYYK
gi145275213	coagulation factor XII precursor [Homo sapiens]	67.7	36.26	21	215
gi14550407	complement component 2 isoform 1 preproprotein [Homo sapiens]	83.2	36.04	26	129
gi145580631	sulfhydryl oxidase 2 precursor [Homo sapiens]	77.5	2.15	1	2	AGFGNQESEFWLGNENLHQLTLQGNWELR
gi145701005	hypothetical protein LOC375759 [Homo sapiens]	47.6	2.09	1	1	AGFSWIEVTFK
gi145701025	multiple epidermal growth factor-like domains protein 8 [Homo sapiens]	295.7	0.29	1	2	AGHIAWTSSGK
gi14589866	aspartyl/asparaginyl beta-hydroxylase isoform a [Homo sapiens]	85.8	0.79	1	1	AGIIK
gi14589889	cadherin 2, type 1 preproprotein [Homo sapiens]	99.7	2.32	1	2	AGKEPGLQIWR
gi147903302	MAP7 domain-containing protein 3 [Homo sapiens]	98.4	0.91	1	9	AGLAASLAGPHSIVGR
gi148596968	tripartite motif-containing protein 8 [Homo sapiens]	61.4	0.91	1	1	AGLEK
gi148664216	hypothetical protein LOC163859 [Homo sapiens]	49.7	3.33	1	2	AGLLRPDYALLGHR
gi14916498	osteoglycin preproprotein [Homo sapiens]	33.9	6.38	1	2	AGQLSVK
gi149274651	centrosomal protein 78kDa isoform b [Homo sapiens]	78.3	1.13	1	1	AGTELVNFLSYFVELGTQPATQ
gi149363704	hypothetical protein LOC9840 [Homo sapiens]	59.2	2.3	1	2	AGTFFWSVVIPHER
gi149589008	xaa-Pro dipeptidase isoform 1 [Homo sapiens]	54.5	11.56	3	7
gi149944516	probable methylcytosine dioxygenase TET3 [Homo sapiens]	179.2	0.48	1	3	AHLDIAGSLEGHLR
gi150010558	myosin-15 [Homo sapiens]	224.5	0.51	1	1	AHLLSLVDVMQR
[truncated: 427 more rows]

[truncated: 63 more sheets: iTRAQ 10, iTRAQ 11, iTRAQ 12, iTRAQ13, iTRAQ 14, iTRAQ 15, iTRAQ 16, iTRAQ 17, iTRAQ 18, iTRAQ 19, iTRAQ 20, iTRAQ 21, iTRAQ 22, iTRAQ 23, iTRAQ 24, iTRAQ 25, iTRAQ 26, iTRAQ 27, iTRAQ 28, iTRAQ 29 …]
