# Supplementary material for: Plasma proteome correlates of lipid and lipoprotein: biomarkers of metabolic diversity and inflammation in children of rural Nepal
Source: J Lipid Res. 2018 Nov 25;60(1):149–60. doi: 10.1194/jlr.P088542 (PMC6314253; doi:10.1194/jlr.P088542)
Supplement: Supplemental Data [file 10.1194_P088542_jlr.P088542-2.xlsx]

## Sheet: Variable information
Supplemental Table S2. Plasma lipid profiles and plasma proteomics data of 500 Nepalese school-aged children
Lipid data
Variable	Description
ID	Subject identifier
Total cholesterola	Plasma total cholesterol concentration (mg/dL)
HDL-Ca	Plasma HDL cholesterol concentration (mg/dL)
Triglyceridea	Plasma triglyceride concentration (mg/dL)
LDL-Cb	Plasma LDL cholesterol concentration (mg/dL)
Fasting status	Fasting for at least 8 hours before blood draw (1=Yes, 0=No)
Mass_Spec_ID	iTRAQ Mass spectrometry experiment identifier
aNA indicates values below the lower limit of detection; total cholesterol (<100 mg/dL, n=146), HDL-C (<15 mg/dL, n=36), and triglyceride (<45 mg/dL, n=28)
bLDL-C values could not be calculated for samples that had total or HDL cholesterol or triglyceride concentrations outside of the detectable range (n=176)
Proteomics data
GI_Accession number (GenInfo Identifier) for 71 proteins presented in the manuscript
Each value means relative protein abundance within a single mass spectrometry experiment
NA means values not detected by mass spectrometry

## Sheet: Lipid data
ID	Total cholesterol	HDL-C	LDL-C	Triglyceride	Mass spec_ID	Fasting
1	NA	27	NA	86	1	1
2	142	27	97	88	1	1
3	118	36	64	91	1	1
4	124	37	78	47	1	1
5	NA	36	NA	98	1	0
6	NA	21	NA	79	1	0
7	107	33	62	58	1	1
8	129	18	77	173	2	1
9	NA	NA	NA	152	2	1
10	125	28	75	106	2	1
11	NA	18	NA	77	2	1
12	NA	20	NA	78	2	0
13	123	24	71	135	2	0
14	135	25	85	127	2	0
15	123	42	NA	NA	3	0
16	132	24	91	85	3	1
17	112	20	79	66	3	0
18	NA	27	NA	109	3	1
19	132	34	81	89	3	1
20	117	37	NA	NA	3	1
21	106	30	55	108	3	1
22	141	30	98	66	4	0
23	123	32	73	91	4	1
24	113	28	50	171	4	1
25	116	33	62	100	4	1
26	142	46	70	132	4	1
27	103	21	59	115	4	1
28	NA	35	NA	51	4	1
29	129	30	80	94	5	1
30	NA	NA	NA	90	5	0
31	128	25	83	102	5	1
32	139	34	89	79	5	0
33	107	25	72	50	5	0
34	116	31	66	95	5	1
35	NA	25	NA	71	5	0
36	111	26	53	162	6	1
37	126	44	64	87	6	1
38	112	23	58	155	6	1
39	172	55	101	84	6	1
40	112	24	67	109	6	1
41	154	52	NA	NA	6	1
42	121	22	87	62	6	1
43	122	28	58	181	7	1
44	113	31	72	50	7	1
45	NA	30	NA	57	7	0
46	144	30	83	152	7	1
47	125	28	69	137	7	0
48	107	NA	NA	166	7	1
49	NA	18	NA	121	7	1
50	NA	23	NA	105	8	1
51	149	28	89	158	8	1
52	139	23	78	191	8	1
53	130	32	83	77	8	1
54	111	32	57	107	8	1
55	NA	25	NA	88	8	1
56	156	53	93	52	8	1
57	125	30	70	126	9	0
58	102	25	55	112	9	1
59	123	20	63	201	9	1
60	118	36	70	61	9	1
61	125	31	81	66	9	1
62	112	26	71	73	9	1
63	110	22	79	46	9	1
64	109	NA	NA	267	10	1
65	129	NA	NA	161	10	1
66	NA	30	NA	67	10	1
67	128	24	87	87	10	1
68	144	40	91	63	72	1
69	111	18	62	153	10	0
70	NA	16	NA	64	10	1
71	105	33	54	91	11	1
72	130	20	92	88	11	1
73	NA	24	NA	NA	11	0
74	118	34	71	66	11	1
75	104	32	NA	NA	11	1
76	114	43	58	69	11	1
77	104	20	70	65	11	1
78	165	52	97	75	12	1
79	118	30	71	87	12	1
80	121	19	72	147	12	0
81	109	26	NA	NA	12	1
82	137	42	82	65	12	1
83	103	39	NA	NA	12	1
84	127	29	75	113	12	1
85	131	29	83	96	13	0
86	138	37	83	93	13	0
87	104	35	46	116	13	0
88	113	20	64	144	13	1
89	105	34	54	86	13	1
90	NA	21	NA	76	13	1
91	114	28	49	184	13	1
92	NA	27	NA	60	14	1
93	133	39	73	104	14	1
94	132	34	86	61	14	1
95	NA	26	NA	83	14	1
96	126	37	76	63	14	1
97	106	19	68	98	14	1
98	105	17	64	121	14	1
99	145	44	64	187	15	0
100	137	30	62	220	15	1
101	125	30	69	134	15	0
102	121	40	70	59	15	1
103	NA	30	NA	59	15	1
104	NA	33	NA	NA	15	1
105	108	26	64	86	15	1
106	138	31	86	103	16	0
107	132	36	69	135	16	1
108	135	34	85	84	16	0
109	128	42	66	98	16	0
110	107	39	49	95	16	1
111	119	28	72	92	16	1
112	101	30	48	114	16	1
113	116	34	71	57	17	1
114	106	35	59	60	17	1
115	113	42	59	58	17	1
116	NA	27	NA	123	17	1
117	114	18	75	105	17	1
118	110	25	50	177	17	0
119	104	38	54	58	17	1
120	NA	27	NA	94	18	1
121	131	30	NA	NA	18	1
122	107	22	68	85	18	1
123	114	25	71	87	18	1
124	122	36	73	60	18	1
125	113	28	62	114	18	1
126	102	29	57	82	18	1
127	114	26	64	120	19	1
128	121	23	83	78	19	1
129	102	38	NA	NA	19	1
130	108	28	69	54	19	0
131	100	24	NA	NA	19	0
132	109	21	71	84	19	0
133	139	34	88	87	19	0
134	162	42	109	52	20	1
135	101	21	63	85	20	1
136	141	27	77	185	20	1
137	124	50	56	93	20	0
138	106	25	68	65	20	1
139	120	32	68	102	20	1
140	111	23	NA	NA	20	1
141	122	25	86	58	21	1
142	NA	28	NA	88	21	1
143	105	33	NA	NA	21	1
144	154	32	100	112	21	1
145	NA	19	NA	72	21	0
146	NA	19	NA	82	21	1
147	108	18	44	234	21	0
148	NA	26	NA	101	22	0
149	109	35	NA	NA	22	1
150	115	22	70	115	22	0
151	135	37	81	81	22	1
152	134	34	85	73	22	1
153	NA	36	NA	NA	22	1
154	122	28	76	87	22	1
155	109	34	59	80	23	1
156	106	28	63	73	23	0
157	113	22	65	128	23	0
158	NA	23	NA	250	23	0
159	171	NA	NA	154	23	0
160	120	NA	NA	113	23	1
161	NA	26	NA	99	23	1
162	152	23	116	63	24	1
163	121	15	55	253	24	0
164	NA	17	NA	89	24	1
165	NA	20	NA	117	24	1
166	NA	23	NA	77	24	1
167	NA	27	NA	96	24	1
168	126	25	78	116	24	0
169	126	38	73	76	25	0
170	104	25	69	51	25	0
171	128	26	88	70	25	1
172	140	51	77	58	25	1
173	102	24	65	62	25	0
174	NA	22	NA	59	25	1
175	112	38	62	61	25	0
176	146	41	95	50	26	1
177	113	27	58	142	26	0
178	112	24	76	65	26	1
179	126	18	85	117	26	0
180	108	26	66	79	26	0
181	126	36	76	66	26	0
182	NA	41	NA	74	26	0
183	115	31	70	73	27	0
184	NA	16	NA	98	27	1
185	NA	36	NA	NA	27	0
186	142	26	86	153	27	0
187	NA	16	NA	55	27	0
188	NA	NA	NA	114	27	1
189	NA	18	NA	135	27	0
190	NA	28	NA	58	28	1
191	107	19	54	167	28	0
192	115	36	60	98	28	0
193	154	31	102	106	28	0
194	106	17	75	73	28	0
195	NA	25	NA	NA	28	0
196	114	25	65	122	28	0
197	NA	NA	NA	121	29	0
198	153	33	96	119	29	0
199	NA	NA	NA	138	29	1
200	124	20	87	86	29	1
201	131	21	71	192	29	1
202	148	28	99	100	29	1
203	104	17	69	92	29	0
204	NA	23	NA	68	30	1
205	101	22	62	86	30	1
206	NA	24	NA	70	30	1
207	NA	30	NA	73	30	1
208	NA	NA	NA	71	30	1
209	118	36	64	86	30	1
210	NA	15	NA	84	30	1
211	NA	22	NA	58	31	1
212	113	22	70	102	31	1
213	123	31	68	120	31	1
214	130	30	86	70	31	1
215	103	20	67	81	31	0
216	103	28	63	64	31	0
217	NA	19	NA	98	31	0
218	126	32	77	89	32	1
219	NA	22	50	139	32	1
220	NA	24	NA	69	32	1
221	142	25	90	140	32	0
222	127	27	88	61	32	1
223	NA	22	NA	75	32	1
224	NA	23	NA	107	32	0
225	136	32	92	63	33	0
226	105	16	74	73	33	1
227	201	32	156	65	33	0
228	108	39	50	96	33	1
229	NA	23	NA	55	33	1
230	130	31	83	81	33	1
231	NA	NA	NA	114	33	1
232	NA	21	NA	69	34	1
233	110	36	55	99	34	1
234	NA	NA	NA	148	34	0
235	131	20	84	137	34	0
236	120	31	65	119	34	1
237	100	27	45	141	34	1
238	129	32	76	105	34	0
239	120	33	56	151	35	1
240	101	31	56	74	35	1
241	NA	26	NA	96	35	0
242	NA	18	NA	112	35	1
243	127	17	82	138	35	0
244	126	20	85	107	35	0
245	NA	NA	NA	118	35	0
246	NA	22	NA	110	36	0
247	NA	NA	NA	128	36	0
248	113	30	73	51	36	0
249	NA	NA	NA	132	36	0
250	113	53	45	72	36	0
251	151	30	99	107	36	1
252	113	33	66	69	36	0
253	115	16	82	87	37	0
254	120	34	74	59	37	1
255	NA	29	NA	95	37	0
256	NA	33	NA	68	37	1
257	107	25	48	170	37	0
258	108	28	65	75	37	1
259	132	29	84	98	37	1
260	NA	24	NA	119	38	1
261	129	37	NA	NA	38	1
262	NA	48	NA	NA	38	1
263	144	25	79	198	38	0
264	126	34	79	66	38	0
265	105	36	49	100	38	1
266	109	28	68	62	38	0
267	NA	19	NA	96	39	1
268	101	25	56	102	39	1
269	110	20	67	120	39	0
270	NA	NA	NA	133	39	1
271	NA	29	NA	147	39	1
272	120	41	60	97	39	1
273	105	30	58	84	39	0
274	120	24	69	131	40	1
275	NA	22	NA	72	40	1
276	124	18	83	111	40	0
277	128	42	58	143	40	1
278	118	21	70	133	40	1
279	105	28	52	124	40	0
280	137	24	81	162	40	0
281	NA	17	NA	88	41	1
282	NA	25	NA	91	41	0
283	134	33	86	77	41	1
284	137	17	96	120	41	1
285	127	23	89	75	41	1
286	136	57	60	95	41	1
287	149	37	87	128	41	0
288	145	26	80	200	42	1
289	155	41	96	94	42	1
290	NA	18	NA	64	42	1
291	NA	25	NA	92	42	0
292	NA	18	NA	155	42	0
293	179	29	89	304	42	0
294	101	28	45	144	42	0
295	NA	19	NA	140	43	0
296	NA	NA	NA	118	43	0
297	114	46	36	164	43	0
298	NA	NA	NA	149	43	0
299	130	18	84	139	43	0
300	109	NA	NA	141	43	1
301	NA	27	NA	45	43	1
302	165	36	111	95	44	1
303	102	31	60	58	44	0
304	NA	NA	NA	87	44	1
305	122	30	NA	NA	44	1
306	101	30	50	103	44	1
307	123	24	54	224	44	1
308	132	29	72	154	44	0
309	112	17	72	114	45	0
310	110	42	51	86	45	1
311	NA	26	NA	82	45	1
312	128	30	78	101	45	1
313	104	31	53	99	45	1
314	NA	35	NA	61	45	1
315	NA	21	NA	95	45	1
316	200	20	152	144	46	1
317	NA	NA	NA	90	46	0
318	102	30	51	105	46	0
319	NA	21	NA	60	46	1
320	131	28	73	146	46	1
321	151	51	86	69	46	1
322	103	24	59	101	46	1
323	NA	29	NA	81	47	1
324	118	22	78	90	47	0
325	128	36	76	82	47	0
326	146	27	77	213	47	1
327	NA	NA	NA	98	47	1
328	121	29	74	89	47	0
329	103	22	61	100	47	1
330	106	28	67	56	48	1
331	108	24	71	61	48	0
332	130	38	81	52	48	0
333	115	34	59	115	48	1
334	112	27	75	50	48	0
335	150	48	88	69	48	1
336	NA	NA	NA	85	48	0
337	NA	34	NA	84	49	1
338	NA	35	NA	NA	49	0
339	144	45	86	66	49	0
340	NA	29	NA	48	49	0
341	NA	22	NA	50	49	0
342	145	47	85	61	49	1
343	NA	32	NA	60	49	1
344	116	16	72	144	50	1
345	116	23	74	99	50	1
346	115	25	78	63	50	0
347	129	21	77	157	50	1
348	120	24	67	149	50	0
349	NA	23	NA	186	50	0
350	NA	16	NA	91	50	1
351	136	23	98	78	51	0
352	135	23	88	114	51	1
353	131	23	95	68	51	1
354	NA	21	NA	85	51	1
355	193	35	130	143	51	0
356	101	17	61	112	51	0
357	NA	21	NA	79	51	0
358	NA	26	NA	101	52	1
359	NA	19	NA	100	52	0
360	130	29	90	55	52	1
361	111	29	61	105	52	1
362	NA	20	NA	116	52	0
363	130	39	71	101	52	0
364	106	21	61	120	52	0
365	116	39	66	55	53	1
366	NA	25	NA	62	53	1
367	NA	20	NA	102	53	0
368	104	21	61	105	53	1
369	107	29	62	82	53	1
370	108	22	73	66	53	0
371	NA	23	NA	73	53	0
372	NA	20	NA	180	54	0
373	145	21	99	126	54	1
374	106	27	65	73	54	1
375	110	30	70	56	54	1
376	NA	27	NA	57	54	1
377	121	31	73	85	54	1
378	116	NA	NA	111	54	0
379	107	28	66	68	55	1
380	112	25	75	61	55	1
381	127	27	80	99	55	1
382	102	23	61	87	55	1
383	171	28	114	144	55	1
384	105	28	49	138	55	1
385	119	36	72	56	55	1
386	NA	22	NA	69	56	1
387	118	42	55	108	56	1
388	115	33	68	75	56	0
389	107	27	58	111	56	1
390	141	24	101	80	56	1
391	NA	20	NA	110	56	0
392	136	33	81	113	56	0
393	NA	31	NA	53	57	1
394	104	35	58	58	57	1
395	NA	15	NA	82	57	0
396	NA	19	NA	183	57	0
397	155	36	98	106	57	0
398	NA	NA	NA	194	57	1
399	NA	22	NA	111	57	1
400	118	27	65	128	58	1
401	107	20	65	114	58	0
402	133	38	76	98	58	1
403	107	32	55	97	58	0
404	121	19	85	86	58	0
405	109	NA	NA	208	58	1
406	NA	23	NA	125	58	1
407	112	36	55	105	59	1
408	120	32	64	120	59	0
409	111	38	59	72	59	1
410	NA	28	NA	NA	59	1
411	NA	30	NA	NA	59	1
412	NA	NA	NA	125	59	0
413	NA	28	NA	62	59	0
414	101	NA	NA	184	60	1
415	116	22	77	85	60	0
416	121	26	84	52	60	1
417	151	35	101	75	60	1
418	NA	18	NA	59	60	1
419	100	29	48	118	60	1
420	NA	30	NA	47	60	1
421	NA	NA	NA	94	61	1
422	123	56	55	54	61	0
423	146	59	77	54	61	1
424	NA	25	NA	69	61	0
425	119	26	71	105	61	0
426	NA	33	NA	100	61	0
427	136	21	86	143	61	1
428	148	21	110	86	62	1
429	121	47	48	126	62	0
430	121	24	78	96	62	1
431	NA	34	NA	48	62	1
432	NA	43	NA	53	62	0
433	132	35	78	96	62	1
434	129	41	68	99	62	0
435	127	31	72	119	63	0
436	NA	30	NA	75	63	1
437	116	24	71	107	63	1
438	147	56	80	55	63	1
439	NA	27	NA	66	63	1
440	NA	29	NA	52	72	1
441	164	35	112	90	63	1
442	146	39	90	87	64	1
443	102	21	70	55	64	1
444	119	34	74	54	64	1
445	120	33	75	57	64	0
446	NA	21	NA	119	64	0
447	NA	19	NA	135	64	1
448	NA	18	NA	NA	64	1
449	129	41	75	64	65	1
450	118	34	69	75	65	0
451	NA	34	NA	62	65	0
452	106	44	47	74	65	1
453	NA	20	NA	90	65	0
454	125	40	54	155	65	0
455	176	33	101	210	65	0
456	145	52	81	57	66	1
457	113	29	75	45	66	0
458	NA	NA	NA	244	66	0
459	105	NA	NA	200	66	0
460	135	37	NA	NA	66	0
461	NA	23	NA	166	66	0
462	NA	24	NA	72	66	1
463	111	36	NA	NA	67	0
464	103	42	NA	NA	67	1
465	121	26	46	239	67	0
466	103	19	69	75	67	1
467	107	33	61	66	67	0
468	118	20	64	169	67	0
469	129	29	69	158	67	0
470	108	30	60	91	68	0
471	116	30	67	94	68	0
472	NA	27	NA	61	68	1
473	NA	32	NA	108	68	1
474	NA	NA	NA	199	68	1
475	120	31	79	50	68	1
476	129	41	76	56	68	1
477	NA	19	NA	116	69	0
478	153	38	106	50	69	0
479	115	27	71	85	69	1
480	108	26	66	74	69	0
481	134	27	80	133	69	1
482	172	44	116	56	69	1
483	127	24	81	113	69	0
484	106	NA	NA	217	70	0
485	123	28	NA	NA	70	1
486	127	24	93	51	70	0
487	112	29	73	53	70	1
488	131	20	66	226	70	1
489	131	21	85	128	70	1
490	105	NA	NA	286	70	0
491	123	24	73	135	71	0
492	107	NA	NA	119	71	0
493	177	45	103	149	71	1
494	130	33	87	49	71	1
495	122	38	68	84	71	1
496	126	42	71	70	71	1
497	101	39	49	67	71	1
498	103	42	39	111	72	1
499	NA	21	NA	87	72	1
500	NA	39	NA	82	72	1

## Sheet: Proteomics data
ID	gi71773110	gi66864913	gi55743122	gi5453914	gi50659080	gi50363226	gi4757826	gi4557892	gi4557325	gi4557323	gi4557321	gi4507725	gi4504615	gi4503445	gi4502511	gi4502165	gi4502163	gi4502161	gi4502157	gi4502149	gi4501987	gi39753970	gi33239445	gi32130518	gi31542984	gi29788996	gi29171717	gi22091452	gi21450863	gi205277441	gi20357559	gi19923106	gi197333755	gi189181724	gi189095271	gi171543879	gi169636439	gi167857790	gi16507237	gi16418467	gi13899251	gi119392081	gi10835095	gi105990532	gi4557894	gi16933525	gi153251229	gi116256481	gi14149609
1	0.499286	-0.100571	0.189	-0.121286	-0.000285714	-0.491286	-0.210857	0.0375714	-0.423857	-0.390571	-0.0442857	-0.1	0.0924286	0.217714	-0.114143	0.035	-0.156143	-0.553571	-0.222429	-0.189714	-0.0155714	-0.278143	0.00285714	-0.347	-0.0701429	0.282571	0.242857	0.001	-0.0424286	-0.110857	-0.337	0.213429	-0.0114286	-0.036	0.0785714	-1.12229	-0.331571	-0.172286	0.0642857	-0.273571	-0.256	-0.203	-0.0748571	-0.0904286	NA	NA	NA	NA	NA
2	0.0192857	0.0544286	0.306	-0.0882857	0.191714	-0.200286	0.340143	0.0615714	0.548143	0.274429	-0.0162857	0.251	0.415429	-0.0272857	0.213857	-0.048	0.181857	0.537429	0.493571	0.0642857	-0.0445714	-0.105143	0.344857	0.368	0.101857	-0.0994286	-0.221143	0.011	-0.166429	0.0121429	0.827	-0.121571	-0.0704286	0.189	0.412571	0.0437143	-0.0375714	0.231714	-0.0557143	0.234429	0.366	0.166	0.407143	0.234571	NA	NA	NA	NA	NA
3	-0.0937143	0.276429	-0.002	0.285714	-0.172286	0.336714	-0.311857	0.152571	-0.0478571	0.210429	0.210714	-0.081	-0.229571	-0.361286	-0.240143	0.271	0.180857	-0.0685714	0.0885714	0.198286	0.157429	-0.495143	-0.221143	0.79	-0.0311429	0.255571	0.138857	0.072	0.246571	-0.00185714	-0.802	0.291429	0.359571	-0.037	0.174571	1.15271	0.0144286	-0.369286	0.104286	-0.187571	-0.516	-0.102	-0.183857	0.131571	NA	NA	NA	NA	NA
4	-0.355714	0.0504286	0.038	-0.159286	-0.0102857	-0.105286	0.0281429	-0.130429	0.327143	0.0574286	0.00371429	0.257	0.469429	-0.179286	0.0798571	-0.676	0.109857	0.0584286	-0.107429	0.249286	-0.0895714	0.604857	0.0698571	-0.373	-0.0571429	-0.00742857	0.0678571	0.008	-0.232429	0.152143	-1.454	0.0494286	-0.0404286	0.215	0.186571	-0.0362857	0.141429	0.235714	-0.404714	0.284429	0.147	-0.105	-0.177857	0.0715714	NA	NA	NA	NA	NA
5	0.165286	-0.0635714	-0.206	-0.161286	-0.106286	-0.393286	-0.0308571	-0.0674286	-0.0388571	0.0104286	0.0577143	-0.088	-1.04957	0.253714	-0.0501429	0.268	-0.112143	0.492429	0.679571	-0.124714	0.0404286	-0.312143	0.0478571	0.122	-0.163143	-0.204429	-0.336143	-0.173	-0.0484286	-0.0718571	0.423	-0.189571	0.0855714	-0.169	-0.615429	-0.0142857	-0.417571	-0.0812857	0.127286	-0.0975714	-0.173	0.029	0.0701429	-0.362429	NA	NA	NA	NA	NA
6	-0.347714	-0.122571	-0.127	0.190714	-0.0802857	0.283714	0.173143	-0.0554286	-0.264857	-0.00357143	-0.269286	-0.049	-0.0865714	-0.103286	-0.0941429	-0.017	-0.269143	-0.595571	-0.502429	-0.252714	0.143429	0.616857	-0.296143	-0.374	0.0898571	-0.260429	-0.138143	0.078	0.187571	0.109143	0.17	-0.276571	-0.321429	0.022	-0.115429	-0.129286	0.538429	-0.110286	0.231286	-0.0675714	-0.043	0.095	-0.346857	0.0645714	NA	NA	NA	NA	NA
7	0.113286	-0.0945714	-0.198	0.0537143	0.177714	0.569714	0.0121429	0.00157143	-0.0998571	-0.158571	0.0577143	-0.19	0.388429	0.199714	0.204857	0.167	0.0648571	0.129429	-0.429429	0.0552857	-0.191571	-0.0311429	0.0518571	-0.186	0.129857	0.0335714	0.245857	0.003	0.0555714	-0.0888571	1.173	0.0334286	-0.00142857	-0.184	-0.121429	0.105714	0.0924286	0.265714	-0.0667143	0.107429	0.475	0.12	0.306143	-0.0494286	NA	NA	NA	NA	NA
8	-0.414571	-0.153571	-0.00814286	-0.0385714	0.0165714	NA	0.00871429	-0.046	0.281857	0.346714	0.0224286	-0.178	0.0995714	NA	0.376714	-0.166571	-0.128	0.504714	0.338429	0.100857	-0.118571	-0.00828571	NA	0.350571	0.122571	0.341857	-0.036	-0.0732857	-0.615	-0.0247143	NA	0.285143	0.033	0.124714	0.225429	-0.438571	0.507429	0.287571	NA	0.139429	0.516857	0.105571	0.136571	0.252	-0.0871429	0.343286	0.413143	0.104286	NA
9	-0.134571	-0.299571	-0.181143	0.00742857	0.125571	NA	-0.0852857	0.434	-0.0281429	-0.373286	-0.231571	0.113	-0.652429	NA	0.120714	-0.607571	0.243	-0.508286	-0.151571	-0.240143	0.164429	0.631714	NA	0.0815714	0.105571	-0.475143	-0.383	0.170714	-0.152	-0.156714	NA	-0.241857	-0.361	0.236714	-0.106571	0.688429	-0.580571	-0.470429	NA	0.152429	-0.868143	0.124571	-0.280429	-0.166	-0.0891429	-0.492714	-0.201857	-0.0647143	NA
10	0.518429	-0.0655714	0.144857	-0.262571	0.0985714	NA	0.0817143	0.135	-0.354143	-0.149286	0.186429	0.132	-1.03143	NA	-0.0992857	-0.0395714	-0.072	-0.193286	0.0624286	0.198857	-0.214571	-0.292286	NA	-0.247429	-0.0914286	-0.00814286	0.321	0.0977143	0.205	0.0672857	NA	-0.0108571	0.168	-0.268286	0.00742857	-0.0765714	-0.0295714	0.373571	NA	-0.0905714	0.401857	0.0315714	0.239571	0.135	-0.0421429	0.151286	0.121143	0.275286	NA
11	-0.0955714	0.288429	0.0978571	0.223429	-0.133429	NA	0.211714	-0.07	0.120857	0.0837143	0.0354286	0.173	0.388571	NA	0.0167143	-0.311571	0.035	-0.412286	-0.0225714	0.0878571	0.281429	-0.363286	NA	-0.0924286	0.0605714	-0.110143	0.051	0.212714	0.165	0.219286	NA	-0.222857	-0.195	-0.315286	0.0684286	-0.0705714	-0.656571	-0.163429	NA	-0.0475714	-0.294143	-0.0254286	0.0285714	-0.176	0.128857	-0.0847143	0.108143	-0.168714	NA
12	0.0724286	0.0904286	0.0158571	0.0164286	-0.0124286	NA	0.265714	-0.166	0.210857	-0.208286	-0.00157143	-0.051	0.775571	NA	-0.164286	0.366429	-0.126	-0.0982857	-0.403571	-0.0871429	-0.0465714	0.129714	NA	-0.0554286	-0.0684286	0.201857	0.114	0.0567143	0.092	0.0472857	NA	0.192143	0.147	-0.00728571	-0.0365714	-0.131571	-0.0565714	0.106571	NA	0.214429	0.216857	-0.205429	-0.00942857	-0.086	-0.141143	0.191286	0.203143	0.0782857	NA
13	-0.184571	-0.0605714	-0.472143	0.0444286	0.0305714	NA	-0.175286	-0.326	-0.112143	0.0257143	-0.00757143	-0.207	0.548571	NA	-0.0592857	0.360429	-0.121	0.611714	-0.124571	-0.0101429	-0.122571	0.169714	NA	-0.182429	-0.0554286	0.0538571	-0.216	-0.494286	0.074	-0.102714	NA	0.00414286	0.132	0.231714	0.466429	0.161429	0.150429	0.298571	NA	-0.119571	0.516857	0.111571	-0.0454286	-0.071	0.540857	-0.222714	-0.516857	0.133286	NA
14	0.238429	0.200429	0.402857	0.00942857	-0.125429	NA	-0.307286	0.039	-0.119143	0.274714	-0.00357143	0.018	-0.128429	NA	-0.191286	0.398429	0.169	0.0957143	0.301429	-0.0501429	0.0564286	-0.267286	NA	0.145571	-0.0734286	-0.00414286	0.149	0.0297143	0.231	-0.0497143	NA	-0.00585714	0.076	-0.00228571	-0.624571	-0.132571	0.665429	-0.432429	NA	-0.248571	-0.490143	-0.142429	-0.0694286	0.112	-0.310143	0.114286	-0.126857	-0.357714	NA
15	0.0774286	-0.0721429	0.248	-0.101857	0.0415714	0.253571	-0.084	-0.00957143	0.222571	0.199571	0.200571	0.149429	-0.106714	NA	0.171857	0.729429	0.332571	-0.125143	0.568571	0.355857	0.255	0.232143	NA	0.0662857	0.125857	0.125429	0.0592857	0.0272857	0.0272857	-0.071	-0.22	0.376143	0.281857	-0.0655714	-0.128143	-0.302	0.233857	0.0691429	-0.229857	-0.123714	0.06	0.0727143	0.0451429	-0.0278571	0.207143	NA	NA	NA	0.0478571
16	-0.109571	0.0108571	-0.053	0.0631429	0.121571	1.46057	-0.016	0.0374286	-0.0954286	0.0365714	-0.0514286	-0.217571	-0.0247143	NA	0.337857	0.104429	-0.163429	0.167857	-0.229429	0.0188571	-0.03	-0.0578571	NA	0.308286	-0.0231429	0.220429	0.142286	-0.0247143	-0.0117143	0.099	1.309	0.122143	-0.0491429	0.405429	0.358857	-0.01	-0.152143	0.302143	0.0911429	-0.0127143	0.355	0.300714	-0.0568571	0.427143	-0.628857	NA	NA	NA	-0.177143
17	-0.292571	-0.00514286	-0.068	-0.0458571	0.000571429	-0.116429	0.106	-0.194571	-0.0704286	-0.0994286	-0.257429	0.0154286	0.540286	NA	0.0948571	-0.105571	-0.0644286	-0.0761429	-0.0904286	-0.154143	-0.103	0.0621429	NA	-0.0267143	0.0298571	0.233429	-0.000714286	-0.198714	-0.0477143	0.094	-0.175	0.0181429	-0.339143	0.136429	0.116857	0.159	-0.0601429	0.162143	0.191143	0.234286	0.156	-0.00328571	-0.115857	-0.0358571	-0.0638571	NA	NA	NA	0.279857
18	0.252429	-0.118143	0.147	-0.0458571	0.0155714	-0.223429	0.058	0.124429	-0.156429	-0.188429	-0.0294286	-0.0195714	-0.0657143	NA	-0.250143	-0.314571	-0.0654286	-0.326143	-0.352429	-0.0221429	-0.009	-0.288857	NA	-0.215714	0.0178571	-0.184571	-0.124714	-0.190714	0.136286	0.055	-0.228	-0.136857	-0.0511429	-0.290571	0.00385714	0.057	0.0288571	0.0971429	0.0811429	0.342286	-0.073	-0.0352857	-0.197857	-0.165857	0.439143	NA	NA	NA	-0.0171429
19	-0.00457143	0.166857	-0.082	0.125143	0.0115714	0.354571	0.094	-0.108571	-0.0584286	0.000571429	0.0205714	0.243429	-0.184714	NA	-0.0801429	-0.179571	-0.124429	0.717857	-0.0514286	0.0418571	0.024	0.177143	NA	-0.0597143	-0.0171429	-0.0965714	0.253286	0.115286	-0.00271429	-0.29	-0.304	-0.374857	0.0518571	-0.0575714	-0.000142857	0.174	0.253857	-0.344857	-0.0388571	-0.193714	-0.344	-0.258286	0.103143	0.0851429	0.0151429	NA	NA	NA	-0.0171429
20	0.390429	0.0658571	-0.245	0.0721429	-0.0844286	-0.955429	-0.019	0.196429	0.423571	-0.394429	0.0845714	-0.225571	0.0192857	NA	-0.220143	0.0114286	0.199571	-0.382143	-0.0314286	0.278857	-0.079	-0.212857	NA	-0.558714	0.111857	-0.193571	0.246286	0.221286	0.000285714	0.073	-1.223	0.101143	0.138857	-0.141571	0.116857	0.008	-0.249143	-0.159857	-0.0618571	-0.323714	-0.142	-0.0712857	-0.257857	-0.0618571	-0.0178571	NA	NA	NA	-0.190143
21	-0.313571	-0.0481429	0.053	-0.0668571	-0.106429	-0.773429	-0.139	-0.0455714	-0.265429	0.445571	0.0325714	0.0544286	-0.177714	NA	-0.0541429	-0.245571	-0.114429	0.0238571	0.186571	-0.519143	-0.058	0.0881429	NA	0.486286	-0.245143	-0.104571	-0.575714	0.0502857	-0.101714	0.04	0.841	-0.105857	-0.0331429	0.0134286	-0.468143	-0.086	-0.0551429	-0.125857	-0.0328571	0.0772857	-0.012	-0.00528571	0.480143	-0.220857	0.0491429	NA	NA	NA	0.0738571
22	0.155143	0.183286	0.257143	0.0611429	0.147857	0.09	-0.227571	0.0315714	0.259286	0.263571	0.0257143	0.072	-0.701	-0.341143	-0.242	-0.124429	0.115857	0.277571	0.125143	-0.0287143	0.110429	0.0925714	0.0738571	0.139429	0.0912857	-0.369714	-0.277857	-0.0891429	-0.0377143	-0.328714	0.367857	-0.127	0.113286	NA	-0.352429	-0.259571	0.144571	0.574571	-0.132	0.494286	0.353429	0.0741429	-0.127857	0.226857	0.212	NA	NA	NA	-0.374429
23	-0.406857	0.0212857	-0.513857	-0.0248571	0.429857	0.274	-0.187571	-0.0844286	-0.0507143	0.191571	-0.187286	-0.292	0.148	0.0848571	0.588	0.174571	-0.0371429	-0.284429	0.0871429	-0.0697143	-0.298571	0.276571	0.267857	-0.0645714	0.246286	0.0342857	0.135143	0.0848571	-0.00171429	0.274286	-0.179143	0.178	-0.268714	NA	0.208571	-0.0935714	-0.144429	0.477571	-0.171	0.740286	0.463429	0.0491429	0.784143	0.104857	-0.224	NA	NA	NA	0.132571
24	-0.0598571	-0.0307143	0.269143	-0.254857	0.0448571	0.085	0.165429	0.0445714	-0.390714	-0.0504286	-0.0942857	-0.019	-0.75	0.378857	0.122	-0.155429	-0.200143	0.0525714	-0.231857	-0.0197143	-0.179571	-0.756429	0.438857	0.237429	-0.109714	0.108286	0.215143	-0.378143	-0.177714	0.0382857	0.0658571	-0.069	-0.0947143	NA	-0.0754286	-0.197571	-0.142429	-0.0354286	0.129	-0.0547143	-0.0125714	0.000142857	-0.0628571	-0.0321429	-0.214	NA	NA	NA	0.0335714
25	0.476143	-0.142714	0.213143	0.0211429	-0.171143	0.319	0.0854286	0.120571	0.106286	0.328571	0.174714	0.588	-0.204	-0.401143	-0.298	0.208571	-0.0551429	0.324571	0.0351429	0.161286	0.388429	-0.586429	-0.249143	0.185429	-0.142714	-0.179714	0.0581429	0.274857	0.272286	-0.0757143	-0.621143	0.328	0.238286	NA	-0.189429	0.623429	-0.00142857	-0.460429	-0.014	-0.500714	-0.123571	-0.162857	0.290143	-0.0181429	-0.415	NA	NA	NA	0.150571
26	0.200143	-0.00371429	0.521143	0.286143	-0.0921429	-0.016	-0.0405714	-0.0234286	0.497286	0.547571	0.261714	0.141	-0.198	-0.781143	-0.207	-0.100429	0.201857	0.609571	0.555143	0.321286	0.383429	0.791571	-0.0151429	0.540429	-0.0707143	0.353286	-0.138857	0.208857	0.0772857	0.0862857	-0.473143	-0.099	0.262286	NA	-0.0464286	-0.0595714	0.366571	-0.171429	0.001	-0.228714	-0.265571	0.0131429	0.240143	-0.0191429	-0.165	NA	NA	NA	0.0235714
27	0.123143	0.102286	-0.437857	-0.192857	-0.101143	-0.381	0.155429	0.0355714	-0.277714	-0.391429	-0.171286	-0.307	0.283	0.817857	0.071	0.0295714	-0.0641429	-0.0484286	-0.699857	-0.236714	-0.242571	0.280571	-0.0191429	0.0164286	-0.0917143	0.0192857	-0.146857	-0.0891429	-0.209714	0.0832857	0.677857	-0.286	-0.218714	NA	0.562571	0.185429	-0.152429	-0.303429	0.226	-0.102714	-0.390571	-0.0678571	-1.00986	-0.0431429	0.668	NA	NA	NA	0.158571
28	-0.487857	-0.129714	-0.308857	0.104143	-0.258143	-0.371	0.0494286	-0.124429	-0.143714	-0.889429	-0.00928571	-0.183	1.422	0.241857	-0.034	-0.0324286	0.0388571	-0.931429	0.129143	-0.127714	-0.161571	-0.0984286	-0.497143	-1.05457	0.0772857	0.0342857	0.155143	-0.0121429	0.0772857	-0.0777143	0.161857	0.075	-0.0317143	NA	-0.107429	-0.198571	-0.0704286	-0.0814286	-0.039	-0.347714	-0.0245714	0.0941429	-0.113857	-0.219143	0.138	NA	NA	NA	-0.124429
29	-0.386	-0.185571	0.311	-0.163143	0.0112857	NA	-0.375	0.168	0.224286	-0.0405714	0.0508571	0.0144286	-0.161857	NA	0.186286	0.183571	-0.0248571	0.351714	-0.00657143	0.222143	0.296571	NA	NA	0.359429	0.142714	-0.314714	0.187286	0.158	-0.00728571	-0.320714	-0.659571	-0.443	0.0162857	0.396571	-0.751429	-0.657571	-0.101	0.265714	-0.379429	0.200571	0.196714	0.0605714	0.378429	0.066	0.0252857	0.0627143	0.0152857	0.156714	-0.176714
30	0.185	-0.0245714	-0.201	-0.0221429	0.0302857	NA	0.116	-0.11	-0.122714	0.137429	-0.433143	-0.0695714	-0.532857	NA	0.191286	-0.792429	-0.559857	-0.414286	-0.474571	-0.411857	-0.0284286	NA	NA	-0.378571	0.0857143	-0.146714	-0.224714	-0.349	-0.00228571	0.161286	-0.287571	-0.256	-0.569714	-0.411429	0.299571	0.0684286	-0.114	-0.000285714	0.231571	0.210571	-0.219286	0.206571	-0.481571	-0.183	-0.102714	-0.162286	0.103286	0.125714	0.0482857
31	0.198	0.241429	-0.093	-0.0851429	-0.160714	NA	0.177	0.049	0.0512857	-0.115571	-0.124143	-0.206571	-0.00785714	NA	0.0102857	0.199571	0.0451429	-0.119286	0.421429	-0.243857	-0.509429	NA	NA	0.428429	0.0327143	0.195286	-0.126714	0.046	-0.0852857	0.203286	0.718429	0.238	-0.166714	-0.128429	-0.346429	0.0344286	0.129	0.0777143	0.208571	0.0955714	0.335714	-0.0664286	0.0114286	0.394	-0.0417143	0.354714	-0.0747143	-0.00528571	0.167286
32	-0.268	-0.237571	0.185	-0.548143	-0.201714	NA	0.277	-0.038	-0.191714	-0.912571	0.116857	0.163429	0.349143	NA	-0.0937143	0.522571	0.134143	-0.154286	-0.0555714	0.130143	-0.0404286	NA	NA	0.261429	0.00871429	0.142286	-0.150714	0.112	-0.131286	-0.135714	-0.217571	0.272	0.112286	0.0495714	0.213571	0.539429	-0.114	0.173714	0.260571	0.150571	-0.444286	-0.0954286	0.226429	0.136	0.223286	0.103714	0.264286	0.129714	0.196286
33	0.4	0.164429	0.015	-0.00314286	-0.0957143	NA	-0.063	-0.104	-0.0377143	-0.136571	0.256857	-0.0555714	0.0641429	NA	-0.0497143	0.208571	0.348143	0.653714	-0.234571	0.267143	0.0425714	NA	NA	-0.261571	-0.0552857	0.214286	0.204286	0.087	-0.145286	0.0172857	0.0934286	0.203	0.367286	0.0705714	-0.110429	-0.179571	-0.009	-0.0692857	0.175571	-0.101429	0.0497143	-0.101429	-0.173571	0.16	-0.150714	0.248714	-0.0677143	-0.120286	0.0802857
34	0.088	-0.0905714	-0.096	0.452857	-0.128714	NA	0.045	-0.189	0.163286	0.853429	0.171857	-0.0425714	0.403143	NA	-0.0997143	-0.451429	0.244143	0.0897143	0.454429	0.135143	0.0215714	NA	NA	0.0754286	-0.192286	0.0552857	0.00728571	-0.218	0.123714	0.0882857	0.180429	0.066	0.242286	-0.00742857	0.109571	0.0214286	-0.078	-0.440286	-0.443429	-0.621429	-0.225286	-0.00842857	0.0214286	0.108	0.192286	0.0747143	0.0912857	-0.366286	0.165286
35	-0.217	0.132429	-0.121	0.368857	0.545286	NA	-0.177	0.224	-0.0867143	0.214429	-0.0391429	0.196429	-0.113857	NA	-0.144714	0.129571	-0.186857	-0.407286	-0.104571	-0.0988571	0.217571	NA	NA	-0.484571	-0.0222857	-0.145714	0.103286	0.164	0.247714	-0.0137143	0.172429	-0.08	-0.00171429	0.0305714	0.585571	0.173429	0.287	-0.00728571	-0.0534286	0.0655714	0.306714	0.00457143	0.0174286	-0.681	-0.145714	-0.682286	-0.331714	0.0797143	-0.480714
36	-0.285286	NA	0.137857	-0.187286	0.0902857	NA	0.256714	-0.123714	0.389143	0.751286	-0.0331429	0.176857	NA	0.405143	-0.00257143	-0.0522857	-0.142857	0.121714	0.317857	-0.108857	0.215429	1.00514	0.0584286	0.305714	-0.0208571	-0.159	0.046	-0.119	-0.0178571	-0.0694286	1.32971	-0.177857	-0.06	0.309	0.0805714	-0.155286	0.154857	0.00271429	-0.437714	0.00871429	NA	0.089	-0.0567143	-0.177714	0.220714	NA	-0.0127143	-0.0905714	NA
37	0.396714	NA	0.150857	0.113714	0.0472857	NA	0.0887143	0.148286	0.353143	0.421286	0.157857	0.248857	NA	0.390143	-0.0795714	-0.0712857	0.390143	-0.0612857	0.268857	0.114143	0.160429	-0.180857	-0.615571	0.257714	-0.0858571	-0.114	0.017	0.083	0.130143	-0.00342857	-0.666286	-0.0498571	0.125	-0.124	0.0995714	-0.208286	0.280857	0.00871429	0.180286	-0.124286	NA	-0.027	0.0952857	-0.0267143	-0.0222857	NA	0.217286	0.0774286	NA
38	-0.362286	NA	-0.197143	-0.0132857	-0.136714	NA	0.227714	-0.0177143	0.115143	0.293286	-0.194143	-0.0221429	NA	-0.203857	-0.0635714	-0.189286	-0.103857	0.102714	-0.357143	-0.128857	0.0394286	-0.248857	-0.273571	-0.0592857	0.0851429	-0.184	0.084	-0.092	0.0271429	-0.0344286	-0.477286	-0.176857	-0.267	-0.182	0.158571	0.410714	-0.789143	0.0697143	0.549286	-0.106286	NA	-0.022	-0.0667143	-0.215714	0.0327143	NA	0.00328571	0.186429	NA
39	0.158714	NA	0.00485714	-0.0582857	-0.231714	NA	0.140714	-0.0477143	-0.0888571	0.485286	0.410857	-0.0781429	NA	-0.0888571	0.0514286	0.216714	0.244143	0.213714	0.274857	0.183143	-0.200571	-0.278857	0.118429	-0.0272857	-0.126857	0.233	0.007	0.227	-0.169857	-0.102429	-1.23229	0.118143	0.528	0.296	0.0785714	-0.0372857	0.104857	0.0537143	0.00128571	0.147714	NA	0.028	-0.0467143	0.159286	0.0787143	NA	-0.219714	0.000428571	NA
40	0.0987143	NA	-0.0851429	-0.0572857	0.00128571	NA	-0.324286	0.00428571	-0.298857	-0.501714	-0.163143	0.0278571	NA	-0.406857	0.0354286	-0.0582857	-0.0758571	-0.146286	-0.148143	-0.0378571	0.0164286	-0.00185714	-0.257571	0.103714	-0.00485714	0.201	-0.029	-0.012	0.0281429	0.164571	0.511714	0.356143	-0.185	-0.28	0.125571	0.344714	0.520857	-0.328286	-0.537714	-0.145286	NA	-0.231	-0.118714	-0.0247143	-0.0992857	NA	-0.0937143	-0.331571	NA
41	0.174714	NA	0.477857	0.225714	-0.160714	NA	-0.212286	0.0432857	0.0411429	-0.382714	0.256857	0.157857	NA	-0.198857	-0.463571	-0.126286	0.105143	0.187714	0.0108571	0.426143	0.227429	-0.386857	0.620429	-0.228286	-0.0278571	0.389	-0.086	0.139	0.121143	-0.0994286	-0.845286	0.293143	0.335	0.032	-0.630429	-0.0302857	-0.116143	-0.464286	-0.324714	-0.491286	NA	-0.202	-0.195714	0.0932857	-0.415286	NA	0.166286	-0.566571	NA
42	-0.181286	NA	-0.489143	-0.0232857	0.390286	NA	-0.177286	-0.00671429	-0.510857	-1.06671	-0.435143	-0.511143	NA	0.103143	0.522429	0.280714	-0.416857	-0.418286	-0.367143	-0.447857	-0.458571	0.0921429	0.349429	-0.352286	0.181143	-0.366	-0.039	-0.226	-0.118857	0.144571	1.37971	-0.362857	-0.476	-0.051	0.0875714	-0.324286	-0.156143	0.657714	0.569286	0.710714	NA	0.365	0.389286	0.192286	0.204714	NA	-0.0607143	0.724429	NA
43	0.0508571	-0.132571	0.0532857	0.115429	0.0608571	NA	-0.0304286	-0.0894286	0.0447143	0.685857	0.154429	-0.0995714	0.139857	-0.0568571	0.0988571	-0.022	0.0948571	0.435286	0.452	0.129857	0.0114286	0.169429	0.0842857	0.330857	-0.0891429	-0.139714	-0.0298571	0.0382857	0.136857	0.114286	-0.380857	0.410286	0.123714	-0.0328571	-0.117286	-0.181	-0.0225714	0.445429	0.221143	0.0822857	NA	0.0451429	0.0232857	-0.108714	0.237571	NA	NA	0.449714	-0.064
44	0.349857	0.134429	-0.143714	0.0784286	0.0138571	NA	0.0675714	0.0185714	-0.0152857	-0.653143	-0.0275714	-0.0705714	-0.447143	-0.358857	0.0838571	0.086	0.180857	-0.580714	-0.402	0.0348571	0.282429	-0.730571	-0.124714	-0.536143	0.152857	-0.179714	0.426143	0.126286	0.119857	0.226286	-0.473857	0.479286	-0.0742857	-0.156857	0.0857143	0.069	-0.342571	0.160429	-0.104857	-0.292714	NA	0.122143	0.241286	0.0652857	-0.159429	NA	NA	0.0817143	-0.09
45	-0.136143	0.0724286	-0.127714	0.194429	0.105857	NA	0.0305714	-0.0544286	0.175714	-0.0921429	0.158429	-0.0955714	0.173857	-0.0408571	0.122857	0.127	-0.0971429	-0.355714	-0.039	-0.0721429	-0.210571	-0.0265714	0.0142857	-0.612143	-0.0211429	0.131286	-0.138857	-0.558714	-0.154143	-0.159714	0.0771429	0.201286	0.151714	0.0121429	-0.196286	-0.42	0.434429	0.429429	-0.221857	0.273286	NA	-0.0218571	0.137286	-0.102714	-0.0724286	NA	NA	0.307714	-0.097
46	-0.186143	0.0564286	0.316286	-0.0735714	-0.109143	NA	-0.118429	0.197571	0.435714	0.686857	0.170429	0.264429	0.00485714	0.545143	-0.342143	0.089	0.284857	0.807286	0.81	0.370857	0.0344286	0.324429	0.274286	0.687857	0.0198571	0.0862857	0.247143	0.170286	0.0938571	-0.171714	-0.230857	0.00128571	0.113714	0.129143	0.0747143	-0.069	-0.214571	-0.261571	0.0671429	-0.564714	NA	-0.0128571	-0.0557143	0.203286	0.00657143	NA	NA	-0.277286	0.027
47	-0.207143	0.00242857	-0.0107143	0.0634286	0.0538571	NA	-0.0124286	-0.0424286	-0.188286	-0.167143	-0.0525714	-0.0265714	-0.00614286	-0.355857	0.316857	0.277	0.137857	0.154286	-0.234	-0.0711429	-0.115571	-0.0905714	-0.0837143	0.319857	0.0698571	0.204286	-0.0668571	0.185286	0.0728571	0.323286	0.537143	0.154286	-0.0102857	0.112143	0.286714	-0.065	-0.421571	0.0544286	-0.0978571	0.565286	NA	0.00514286	0.324286	0.124286	0.00457143	NA	NA	0.00871429	-0.042
48	-0.0401429	-0.0795714	0.0652857	-0.277571	-0.0631429	NA	0.0945714	-0.0144286	-0.207286	-0.335143	-0.171571	0.0394286	0.438857	-0.0388571	-0.0421429	-0.087	-0.383143	-0.320714	-0.36	-0.157143	0.0104286	-0.375571	0.00328571	0.0968571	-0.0151429	-0.151714	-0.0848571	-0.188714	-0.355143	0.0592857	1.08414	-0.426714	-0.169286	0.138143	0.0447143	0.071	0.291429	-0.362571	0.0731429	-0.130714	NA	-0.0518571	-0.404714	-0.120714	-0.0964286	NA	NA	-0.385286	0.245
49	0.168857	-0.0535714	-0.152714	-0.100571	-0.0621429	NA	-0.0314286	-0.0154286	-0.245286	-0.125143	-0.231571	-0.0115714	-0.304143	0.306143	-0.238143	-0.47	-0.218143	-0.139714	-0.227	-0.235143	-0.0125714	0.729429	-0.167714	-0.287143	-0.117143	0.0492857	-0.352857	0.227286	0.0858571	-0.391714	-0.612857	-0.819714	-0.135286	-0.201857	-0.178286	0.595	0.275429	-0.465571	0.0631429	0.0672857	NA	-0.0858571	-0.265714	-0.0607143	0.0795714	NA	NA	-0.185286	0.021
50	-0.343571	0.0315714	0.0541429	-0.406	-0.0757143	-0.219429	-0.0787143	-0.0178571	-0.0398571	-0.227429	-0.0312857	-0.00971429	0.187143	0.0751429	0.143286	0.0521429	-0.293714	0.0352857	-0.363429	0.0648571	0.271857	-0.0355714	0.714429	0.115714	0.191714	-0.318143	-0.0972857	-0.543	0.151	0.410429	-1.11143	-0.0902857	-0.085	-0.0452857	-0.135429	-0.0701429	-0.251143	0.151143	-0.0428571	0.455	-0.011	0.24	0.118143	-0.238429	-0.0918571	NA	NA	-0.0175714	-0.402429
51	0.0204286	0.0215714	-0.0298571	0.055	-0.00771429	0.666571	0.113286	0.0131429	-0.0968571	0.325571	0.0367143	0.0162857	-0.134857	-0.240857	0.0232857	0.0181429	-0.237714	0.236286	0.327571	0.0288571	-0.174143	0.503429	0.0704286	0.517714	-0.0232857	0.250857	-0.0202857	0.071	-0.053	-0.180571	-0.224429	-0.377286	-0.019	-0.0102857	0.123571	-0.259143	0.0988571	0.263143	-0.0858571	0.085	0.429	-0.024	-0.187857	0.124571	-0.445857	NA	NA	0.257429	0.433571
52	-0.124571	-0.152429	-0.116857	-0.108	-0.0767143	-0.0444286	0.0822857	0.0441429	-0.0428571	-0.0584286	-0.108286	-0.161714	0.407143	0.226143	-0.236714	-0.0738571	-0.182714	0.0162857	-0.326429	0.0328571	0.0528571	0.176429	-0.292571	0.0287143	0.0337143	0.0698571	-0.158286	0.172	0.114	-0.394571	-0.514429	-0.208286	-0.134	0.0457143	0.103571	0.446857	0.0538571	-0.116857	0.300143	-0.258	-0.217	-0.104	-0.101857	0.105571	0.306143	NA	NA	-0.190571	0.129571
53	-0.161571	-0.0104286	-0.136857	-0.027	0.0932857	-0.0464286	-0.141714	-0.0448571	0.0771429	-0.241429	-0.220286	-0.184714	-0.0708571	0.181143	0.291286	0.512143	0.0222857	-0.843714	-0.245429	-0.377143	-0.142143	-0.598571	-0.395571	-0.345286	0.0947143	-0.0421429	0.0427143	-0.05	-0.158	0.115429	1.38457	0.0417143	-0.326	-0.0832857	0.336571	-0.203143	0.0608571	0.0961429	-0.0848571	0.075	0.36	-0.005	0.000142857	-0.00942857	0.0811429	NA	NA	0.160429	-0.0134286
54	0.0834286	0.0495714	0.123143	0.26	0.382286	0.106571	-0.203714	-0.0258571	-0.127857	-0.0534286	0.135714	0.0192857	0.111143	-0.507857	0.0782857	-0.0848571	0.492286	-0.0217143	-0.259429	0.126857	0.106857	0.223429	0.144429	-0.269286	0.131714	0.0178571	-0.240286	-0.033	-0.078	0.137429	0.224571	0.126714	0.116	-0.0352857	-0.277429	-0.178143	-0.245143	0.402143	0.0711429	0.226	0.543	0.13	0.0751429	-0.0674286	0.105143	NA	NA	0.369429	-0.133429
55	0.253429	-0.0464286	-0.0648571	0.09	-0.0227143	0.0905714	0.425286	-0.0308571	0.0261429	-0.228429	-0.144286	-0.0677143	-0.127857	0.370143	-0.0677143	-0.0418571	-0.0697143	0.299286	0.0965714	0.0198571	-0.303143	0.112429	-0.0385714	0.0667143	-0.0402857	-0.304143	0.293714	-0.155	-0.189	0.0394286	1.36957	0.00571429	-0.167	0.0947143	-0.0284286	-0.0791429	0.194857	0.0851429	-0.0338571	0.064	-0.042	0.086	-0.0308571	-0.0734286	0.119143	NA	NA	0.0104286	0.00457143
56	0.272429	0.106571	0.171143	0.136	-0.292714	-0.553429	-0.196714	0.0621429	0.204143	0.483571	0.331714	0.388286	-0.371857	-0.103857	-0.231714	-0.381857	0.269286	0.278286	0.770571	0.103857	0.187857	-0.381571	-0.202571	-0.114286	-0.388286	0.325857	0.179714	0.538	0.213	-0.127571	-1.12843	0.501714	0.615	0.0337143	-0.122429	0.342857	0.0878571	-0.880857	-0.123857	-0.647	-1.062	-0.323	0.127143	0.158571	-0.0738571	NA	NA	-0.589571	-0.0184286
57	0.389	-0.129571	0.318571	-0.152429	-0.232429	0.398571	-0.16	-0.0258571	-0.111	0.46	0.227143	0.367714	0.305857	0.532429	-0.340857	-0.673714	0.0804286	0.210857	0.508857	0.276429	0.0795714	0.160143	NA	0.171429	-0.109714	-0.0384286	-0.198143	0.00828571	-0.0944286	-0.204	NA	0.0742857	0.177429	0.0661429	0.0204286	0.144286	-0.278857	-0.280571	-0.112286	-0.285714	NA	-0.111857	0.0675714	0.152714	0.294857	NA	NA	-0.506714	0.125429
58	0.202	-0.158571	0.361571	0.0345714	-0.0624286	0.772571	0.002	0.0541429	0.155	0.509	0.179143	0.216714	0.616857	0.00942857	-0.0348571	0.0642857	-0.00557143	0.539857	0.272857	0.0654286	0.149571	0.873143	NA	0.548429	0.173286	0.171571	0.105857	-0.143714	0.0395714	0.065	NA	0.296286	0.157429	-0.198857	-0.113571	0.150286	0.328143	-0.120571	-0.0392857	-0.0567143	NA	-0.0848571	0.237571	-0.0132857	0.505857	NA	NA	-0.257714	-0.113571
59	-0.63	-0.308571	-0.0804286	-0.662429	0.280571	-0.164429	0.222	0.130143	-0.382	0.031	-0.354857	-0.139286	-0.614143	0.148429	0.295143	-0.0827143	-0.282571	0.272857	-0.0901429	-0.215571	-0.245429	-0.275857	NA	0.256429	-0.0227143	-0.0344286	-0.0141429	-0.0447143	-0.261429	-0.12	NA	-0.216714	-0.631571	0.263143	-0.108571	-0.582714	-0.317857	0.533429	0.303714	0.166286	NA	0.227143	0.172571	-0.0232857	-0.0661429	NA	NA	0.652286	-0.138571
60	0.016	0.140429	-0.0814286	0.314571	0.0165714	0.0745714	-0.448	0.110143	-0.019	-0.667	0.165143	0.000714286	-0.110143	-0.284571	-0.109857	0.177286	0.184429	0.0368571	-0.0141429	0.306429	0.268571	-0.578857	NA	-0.0165714	0.0702857	0.0265714	0.0238571	0.0742857	0.194571	-0.02	NA	-0.394714	0.338429	-0.0548571	-0.0455714	0.239286	0.400143	-0.196571	-0.0242857	-0.142714	NA	-0.0478571	-0.212429	-0.0912857	-0.428143	NA	NA	-0.176714	0.0904286
61	-0.048	0.276429	-0.362429	-0.0224286	0.0375714	-0.419429	-0.193	-0.110857	-0.152	-0.729	-0.0818571	-0.320286	-0.120143	-0.0845714	0.0401429	0.273286	-0.0345714	-0.835143	0.101857	-0.267571	-0.189429	0.184143	NA	-0.391571	-0.0537143	-0.0544286	0.0578571	0.0372857	0.0405714	0.171	NA	-0.0447143	-0.0135714	-0.141857	0.142429	0.254286	-0.201857	0.109429	0.0517143	0.100286	NA	-0.0698571	-0.428429	-0.0882857	-0.186143	NA	NA	0.220286	-0.0255714
62	0.121	0.103429	-0.150429	0.308571	0.0285714	-0.324429	0.22	-0.0468571	0.253	0.425	0.00614286	0.0407143	-0.0361429	-0.299571	0.150143	0.0772857	-0.0485714	-0.150143	-0.439143	-0.135571	0.0105714	-0.328857	NA	-0.0395714	-0.0217143	-0.0414286	-0.0131429	0.0282857	0.0315714	0.079	NA	0.369286	0.0934286	0.0931429	0.0194286	-0.322714	-0.268857	-0.196571	-0.0512857	0.0932857	NA	0.0411429	0.0615714	0.0887143	-0.440143	NA	NA	-0.150714	0.113429
63	-0.05	0.0764286	-0.00542857	0.179571	-0.0684286	-0.337429	0.357	-0.110857	0.256	-0.029	-0.140857	-0.166286	-0.0421429	-0.0215714	0.000142857	0.164286	0.106429	-0.0751429	-0.340143	-0.0295714	-0.0734286	-0.0338571	NA	-0.528571	-0.0357143	-0.0294286	0.0378571	0.0402857	0.0495714	0.029	NA	-0.0837143	-0.121571	-0.0268571	0.0854286	0.117286	0.339143	0.151429	-0.128286	0.125286	NA	0.0461429	0.101571	-0.0252857	0.319857	NA	NA	0.219286	-0.0515714
64	-0.203	-0.224143	0.181	-0.0422857	0.0451429	-0.587571	-0.354286	-0.313714	0.406143	1.01086	-0.0492857	-0.00842857	0.540286	-0.441714	-0.0984286	0.0718571	-0.0925714	0.007	0.251429	0.207714	-0.0547143	0.198429	-0.00357143	0.279571	0.195857	0.282	-0.298857	-0.0107143	-0.103429	-0.0495714	-0.769714	-0.0835714	-0.0611429	0.351286	0.215429	0.268429	-0.282143	0.153714	-0.0491429	-0.261571	0.181857	0.0392857	-0.187714	0.0382857	-0.162286	NA	NA	-0.0155714	0.105286
65	0.047	-0.0771429	0.333	0.229714	-0.226857	-0.0305714	0.170714	0.150286	0.291143	0.268857	-0.160286	0.203571	0.154286	-0.112714	-0.146429	-0.141143	-0.281571	0.324	0.503429	-0.0732857	0.156286	0.162429	-0.0145714	0.595571	0.0628571	0.099	0.182143	0.175286	0.0205714	0.0504286	-0.442714	-0.104571	-0.146143	0.128286	0.304429	-0.379571	0.248857	-0.235286	0.0968571	-0.250571	-0.354143	-0.00671429	-0.186714	0.308286	0.276714	NA	NA	-0.135571	-0.0797143
66	0.159	0.270857	-0.125	0.237714	-0.119857	0.0144286	0.163714	0.159286	-0.101857	-0.141143	0.0497143	-0.0464286	0.0222857	0.852286	0.0995714	0.00985714	0.217429	-0.278	0.0104286	0.0217143	0.0782857	0.130429	-0.144571	-0.176429	-0.135143	0.252	-0.184857	0.0212857	0.128571	0.166429	0.448286	-0.0285714	0.0238571	-0.106714	-0.206571	0.318429	-0.179143	-0.0112857	-0.290143	0.241429	-0.0801429	-0.0347143	0.319286	-0.459714	0.388714	NA	NA	-0.0535714	-0.0557143
67	-0.077	0.0678571	-0.094	-0.0842857	0.218143	0.475429	-0.327286	0.0582857	-0.191857	-0.284143	0.0617143	-0.0524286	-0.183714	-0.558714	-0.0914286	0.0728571	0.0394286	0.028	0.124429	0.0177143	0.139286	-0.540571	-0.0355714	-0.331429	-0.100143	0.181	0.276143	0.353286	0.150571	-0.102571	0.588286	0.132429	0.128857	-0.111714	0.498429	0.163429	0.0688571	-0.356286	0.0608571	0.0394286	-0.137143	-0.0147143	-0.105714	0.229286	-0.0422857	NA	NA	-0.192571	-0.217714
68	0.152	-0.0821429	0.115286	-0.104286	0.137286	0.0154286	-0.217286	-0.201714	-0.271429	0.144143	-0.0687143	-0.0142857	0.116286	0.124143	0.311286	0.280286	0.135571	0.314429	-0.488286	0.0635714	-0.0761429	0.265714	0.0358571	-0.256714	0.334857	-0.113	0.204429	-0.104571	-0.0437143	-0.146429	1.29271	0.312571	-0.135286	0.127714	0.331143	0.252571	0.0557143	0.551429	-0.01	0.356	NA	0.249286	0.678286	0.154143	-0.207429	NA	NA	0.441286	NA
69	-0.378	-0.0721429	-0.294	0.195714	-0.352857	-0.0705714	-0.404286	-0.161714	-0.132857	0.123857	-0.116286	-0.130429	-0.863714	-0.391714	0.0595714	0.00885714	-0.211571	0.359	-0.320571	-0.199286	-0.124714	-0.388571	-0.0215714	0.0835714	0.00585714	-0.669	-0.175857	-0.415714	-0.0334286	-0.0955714	0.190286	0.0534286	-0.0751429	0.219286	-0.295571	-0.0715714	-0.304143	-0.118286	0.213857	-0.0675714	0.0558571	0.0832857	-0.176714	-0.0557143	-0.409286	NA	NA	-0.114571	0.0432857
70	0.26	-0.0691429	0.009	-0.273286	-0.204857	0.0694286	0.868714	-0.0777143	-0.447857	-0.633143	-0.0402857	0.0755714	0.241286	0.881286	-0.0404286	-0.320143	-0.0985714	-0.315	-0.714571	-0.119286	-0.292714	0.207429	0.196429	-0.335429	-0.0831429	-0.498	-0.0128571	-0.140714	-0.219429	-0.0865714	0.897286	0.0354286	-0.159143	-0.603714	-0.572571	-0.369571	-0.190143	0.198714	-0.135143	0.0734286	-0.0601429	0.00728571	-0.163714	-0.215714	0.159714	NA	NA	0.179429	0.327286
71	0.272	0.0355714	-0.103	0.141	-0.230286	-0.507857	-0.056	0.0805714	-0.00685714	0.509571	0.172	0.0755714	-0.402714	0.620571	-0.104143	0.229143	0.358429	-0.013	-0.187429	0.0602857	0.131143	-0.0587143	-0.0752857	0.111286	0.143143	0.0408571	0.0664286	0.271857	0.114	0.107857	NA	0.0174286	0.28	0.0861429	-0.260286	-0.00885714	-0.164429	-0.244714	0.0281429	0.0962857	-0.306857	-0.093	0.166143	-0.0935714	-0.313714	NA	NA	-0.142714	-0.00928571
72	0.299	0.0785714	0.221	-0.011	-0.216286	0.00214286	0.349	0.148571	0.469143	0.318571	-0.044	0.0415714	-0.0657143	0.336571	-0.108143	-0.921857	-0.0745714	0.244	0.253571	0.0872857	-0.00685714	0.169286	0.375714	0.376286	0.0491429	-0.0451429	-0.266571	0.339857	-0.121	0.185857	NA	0.0224286	-0.066	0.230143	0.252714	-0.0128571	0.0475714	-0.398714	-0.0918571	-0.173714	-0.612857	0.073	-0.184857	0.478429	0.270286	NA	NA	-0.366714	0.107714
73	-0.897	0.128571	-0.425	-0.309	0.657714	-0.262857	0.186	-0.0734286	-0.00985714	-0.701429	-0.189	-0.143429	0.805286	0.275571	0.615857	0.0391429	-0.235571	-0.612	-0.385429	-0.178714	-0.213857	-0.189714	0.312714	-0.728714	0.105143	-0.0771429	-0.118571	-0.281143	-0.051	0.165857	NA	-0.0185714	-0.292	0.00914286	-0.139286	-0.392857	0.0965714	1.03129	-0.000857143	0.918286	1.09514	0.335	0.0781429	-0.141571	-0.0787143	NA	NA	0.554286	-0.146286
74	0.191	-0.192429	0.239	-0.502	-0.129286	-0.0628571	-0.208	0.147571	-0.356857	-0.444429	-0.006	0.0985714	0.00428571	-0.168429	0.0248571	0.142143	-0.0815714	0.179	-0.383429	0.0452857	0.00314286	0.187286	0.154714	0.0742857	-0.119857	-0.413143	0.0354286	-0.0331429	-0.124	-0.173143	NA	-0.466571	-0.121	-0.0968571	-0.212286	-0.0558571	0.189571	0.0472857	-0.0888571	0.00528571	-0.0308571	0.022	-0.300857	-0.215571	0.173286	NA	NA	0.616286	-0.397286
75	0.012	0.0855714	0.043	0.382	-0.127286	0.0851429	-0.043	-0.0404286	0.330143	-0.206429	0.006	-0.000428571	-0.0897143	-0.445429	-0.110143	-0.0428571	-0.102571	0.166	0.947571	-0.0507143	0.0451429	-0.156714	-0.291286	0.321286	-0.0998571	0.475857	0.121429	-0.749143	0.119	-0.144143	NA	0.401429	0.095	-0.0678571	0.0217143	0.238143	0.0865714	-0.343714	0.164143	-0.345714	-0.281857	-0.145	0.234143	-0.0755714	-0.0707143	NA	NA	-0.401714	0.465714
76	0.172	0.185571	0.191	0.282	-0.211286	0.866143	0.073	-0.140429	-0.105857	0.640571	0.34	0.120571	-0.0137143	-0.444429	-0.310143	0.749143	0.124429	-0.125	0.307571	0.230286	0.0551429	0.0192857	-0.512286	0.0412857	-0.0518571	0.262857	0.318429	0.271857	0.016	-0.139143	NA	0.232429	0.49	-0.248857	0.0527143	0.593143	-0.270429	-0.583714	-0.226857	-0.382714	-0.657857	-0.301	0.187143	-0.0475714	0.0992857	NA	NA	-0.396714	-0.0172857
77	-0.049	-0.321429	-0.166	0.017	0.256714	-0.119857	-0.301	-0.122429	-0.319857	-0.116429	-0.279	-0.192429	-0.237714	-0.174429	-0.00814286	-0.194857	0.0114286	0.161	-0.552429	-0.193714	-0.0138571	0.0292857	0.0357143	-0.195714	-0.0258571	-0.244143	-0.156571	0.179857	0.047	-0.00314286	NA	-0.188571	-0.386	0.0881429	0.284714	-0.360857	0.0145714	0.492286	0.216143	-0.117714	0.795143	0.109	-0.179857	0.0954286	-0.0797143	NA	NA	0.137286	-0.00328571
78	0.186143	0.217571	0.193714	0.238143	0.0895714	NA	-0.403	0.152857	-0.0302857	0.385429	0.291143	-0.0258571	-0.144143	0.043	-0.074	0.328143	0.330286	0.531429	-0.178286	0.179571	0.003	-0.0104286	NA	0.125571	-0.0492857	-0.170429	0.200286	0.0668571	0.331429	-0.431286	NA	-0.227429	NA	-0.111714	0.00328571	0.187429	-0.0967143	-0.119429	0.280143	0.133714	-0.194429	0.172857	0.248286	0.228429	-0.169857	NA	-0.222286	-0.107	-0.554571
79	-0.0178571	-0.306429	0.0547143	-0.300857	0.265571	NA	0.87	-0.174143	-0.223286	-0.467571	-0.0958571	-0.0728571	0.302857	-0.215	-0.02	0.0751429	-0.0357143	-0.199571	-0.139286	-0.171429	-0.04	-0.460429	NA	-0.308429	-0.0742857	0.325571	0.0112857	0.00285714	0.0734286	0.0307143	NA	0.397571	NA	-0.0547143	0.244286	0.597429	-0.322714	0.175571	0.0151429	0.169714	0.281571	-0.0581429	0.0922857	-0.131571	-0.134857	NA	0.0867143	0.172	0.124429
80	-0.358857	-0.229429	-0.0452857	-0.118857	-0.193429	NA	0.123	0.00385714	0.292714	0.661429	-0.176857	0.326143	0.503857	-0.13	0.2	-0.788857	-0.640714	0.0704286	0.273714	0.125571	-0.042	0.620571	NA	0.435571	0.214714	-0.242429	-0.406714	-0.0371429	-0.331571	0.126714	NA	-0.299429	NA	0.142286	-0.298714	-0.0655714	0.348286	0.415571	0.0151429	0.0717143	-0.218429	-0.0281429	-0.0997143	-0.146571	-0.193857	NA	0.301714	0.06	-0.0435714
81	-0.000857143	0.222571	0.0777143	-0.131857	0.112571	NA	0.195	-0.0171429	0.0317143	-0.252571	-0.112857	0.145143	-0.0431429	0.051	-0.276	-0.245857	-0.134714	-0.446571	0.650714	-0.0164286	0.176	0.106571	NA	-0.144429	-0.00528571	-0.337429	0.103286	0.00485714	0.104429	0.0287143	NA	-0.296429	NA	0.0722857	-0.134714	-0.549571	0.0552857	-0.177429	-0.132857	-0.253286	0.132571	0.0488571	-0.478714	0.0734286	0.546143	NA	-0.159286	0.064	0.167429
82	0.0481429	0.0155714	-0.271286	-0.0578571	0.233571	NA	-0.287	0.00685714	0.135714	-0.0845714	-0.0228571	-0.0848571	-0.0811429	0.022	0.238	0.0961429	0.0892857	0.0384286	0.0677143	-0.146429	-0.113	-0.0544286	NA	0.0345714	0.149714	0.231571	0.000285714	0.0268571	-0.0525714	-0.00628571	NA	0.156571	NA	-0.0747143	-0.0267143	0.0934286	-0.290714	0.228571	-0.210857	0.214714	0.254571	0.200857	0.148286	0.0774286	-0.237857	NA	0.0737143	0.146	0.0734286
83	0.205143	0.0645714	-0.211286	0.106143	-0.614429	NA	-0.174	-0.0221429	-0.144286	-0.529571	-0.00585714	-0.319857	-0.128143	0.11	-0.354	0.310143	0.246286	-0.00257143	-0.177286	-0.0404286	-0.099	-0.408429	NA	-0.241429	-0.185286	0.288571	0.104286	-0.0421429	-0.0395714	0.178714	NA	0.397571	NA	-0.0837143	0.0242857	-0.732571	0.328286	-0.370429	0.0521429	-0.262286	-0.197429	-0.335143	-0.236714	-0.221571	0.131143	NA	0.0117143	-0.292	0.155429
84	-0.0618571	0.0155714	0.201714	0.265143	0.106571	NA	-0.324	0.0498571	-0.0622857	0.287429	0.123143	0.0321429	-0.410143	0.119	0.286	0.225143	0.145286	0.00842857	-0.497286	0.0695714	0.115	0.206571	NA	0.0985714	-0.0502857	-0.0954286	-0.0127143	-0.0221429	-0.0855714	0.0727143	NA	-0.128429	NA	0.110286	0.188286	0.469429	-0.0217143	-0.152429	-0.0188571	-0.0742857	-0.0584286	-0.00114286	0.326286	0.120429	0.0591429	NA	-0.0922857	-0.043	0.0774286
85	0.210571	0.203714	-0.115857	0.279429	-0.201429	-0.105143	-0.0211429	-0.155714	0.222857	0.102143	0.03	0.110571	-0.263857	-0.370857	-0.455714	-0.123857	-0.0424286	-0.184143	0.0997143	0.136429	0.191571	NA	NA	0.177571	-0.195714	0.157857	0.178	0.0982857	-0.0604286	-0.0898571	NA	0.116143	0.0505714	0.00757143	-0.259143	-0.331286	0.00542857	-0.363	0.386	-0.32	-0.305	-0.206714	-0.183714	0.0825714	-0.159714	NA	-0.318571	NA	-0.116143
86	0.425571	0.743714	-0.0128571	0.101429	-0.0964286	0.855857	0.0568571	0.177286	-0.00314286	0.247143	0.184	0.0485714	-0.158857	0.140143	-0.269714	0.104143	0.0485714	0.174857	0.615714	0.199429	0.0825714	NA	NA	0.269571	0.0452857	0.184857	0.154	0.103286	0.0815714	0.175143	NA	0.157143	0.266571	-0.198429	0.337857	0.266714	0.244429	-0.298	0.006	-0.168	-0.471	-0.129714	-0.132714	0.214571	0.126286	NA	-0.155571	NA	-0.595143
87	0.164571	-0.795286	-0.141857	0.316429	0.150571	0.0648571	-0.461143	-0.120714	-0.0411429	-0.146857	-0.085	-0.334429	-0.306857	-0.482857	0.304286	0.124143	0.114571	-0.347143	-0.152286	-0.256571	-0.643429	NA	NA	-0.227429	0.0212857	0.0848571	-0.282	0.0822857	0.0315714	0.116143	NA	0.105143	-0.0824286	-0.0894286	-0.0581429	0.157714	0.0384286	0.195	-0.059	0.108	0.66	0.151286	-0.0177143	-0.234429	-0.129714	NA	0.0474286	NA	-0.251143
88	0.0395714	0.0327143	0.129143	-0.623571	0.187571	-0.897143	0.00885714	0.0782857	-0.0281429	0.0621429	-0.126	0.124571	0.0861429	0.919143	0.0312857	-0.224857	-0.0594286	0.239857	-0.211286	-0.0635714	0.121571	NA	NA	0.0205714	0.219286	-0.290143	-0.187	-0.236714	-0.154429	-0.131857	NA	-0.133857	-0.229429	0.301571	0.435857	0.0807143	-0.173571	0.292	-0.183	-0.081	-0.037	0.149286	-0.135714	0.157571	-0.274714	NA	0.350429	NA	0.662857
89	-0.236429	-0.603286	0.166143	-0.148571	0.000571429	0.393857	0.0658571	0.0332857	-0.163143	-0.127857	0.105	-0.0114286	0.182143	-0.442857	0.0872857	0.169143	0.0385714	0.144857	-0.0522857	0.0464286	0.255571	NA	NA	-0.00442857	0.0742857	-0.0451429	0.053	-0.0507143	0.0745714	-0.200857	NA	-0.123857	0.169571	-0.0144286	-0.168143	-0.348286	0.211429	0.003	-0.06	0.021	-0.093	0.0882857	-0.0167143	-0.0574286	0.128286	NA	-0.120571	NA	0.0328571
90	-0.395429	0.217714	-0.159857	0.0254286	0.0975714	-0.140143	0.238857	-0.00571429	0.0208571	-0.0518571	-0.12	-0.0434286	0.584143	0.420143	0.371286	0.0401429	-0.0764286	-0.205143	-0.295286	-0.168571	-0.0864286	NA	NA	-0.298429	-0.107714	-0.119143	-0.056	-0.0297143	0.101571	0.190143	NA	-0.0948571	-0.226429	-0.0364286	0.0168571	0.198714	-0.0335714	0.372	0.022	0.464	0.335	0.0162857	0.261286	-0.140429	-0.0227143	NA	0.0294286	NA	0.369857
91	-0.208429	0.200714	0.135143	0.0494286	-0.138429	-0.172143	0.111857	-0.00671429	-0.00814286	-0.0848571	0.012	0.105571	-0.122857	-0.182857	-0.0687143	-0.0888571	-0.0234286	0.176857	-0.00428571	0.106429	0.0785714	NA	NA	0.0625714	-0.0567143	0.0268571	0.14	0.0332857	-0.0744286	-0.0588571	NA	-0.0258571	0.0515714	0.0295714	-0.305143	-0.0242857	-0.292571	-0.201	-0.112	-0.024	-0.089	-0.0687143	0.225286	-0.0224286	0.332286	NA	0.167429	NA	-0.103143
92	0.309143	0.458	0.00285714	0.525714	0.00671429	-0.276286	0.369714	-0.0441429	0.0207143	-0.743429	-0.0558571	-0.133571	0.381286	-0.135714	0.0445714	0.121857	0.158143	-0.478143	0.0978571	0.0385714	-0.111857	-0.340429	NA	-0.328286	0.0392857	0.177429	-0.0222857	-0.0534286	0.271714	0.362571	NA	0.197571	NA	-0.204143	-0.0194286	0.585429	0.203286	0.0867143	-0.072	-0.170857	NA	-0.0891429	-0.00414286	-0.0521429	0.0305714	NA	0.109857	0.0521429	0.0622857
93	0.416143	0.004	0.269857	0.421714	0.0827143	0.0727143	-0.305286	-0.0191429	0.583714	0.651571	0.292143	0.134429	-0.0757143	-0.0777143	0.0745714	0.301857	0.123143	0.472857	0.216857	-0.00342857	0.0711429	0.00557143	NA	0.0857143	0.0652857	0.245429	0.0297143	0.241571	0.166714	0.267571	NA	0.357571	NA	0.0648571	-0.0224286	-0.0275714	0.249286	-0.0532857	-0.26	-0.285857	NA	-0.0471429	-0.0671429	-0.0341429	-0.354429	NA	-0.0741429	-0.0508571	-0.145714
94	-0.0558571	-0.189	-0.00514286	-0.0142857	-0.0922857	0.329714	-0.467286	0.0928571	-0.0952857	0.00257143	0.149143	0.101429	0.0632857	-0.306714	0.144571	-0.266143	0.159143	0.0358571	0.0438571	0.210571	0.381143	-0.330429	NA	0.00271429	-0.0327143	0.171429	0.0517143	0.0815714	-0.0402857	-0.104429	NA	0.176571	NA	0.188857	-0.0754286	-0.517571	0.0402857	-0.0792857	0.129	0.130143	NA	0.129857	0.158857	0.155857	-0.337429	NA	-0.0701429	-0.248857	0.185286
95	-0.167857	-0.105	-0.339143	-0.127286	-0.00928571	0.0817143	1.35671	-0.158143	0.115714	-0.231429	-0.0978571	-0.191571	-0.194714	0.256286	0.189571	0.107857	0.159143	-0.177143	-0.0341429	-0.239429	0.00814286	0.0485714	NA	0.0287143	-0.152714	-0.176571	0.0857143	0.153571	0.149714	0.150571	NA	-0.302429	NA	-0.0761429	0.194571	-0.120571	-0.0997143	-0.0382857	0.08	0.102143	NA	0.0468571	0.000857143	-0.0261429	0.429571	NA	-0.0521429	0.129143	-0.0267143
96	-0.363857	-0.337	0.270857	-0.218286	0.0177143	0.594714	-0.780286	0.0128571	-0.259286	0.475571	0.234143	0.265429	-0.138714	-0.166714	-0.723429	-0.159143	0.131143	-0.129143	0.294857	0.190571	0.0931429	0.323571	NA	-0.114286	-0.0487143	-0.262571	0.0707143	-0.00142857	-0.356286	-0.0694286	NA	-0.217429	NA	0.107857	-0.0474286	0.261429	0.244286	-0.161286	0.084	-0.246857	NA	-0.117143	0.105857	0.0328571	0.152571	NA	-0.0451429	-0.166857	0.245286
97	-0.0148571	-0.058	-0.191143	-0.667286	0.146714	-0.113286	0.0207143	0.185857	-0.0812857	0.0865714	-0.275857	-0.105571	-0.0197143	0.446286	0.292571	0.0278571	-0.259857	0.390857	0.0218571	-0.0474286	-0.173857	0.267571	NA	0.146714	0.135286	-0.273571	-0.186286	-0.340429	-0.345286	-0.435429	NA	-0.264429	NA	0.0438571	0.0555714	-0.165571	-0.0557143	0.496714	0.308	0.521143	NA	0.179857	0.00785714	-0.0751429	0.231571	NA	0.129857	0.604143	0.0662857
98	-0.122857	0.227	-0.00814286	0.0797143	-0.152286	-0.689286	-0.194286	-0.0701429	-0.284286	-0.241429	-0.245857	-0.0705714	-0.0157143	-0.0157143	-0.0224286	-0.134143	-0.470857	-0.115143	-0.641143	-0.149429	-0.267857	0.0255714	NA	0.178714	-0.00571429	0.118429	-0.0292857	-0.0814286	0.153714	-0.171429	NA	0.0525714	NA	-0.125143	-0.0854286	-0.0155714	-0.581714	-0.251286	-0.269	-0.0498571	NA	-0.103143	-0.202143	-0.00114286	-0.152429	NA	0.00185714	-0.318857	-0.386714
99	0.231143	-0.444714	0.419	-0.0925714	-0.271286	NA	-0.405714	0.134	-0.206286	0.303143	0.194857	0.210429	-0.156571	0.266429	-0.480571	-0.141571	0.282429	-0.0932857	0.194143	0.308286	0.0791429	-0.178714	0.0681429	0.118857	0.163571	0.164143	0.111429	0.0638571	0.217143	-0.359	NA	0.385714	0.200714	0.121714	0.0204286	0.349	-0.125714	-0.389	-0.0104286	-0.271714	NA	-0.302714	0.065	0.0678571	0.0232857	NA	0.187714	-0.359	-0.347286
100	0.295143	-0.0997143	0.313	-0.247571	-0.0902857	NA	-0.0327143	-0.006	-0.397286	0.355143	0.0458571	0.508429	-0.0785714	-0.174571	-0.277571	0.0274286	-0.167571	0.344714	-0.439857	0.0842857	0.207143	0.0932857	0.146143	0.220857	-0.00142857	0.349143	-0.00857143	0.119857	0.135143	-0.062	NA	0.312714	0.115714	0.341714	-0.0615714	0.027	-0.176714	-0.232	-0.0994286	-0.547714	NA	-0.150714	-0.303	0.210857	-0.0437143	NA	-0.00528571	-0.24	-0.215286
101	0.212143	-0.107714	0.058	0.143429	0.129714	NA	-0.226714	-0.1	0.126714	0.317143	-0.0261429	-0.0425714	0.427429	-0.107571	-0.177571	0.0494286	0.0254286	0.247714	-0.172857	-0.104714	-0.162857	0.345286	-0.370857	0.145857	0.0685714	0.0111429	-0.0905714	-0.0971429	-0.0258571	0.167	NA	-0.478286	-0.200286	0.0837143	-0.424571	-0.008	0.469286	0.158	-0.0334286	0.188286	NA	-0.0647143	0.149	0.0248571	0.132286	NA	0.0997143	0.204	1.01571
102	-0.341857	0.128286	-0.09	-0.151571	0.250714	NA	-0.0377143	-0.008	-0.261286	-0.116857	-0.102143	-0.330571	0.0614286	0.185429	0.467429	0.108429	0.0924286	0.214714	-0.248857	-0.147714	-0.405857	0.345286	0.103143	0.0448571	0.300571	-0.00485714	0.0244286	0.178857	-0.112857	0.037	NA	0.0207143	-0.169286	-0.0802857	-0.429571	-0.19	-0.148714	0.551	-0.0684286	0.656286	NA	0.152286	0.831	-0.0831429	0.0272857	NA	-0.0632857	0.582	-0.293286
103	-0.131857	0.319286	-0.33	0.337429	0.0287143	NA	-0.0517143	-0.037	0.433714	-0.342857	-0.0591429	-0.113571	-0.413571	-0.250571	0.111429	-0.175571	0.0964286	-0.361286	0.369143	-0.0447143	0.301143	-0.107714	-0.0248571	-0.0301429	-0.213429	-0.146857	0.0594286	-0.170143	0.0141429	0.025	NA	-0.0182857	0.0387143	-0.180286	0.0744286	0.145	0.0932857	-0.327	0.0375714	-0.277714	NA	0.132286	-0.361	-0.0231429	-0.0987143	NA	-0.0222857	-0.535	0.327714
104	-0.317857	0.458286	-0.375	0.181429	0.370714	NA	0.318286	-0.103	0.0387143	-0.418857	-0.0501429	-0.246571	-0.0465714	0.165429	0.313429	0.232429	-0.403571	-0.624286	-0.0768571	-0.250714	-0.140857	-0.199714	-0.574857	-0.824143	-0.0594286	-0.255857	-0.0975714	-0.0631429	-0.128857	0.095	NA	-0.691286	-0.103286	-0.0702857	1.06243	0.074	-0.0197143	0.102	0.00457143	0.410286	NA	0.264286	0.043	-0.218143	0.0242857	NA	-0.291286	0.267	-0.301286
105	0.0531429	-0.253714	0.005	-0.170571	-0.418286	NA	0.436286	0.12	0.265714	-0.0968571	-0.00314286	0.0144286	0.206429	-0.0845714	0.0434286	-0.100571	0.0744286	0.271714	0.375143	0.155286	0.122143	-0.297714	0.653143	0.323857	-0.258429	-0.116857	0.00142857	-0.0321429	-0.0988571	0.097	NA	0.468714	0.117714	-0.216286	-0.241571	-0.397	-0.0917143	0.137	0.169571	-0.157714	NA	-0.0307143	-0.424	0.0208571	-0.0647143	NA	0.0947143	0.081	-0.186286
106	0.195	-0.0348571	0.240286	0.147286	0.199429	-0.612143	NA	0.0315714	0.0218571	0.133714	0.0418571	-0.013	0.079	NA	-0.0574286	-0.366571	0.190286	-0.0332857	0.138	-0.0478571	0.0324286	0.212	NA	-0.093	-0.0577143	0.124	-0.0377143	0.0725714	0.079	-0.0927143	-0.293429	0.198429	0.0621429	0.0264286	0.238429	NA	0.280857	-0.00771429	-0.0397143	-0.00285714	-0.176143	0.0202857	0.224429	0.153571	0.509857	NA	NA	-0.0997143	0.171
107	-0.02	-0.0108571	0.151286	0.0752857	-0.183571	0.531857	NA	-0.0154286	0.116857	0.283714	0.0838571	0.219	0.323	NA	-0.227429	0.111429	-0.223714	0.411714	0.227	0.284143	0.0824286	0.285	NA	0.344	-0.0497143	-0.034	0.183286	0.148571	0.129	0.172286	-0.175429	-0.141571	0.165143	-0.00257143	0.116429	NA	0.0848571	-0.378714	0.102286	-0.385857	-0.741143	-0.120714	-0.224571	0.0815714	0.341857	NA	NA	-0.519714	0.201
108	-0.141	-0.157857	0.0792857	-0.0507143	-0.0825714	-0.232143	NA	-0.0414286	-0.0921429	-0.0652857	0.0938571	-0.087	0.097	NA	0.0515714	0.116429	-0.106714	0.627714	0.105	0.199143	0.213429	0.193	NA	0.084	0.0532857	-0.017	-0.137714	0.362571	0.202	-0.230714	-0.624429	-0.0145714	0.116143	0.305429	-0.0355714	NA	-0.237143	-0.127714	-0.0937143	-0.213857	-0.311143	0.163286	0.167429	0.296571	0.0508571	NA	NA	-0.130714	0.322
109	-0.052	-0.0238571	-0.229714	-0.0347143	-0.251571	0.288857	NA	-0.0244286	-0.167143	-0.445286	-0.0281429	-0.158	-0.596	NA	0.132571	0.306429	-0.236714	-0.740286	-0.341	-0.116857	-0.161571	-0.009	NA	-0.463	-0.0627143	-0.17	-0.0527143	-0.0664286	-0.072	0.0172857	-0.456429	-0.161571	0.113143	0.0274286	-0.142571	NA	-0.0171429	0.100286	-0.484714	0.328143	0.377857	0.0862857	0.0114286	-0.0874286	-0.101143	NA	NA	0.126286	-0.077
110	0.058	0.0381429	-0.0787143	0.0162857	0.0984286	-0.269143	NA	0.164571	-0.158143	0.168714	0.100857	0.061	-0.22	NA	-0.113429	0.0754286	0.149286	-0.548286	-0.001	-0.183857	-0.00757143	-0.087	NA	-0.206	-0.0157143	0.075	0.110286	-0.0694286	-0.073	-0.193714	0.624571	0.130429	0.130143	-0.282571	-0.105571	NA	0.0148571	-0.305714	-0.134714	0.0791429	-0.212143	-0.293714	-0.0965714	-0.167429	-0.810143	NA	NA	-0.0897143	0.271
111	-0.217	0.177143	-0.446714	-0.106714	0.389429	-0.561143	NA	-0.193429	0.0768571	-0.231286	-0.240143	-0.293	0.103	NA	0.500571	0.428429	0.102286	0.213714	-0.196	-0.260857	-0.259571	-0.653	NA	-0.041	0.191286	0.222	-0.0547143	-0.149429	0.005	0.311286	-0.240429	0.166429	-0.273857	0.164429	-0.128571	NA	0.214857	0.592286	0.533286	0.377143	1.00686	0.184286	0.184429	0.0945714	0.0108571	NA	NA	0.583286	-1.101
112	0.177	0.0121429	0.284286	-0.0467143	-0.169571	0.853857	NA	0.0785714	0.201857	0.155714	-0.0521429	0.271	0.214	NA	-0.286429	-0.671571	0.125286	0.0687143	0.068	0.126143	0.100429	0.059	NA	0.375	-0.0587143	-0.2	-0.0107143	-0.298429	-0.27	0.0162857	1.16557	-0.177571	-0.312857	-0.238571	0.0574286	NA	-0.341143	0.127286	0.117286	-0.181857	0.0558571	-0.0397143	-0.266571	-0.371429	-0.00214286	NA	NA	0.130286	0.213
113	0.166143	0.169571	0.0822857	0.197143	0.0164286	0.319571	-0.281571	-0.0967143	-0.0444286	-0.129143	0.0954286	0.0391429	0.159143	-0.460857	0.186286	0.234286	0.0768571	-0.463429	0.221857	-0.127	-0.0721429	NA	NA	0.041	-0.106857	0.0701429	0.176857	0.0974286	-0.105714	-0.126286	0.463429	-0.237429	0.0918571	NA	NA	-0.265857	0.140571	0.00542857	-0.029	-0.007	0.0684286	0.00742857	0.191714	0.0775714	-0.0611429	NA	NA	NA	-0.0492857
114	0.111143	-0.101429	0.248286	0.0321429	-0.245571	-0.210429	-0.172571	0.267286	0.216571	0.0108571	0.316429	0.145143	0.161143	0.00914286	0.0712857	0.192286	0.136857	-0.713429	1.08086	0.396	0.237857	NA	NA	0.41	-0.0248571	0.0361429	0.198857	0.164429	0.0152857	0.278714	-0.173571	0.352571	0.357857	NA	NA	0.477143	0.254571	-0.474571	-0.438	-0.238	-0.459571	0.0494286	0.279714	-0.0134286	-0.397143	NA	NA	NA	-0.213286
115	-0.188857	0.232571	-0.332714	0.0231429	0.243429	0.458571	0.337429	0.00928571	0.0725714	-0.331143	0.0564286	-0.204857	0.349143	0.305143	0.409286	0.00328571	-0.0431429	-0.0714286	-0.462143	0.02	-0.145143	NA	NA	-0.353	0.104143	-0.0678571	-0.265143	-0.0745714	-0.0647143	-0.259286	-1.44257	0.156571	0.000857143	NA	NA	0.219143	-0.136429	0.477429	-0.282	0.726	0.569429	0.202429	0.340714	-0.113429	-0.188143	NA	NA	NA	0.966714
116	0.187143	0.212571	0.172286	-0.00285714	-0.0285714	-0.451429	-0.342571	-0.00471429	-0.269429	0.788857	0.0944286	0.0181429	0.300143	0.00314286	-0.0367143	-0.0747143	0.228857	0.737571	-0.227143	0.261	-0.0641429	NA	NA	0.081	-0.0328571	0.273143	-0.0831429	-0.0965714	0.0422857	-0.104286	-0.760571	0.171571	0.124857	NA	NA	0.138143	-0.383429	0.231429	-0.188	-0.128	0.418429	0.114429	0.375714	-0.281429	-0.176143	NA	NA	NA	-0.127286
117	0.105143	-0.361429	-0.348714	0.0341429	-0.128571	-0.239429	-0.0155714	-0.118714	-0.00742857	-0.113143	-0.475571	-0.110857	-0.000857143	0.513143	-0.506714	0.0362857	-0.315143	-0.266429	-0.180143	-0.373	-0.0121429	NA	NA	0.049	-0.0578571	-0.307857	0.134857	-0.0305714	0.121286	0.169714	0.439429	-0.258429	-0.522143	NA	NA	-0.454857	0.0885714	-0.390571	0.194	-0.411	-0.483571	-0.0875714	-0.579286	0.183571	0.0338571	NA	NA	NA	-0.238286
118	-0.363857	-0.116429	0.148286	-0.194857	-0.0585714	-0.0934286	0.571429	-0.0477143	-0.139429	0.311857	-0.0845714	0.177143	-0.785857	-0.536857	-0.378714	-0.361714	-0.0731429	1.22457	-0.0681429	-0.169	0.0658571	NA	NA	0.31	-0.0348571	-0.0918571	-0.153143	0.126429	0.104286	-0.0122857	1.03443	-0.150429	-0.0851429	NA	NA	-0.0508571	-0.0774286	-0.0735714	0.832	-0.241	-0.385571	-0.389571	-0.305286	0.150571	0.606857	NA	NA	NA	-0.287286
119	-0.0168571	-0.0354286	0.0302857	-0.0888571	0.201429	0.216571	-0.0965714	-0.00871429	0.171571	-0.538143	-0.00257143	-0.0638571	-0.182857	0.167143	0.255286	-0.0297143	-0.0111429	-0.447429	-0.365143	-0.008	-0.0101429	NA	NA	-0.538	0.153143	0.0881429	-0.00914286	-0.186571	-0.112714	0.0537143	0.439429	-0.0344286	0.0318571	NA	NA	-0.0628571	0.113571	0.224429	-0.089	0.299	0.272429	0.103429	-0.303286	-0.00342857	0.181857	NA	NA	NA	-0.0512857
120	0.308143	0.0247143	-0.115429	-0.0585714	0.128143	0.168	0.775571	0.00428571	0.288286	0.112	-0.0741429	-0.0405714	0.118286	-0.108286	0.116857	-0.141	-0.145	0.269714	-0.257429	-0.303857	-0.087	NA	0.217286	-0.0911429	-0.045	0.0382857	0.268286	0.0751429	0.107571	0.358429	-0.706429	-0.289143	0.012	-0.312	0.0118571	0.271571	0.461571	0.0442857	0.361429	-0.0198571	-0.510429	-0.024	0.0348571	-0.207143	0.284429	NA	NA	0.0681429	0.0682857
121	-0.0798571	0.0547143	0.172571	-0.0885714	-0.161857	-0.632	-0.325429	0.0452857	0.169286	0.116	0.0288571	-0.0285714	-0.226714	0.198714	-0.0431429	0.129	0.224	-0.0462857	0.266571	0.177143	0.031	NA	-0.0307143	-0.0951429	-0.344	0.282286	-0.0307143	0.0331429	-0.0824286	-0.0615714	0.752571	0.0878571	0.081	-0.039	0.303857	-2.20943	0.170571	-0.165714	0.115429	-0.526857	-0.357429	-0.152	0.0198571	0.0898571	0.0994286	NA	NA	-0.293857	-0.159714
122	-0.150857	0.00471429	-0.554429	-0.0435714	0.220143	-0.354	-0.139429	-0.0697143	-0.214714	-0.588	-0.269143	-0.365571	-0.0267143	0.696714	0.151857	-0.237	-0.003	-0.333286	-1.01543	-0.475857	-0.256	NA	-0.129714	-0.822143	0.092	-0.0737143	-0.407714	-0.374857	-0.176429	-0.0705714	-0.0484286	-0.199143	-0.391	-0.243	0.0688571	-0.750429	-0.544429	0.856286	0.0194286	0.556143	1.27157	0.266	0.0228571	0.0108571	0.164429	NA	NA	0.772143	-0.0917143
123	0.0621429	-0.168286	0.0795714	-0.106571	-0.0818571	0.813	-0.180429	-0.00871429	-0.0947143	0.266	0.138857	-0.0175714	-0.203714	-0.509286	0.0718571	-0.106	-0.055	0.286714	-0.189429	0.244143	0.121	NA	0.0182857	0.0608571	0.125	0.0672857	-0.164714	0.117143	0.131571	0.0254286	-0.496429	0.0578571	0.14	0.526	0.126857	0.765571	0.000571429	0.146286	-0.131571	0.0561429	0.218571	0.197	-0.238143	0.163857	-0.0695714	NA	NA	0.0851429	-0.0387143
124	-0.0558571	0.0347143	0.112571	-0.0675714	-0.124857	-0.537	0.0405714	0.0672857	-0.112714	-0.1	0.125857	0.225429	0.712286	0.229714	-0.213143	0.148	-0.2	0.0427143	-0.0804286	0.221143	0.089	NA	0.0722857	0.112857	0.037	-0.227714	-0.0357143	-0.0328571	-0.00242857	-0.0985714	-0.110429	0.0618571	0.146	-0.027	0.105857	0.695571	-0.136429	-0.184714	-0.157571	0.0231429	-0.353429	-0.099	0.0128571	-0.0641429	-0.126571	NA	NA	-0.288857	0.120286
125	-0.0958571	-0.0682857	0.288571	0.256429	0.0471429	0.321	0.000571429	-0.0627143	-0.239714	0.285	-0.0111429	0.243429	-0.278714	-0.510286	-0.0341429	0.234	0.288	-0.151286	0.810571	0.0991429	0.009	NA	-0.319714	0.610857	0.157	-0.0447143	0.336286	0.345143	0.0375714	0.0244286	0.304571	0.209857	-0.036	0.202	-0.227143	0.913571	0.342571	-0.403714	-0.162571	0.142143	-0.118429	-0.056	0.0538571	0.0588571	-0.313571	NA	NA	-0.320857	-0.269714
126	0.0121429	0.117714	0.0165714	0.108429	-0.0268571	0.221	-0.171429	0.0242857	0.204286	-0.091	0.0608571	-0.0165714	-0.0947143	0.00271429	-0.0501429	-0.027	-0.109	-0.0682857	0.465571	0.0381429	0.093	NA	0.172286	0.223857	-0.022	-0.0417143	0.0342857	-0.162857	-0.0154286	-0.177571	0.304571	0.0708571	0.048	-0.107	-0.390143	0.313571	-0.294429	-0.292714	-0.0445714	-0.230857	-0.150429	-0.132	0.0938571	-0.0521429	-0.0385714	NA	NA	-0.0218571	0.371286
127	0.124	0.173714	-0.112	0.185429	0.0698571	NA	-0.248857	0.0812857	0.132429	-0.022	-0.0752857	-0.0425714	-0.265	NA	-0.096	-0.206286	0.103714	0.341857	0.685429	0.125857	0.0561429	0.267	NA	0.637571	-0.022	-0.00542857	-0.0977143	-0.0664286	0.0485714	0.0491429	0.442857	-0.0504286	-0.104714	NA	0.0665714	0.0394286	0.0114286	0.312429	-0.114857	0.0972857	NA	0.0548571	0.0411429	0.0341429	0.0137143	NA	NA	0.250143	NA
128	-0.64	-0.413286	0.114	-0.168571	0.0388571	NA	0.764143	-0.0667143	0.173429	0.883	0.0167143	0.130429	-0.025	NA	0.122	-0.268286	-0.181286	0.220857	0.128429	0.0998571	0.0401429	0.054	NA	0.320571	-0.194	-0.0724286	0.0112857	-0.195429	0.126571	-0.0248571	0.282857	0.157571	-0.122714	NA	-0.0374286	-0.440571	-0.375571	-0.397571	0.194143	-0.215714	NA	-0.0521429	-0.110857	0.221143	-0.192286	NA	NA	-0.0828571	NA
129	0.044	-0.216286	-0.325	0.167429	0.0578571	NA	-0.169857	-0.257714	-0.337571	-0.296	0.102714	-0.186571	-0.254	NA	0.043	-0.0182857	-0.106286	-0.853143	-0.492571	-0.110143	0.0291429	0.324	NA	-0.751429	-0.111	-0.425429	-0.0977143	0.0575714	-0.0774286	-0.0688571	0.566857	-0.551429	0.169286	NA	-0.322429	0.202429	-0.0225714	0.103429	-0.167857	0.192286	NA	0.0508571	0.0631429	-0.278857	0.137714	NA	NA	0.0321429	NA
130	0.464	0.256714	0.435	-0.208571	-0.0311429	NA	0.276143	0.182286	-0.420571	-0.009	0.0227143	0.0314286	0.212	NA	-0.136	0.0347143	-0.0112857	-0.101143	-0.614571	-0.00314286	0.0401429	-0.421	NA	-0.579429	0.007	-0.289429	-0.0867143	-0.0864286	-0.0364286	0.233143	-0.764143	-0.435429	0.0122857	NA	-0.104429	0.0274286	0.0944286	-0.102571	0.0861429	-0.0697143	NA	-0.0371429	-0.140857	0.163143	0.169714	NA	NA	-0.288857	NA
131	0.185	0.00971429	-0.363	0.0944286	-0.0211429	NA	-0.386857	0.00228571	0.322429	-0.681	-0.0372857	-0.191571	0.666	NA	-0.034	0.226714	0.0567143	0.0138571	-0.0615714	0.0568571	-0.0168571	-0.798	NA	-0.290429	-0.078	0.0765714	0.139286	0.274571	-0.0314286	-0.0168571	0.0898571	0.281571	-0.0577143	NA	-0.0754286	0.183429	-0.126571	-0.0545714	0.112143	-0.0487143	NA	-0.0311429	0.0451429	-0.435857	-0.171286	NA	NA	-0.0328571	NA
132	0.089	0.122714	0.36	0.0594286	-0.0821429	NA	0.344143	0.0372857	0.0524286	0.144	0.0527143	0.245429	-0.163	NA	-0.034	0.0387143	0.167714	0.405857	-0.0345714	0.123857	-0.169857	0.479	NA	0.340571	0.287	0.161571	0.0252857	-0.0614286	0.0165714	0.169143	-0.236143	0.0775714	0.127286	NA	0.231571	0.0944286	0.272429	-0.172571	-0.0398571	-0.339714	NA	-0.00914286	-0.0948571	0.102143	-0.0552857	NA	NA	-0.0748571	NA
133	-0.266	0.0667143	-0.109	-0.129571	-0.0321429	NA	-0.578857	0.0212857	0.0774286	-0.019	-0.0822857	0.0134286	-0.171	NA	0.135	0.192714	-0.0292857	-0.0281429	0.389429	-0.293143	0.0211429	0.095	NA	0.322571	0.111	0.554571	0.106286	0.0775714	-0.0464286	-0.340857	-0.382143	0.520571	-0.0237143	NA	0.241571	-0.106571	0.146429	0.311429	-0.0698571	0.384286	NA	0.0238571	0.197143	0.194143	0.0977143	NA	NA	0.197143	NA
134	-0.246143	-0.0925714	0.0318571	0.0257143	-0.182	NA	0.0947143	0.143	0.216286	0.277571	0.0857143	0.0654286	0.206143	-0.298714	0.016	-0.398571	0.104	-0.0188571	0.623714	0.028	0.0391429	-0.0212857	NA	-0.0238571	-0.134857	0.0485714	0.0387143	0.118429	-0.00914286	-0.0742857	NA	0.413143	0.145143	0.0441429	0.237429	0.361857	0.327857	0.0465714	0.00671429	-0.163429	-0.184286	-0.121429	0.391857	0.134143	-0.195	0.125	NA	0.223571	-0.210714
135	-0.493143	0.00842857	-0.0781429	-0.224286	-0.057	NA	0.215714	-0.058	-0.365714	-0.320429	0.0167143	0.0534286	-0.397857	0.126286	-0.038	-0.0945714	-0.027	-0.190857	-0.207286	0.091	0.182143	0.140714	NA	-0.267857	0.103143	0.0235714	0.0447143	0.163429	-0.218143	0.284714	NA	0.117143	-0.0658571	-0.0758571	0.0934286	0.0928571	-0.102143	-0.493429	-0.242286	-0.298429	-0.452286	-0.0134286	-0.468143	0.213143	-0.429	0.229	NA	-0.520429	0.159286
136	-0.0111429	-0.00757143	-0.0871429	0.143714	0.106	NA	-0.0122857	0.054	0.324286	0.746571	0.0767143	-0.153571	0.194143	0.0622857	-0.061	-0.0175714	0.171	0.333143	0.336714	0.14	-0.139857	0.344714	NA	0.829143	-0.0108571	0.212571	-0.00828571	0.142429	0.0198571	-0.0992857	NA	-0.0928571	-0.00585714	0.0811429	0.0654286	0.0388571	-0.230143	0.154571	0.188714	-0.0444286	0.575714	0.0915714	0.102857	0.200143	-0.078	0.202	NA	0.173571	0.0152857
137	0.631857	-0.139571	0.337857	0.0847143	0.042	NA	-0.375286	-0.001	0.00228571	0.515571	0.184714	0.198429	0.184143	-0.540714	-0.01	-0.00157143	-0.062	0.383143	-0.187286	0.027	0.0381429	0.156714	NA	0.0961429	-0.227857	-0.0594286	0.0247143	-0.130571	-0.0131429	-0.257286	NA	-0.313857	0.209143	0.0791429	-0.581571	0.0848571	-0.282143	0.0915714	0.214714	0.0935714	-0.000285714	-0.0554286	0.187857	-0.489857	0.015	-0.504	NA	0.0445714	0.300286
138	0.120857	0.234429	-0.283143	0.168714	0.076	NA	0.0297143	-0.073	0.119286	-0.632429	-0.0342857	-0.106571	0.0711429	0.297286	-0.048	0.197429	0.043	-0.309857	-0.673286	0.044	0.147143	0.366714	NA	-0.478857	0.141143	-0.119429	-0.0542857	-0.179571	0.364857	-0.0292857	NA	-0.180857	0.0291429	-0.255857	0.188429	-0.0421429	0.311857	0.0995714	-0.228286	0.254571	-0.00928571	0.141571	0.0578571	-0.0338571	0.521	-0.11	NA	0.0305714	-0.205714
139	-0.155143	-0.000571429	-0.0231429	0.101714	0.055	NA	0.00271429	-0.046	0.150286	-0.239429	-0.161286	-0.0225714	0.572143	0.277286	-0.154	0.0324286	-0.091	-0.275857	-0.180286	-0.23	-0.136857	-0.380286	NA	-0.237857	0.0811429	-0.000428571	-0.124286	0.0244286	-0.0811429	0.330714	NA	-0.106857	-0.160857	0.0771429	0.179429	-0.263143	0.108857	0.170571	0.0957143	-0.110429	0.210714	-0.0474286	-0.0551429	0.0221429	0.282	0.125	NA	0.182571	-0.0657143
140	0.152857	-0.00257143	0.101857	-0.300286	-0.04	NA	0.0447143	-0.019	-0.446714	-0.347429	-0.168286	-0.0345714	-0.829857	0.0762857	0.295	0.282429	-0.138	0.0791429	0.287714	-0.1	-0.129857	-0.607286	NA	0.0831429	0.0481429	-0.105429	0.0787143	-0.138571	-0.0631429	-0.155286	NA	0.164143	-0.150857	0.0501429	-0.182571	-0.273143	-0.134143	-0.0694286	-0.0352857	0.268571	-0.140286	0.00457143	-0.217143	-0.0458571	-0.116	-0.067	NA	-0.134429	0.00728571
141	-0.0157143	0.072	-0.00614286	0.253571	0.0577143	NA	-0.255429	0.0745714	0.0594286	0.356286	0.305857	-0.0185714	-0.412143	NA	-0.137143	0.318	0.215857	0.273143	0.338	0.368143	0.028	0.178	NA	0.071	0.0717143	0.287714	0.058	0.490857	0.0547143	-0.153571	-0.705429	0.322857	0.287286	0.0522857	0.0668571	0.0252857	0.146571	-0.303	-0.0438571	-0.115286	NA	-0.200714	0.389571	0.062	-0.305	NA	NA	-0.336857	NA
142	0.417286	-0.271	-0.0631429	-0.200429	-0.165286	NA	0.0685714	-0.124429	-0.123571	-0.0777143	-0.0771429	0.0174286	0.274857	NA	0.111857	0.111	-0.228143	0.155143	0.071	-0.102857	-0.07	-0.211	NA	-0.118	-0.0502857	0.185714	0.008	-0.0841429	-0.00928571	-0.318571	-0.683429	0.106857	-0.154714	-0.217714	0.208857	0.356286	0.0625714	0.39	0.252143	-0.0462857	NA	0.00828571	0.173571	-0.235	0.109	NA	NA	0.301143	NA
143	-0.150714	0.046	-0.102143	0.134571	-0.0452857	NA	-0.148429	0.266571	-0.250571	-0.340714	0.0988571	-0.0945714	0.0218571	NA	0.0538571	-0.055	0.125857	-0.367857	0.572	0.0641429	-0.14	-0.001	NA	0.041	0.0437143	0.278714	0.127	0.386857	-0.0632857	-0.138571	0.0575714	0.161857	0.0922857	0.143286	0.482857	0.119286	0.236571	-0.075	-0.112857	0.0767143	NA	0.0652857	0.106571	-0.011	-0.049	NA	NA	0.00914286	NA
144	-0.0257143	-0.074	-0.0171429	0.0665714	-0.0182857	NA	0.0395714	-0.00642857	0.168429	0.527286	0.00585714	-0.0975714	0.566857	NA	-0.0611429	0.012	-0.0401429	0.0411429	0.088	0.0801429	0.091	0.268	NA	0.329	-0.0692857	-1.01129	-0.098	-0.0731429	-0.0412857	0.229429	0.463571	-0.799143	0.0232857	0.161286	-0.521143	-0.412714	-0.0504286	-0.133	0.0101429	-0.00728571	NA	0.172286	-0.0114286	0.426	0.322	NA	NA	0.225143	NA
145	-0.0987143	0.03	0.113857	-0.192429	0.147714	NA	0.0435714	-0.114429	-0.0535714	-0.356714	-0.250143	0.0794286	0.207857	NA	0.147857	-0.105	-0.0661429	0.0171429	-0.639	-0.293857	-0.052	0.125	NA	-0.101	0.243714	-0.0902857	-0.179	-0.426143	-0.0252857	0.255429	1.18457	-0.102143	-0.170714	-0.0367143	0.0218571	0.0812857	-0.0754286	0.39	-0.133857	0.450714	NA	0.162286	-0.0444286	-0.142	-0.135	NA	NA	0.363143	NA
146	-0.0757143	0.144	-0.00514286	0.0345714	0.114714	NA	0.184571	-0.134429	-0.397571	-0.514714	-0.0841429	0.0424286	-0.149143	NA	0.0558571	-0.043	0.155857	-0.450857	-0.521	-0.0318571	0.134	-0.196	NA	-0.436	-0.185286	0.218714	0.064	-0.267143	0.130714	0.0964286	-0.685429	0.254857	-0.0687143	-0.230714	-0.456143	-0.170714	-0.0684286	0.309	0.0791429	-0.0412857	NA	0.00928571	0.167571	-0.312	0.14	NA	NA	0.121143	NA
147	-0.0507143	0.053	0.0798571	-0.0964286	-0.0912857	NA	0.0675714	0.0385714	0.597429	0.406286	0.000857143	0.0714286	-0.510143	NA	-0.171143	-0.238	-0.163143	0.332143	0.091	-0.0838571	0.009	-0.163	NA	0.214	-0.0542857	0.130714	0.02	-0.0271429	-0.0462857	0.0294286	0.368571	0.0548571	-0.00871429	0.128286	0.196857	0.00128571	-0.251429	-0.578	-0.0508571	-0.317286	NA	-0.216714	-0.781429	0.212	-0.082	NA	NA	-0.682857	NA
148	0.0998571	-0.348714	0.230714	0.0797143	-0.691143	0.385857	1.03271	0.204	0.615143	0.240571	-0.01	0.207571	0.322429	NA	0.103571	0.0637143	0.369286	-0.200714	-0.187	-0.0177143	0.0471429	NA	0.0371429	0.171571	-0.174714	-0.294857	-0.185571	0.109857	-0.215714	-0.195	-0.300143	-0.258857	-0.0195714	-0.0587143	0.0948571	0.909286	-0.0268571	-0.104429	-0.198857	-0.00557143	-0.417286	-0.106571	0.180143	-0.252857	0.27	NA	0.0974286	-0.0641429	0.377
149	0.175857	0.417286	-0.0592857	-0.0932857	0.0618571	1.75486	0.134714	0.041	-0.245857	-0.350429	0	0.00157143	0.366429	NA	-0.0674286	-0.169286	-0.108714	-0.698714	-1.058	0.0612857	-0.151857	NA	0.332143	-0.682429	0.0842857	0.191143	0.00942857	0.0628571	-0.183714	-0.064	0.187857	0.173143	-0.0645714	-0.161714	-0.00414286	0.0622857	0.178143	0.105571	0.0511429	0.0124286	-0.306286	-0.0155714	0.212143	-0.00485714	-0.258	NA	0.161429	0.0848571	0.223
150	0.376857	-0.131714	-0.00128571	-0.0642857	0.377857	-0.716143	-0.562286	-0.204	-0.231857	0.765571	-0.05	0.0875714	0.204429	NA	-0.0814286	-0.0602857	0.0502857	0.774286	-0.684	-0.0227143	-0.121857	NA	0.0551429	0.137571	-0.0117143	-0.0648571	0.105429	0.138857	0.0992857	0.056	1.12486	-0.0838571	-0.0435714	-0.0147143	0.0148571	-0.571714	-0.213857	0.413571	0.100143	0.0374286	0.343714	-0.00857143	-0.523857	0.167143	0.143	NA	0.218429	0.365857	-0.15
151	-0.247143	0.0212857	0.252714	-0.0312857	0.0928571	0.817857	-0.273286	0.35	-0.0808571	-0.0714286	0.105	0.212571	-0.969571	NA	-0.0454286	0.00871429	-0.0597143	0.257286	-1.422	0.117286	-0.0718571	NA	0.139143	-0.202429	0.103286	-0.156857	0.108429	-0.164143	0.142286	0.141	-1.25914	-0.215857	0.138429	0.287286	-0.127143	-0.466714	0.207143	0.204571	-0.0288571	0.173429	0.102714	0.195429	0.415143	0.138143	0.128	NA	-0.498571	0.154857	-0.927
152	-0.231143	0.324286	-0.253286	-0.0792857	-0.0711429	-0.632143	-0.207286	-0.167	0.396143	0.245571	0.138	-0.164429	0.333429	NA	-0.208429	0.224714	0.0382857	0.312286	1.473	0.0862857	0.275143	NA	0.0491429	0.514571	-0.0277143	0.370143	-0.117571	0.150857	0.164286	0.268	-0.862143	0.483143	0.173429	-0.0367143	0.0828571	0.0492857	-0.166857	-0.447429	-0.0658571	-0.387571	-0.318286	-0.112571	-0.128857	0.413143	-0.669	NA	0.204429	-0.436143	0.287
153	-0.0901429	0.0322857	-0.112286	0.156714	0.128857	-1.08714	-0.0672857	-0.169	-0.152857	-0.532429	-0.093	-0.133429	-0.675571	NA	0.255571	-0.0982857	-0.0137143	-0.485714	0.843	-0.208714	0.0661429	NA	-0.253857	-0.0794286	-0.0837143	-0.0938571	0.199429	-0.162143	0.0402857	0.013	1.21586	-0.162857	-0.0925714	-0.176714	-0.140143	0.370286	0.227143	-0.0144286	0.0171429	0.0684286	0.0137143	0.0784286	0.00414286	-0.487857	0.069	NA	-0.347571	-0.150143	0.181
154	-0.0841429	-0.314714	-0.0572857	0.0317143	0.100857	-0.523143	-0.0572857	-0.055	-0.299857	-0.297429	-0.09	-0.211429	0.418429	NA	0.0435714	0.0307143	-0.275714	0.0412857	1.035	-0.0157143	-0.0428571	NA	-0.358857	0.140571	0.110286	0.0491429	-0.119571	-0.136143	-0.0467143	-0.219	-0.107143	0.0651429	-0.0915714	0.161286	0.0788571	-0.352714	-0.204857	-0.157429	0.125143	0.101429	0.581714	-0.0305714	-0.158857	0.0271429	0.317	NA	0.164429	0.0448571	0.009
155	0.126286	-1.03014	0.0122857	0.245286	0.0874286	1.11129	0.0517143	0.0861429	0.0977143	0.0617143	0.0331429	-0.000285714	-0.118143	NA	0.0878571	0.173143	-0.052	0.146857	0.493714	0.072	0.0138571	0.0325714	0.028	0.322571	-0.0344286	0.0824286	0.127429	0.00814286	0.0185714	0.143571	0.141571	0.411714	0.0654286	-0.0252857	-0.0288571	0.110429	0.343286	0.133714	-0.286143	0.00485714	0.319286	0.0411429	0.329429	-0.154286	-0.145571	-0.152	NA	0.164857	-0.107429
156	0.327286	0.265857	0.0582857	0.0842857	-0.0205714	-0.552714	0.0597143	0.0421429	-0.0652857	-0.127286	0.00614286	-0.104286	-0.0731429	NA	-0.0491429	0.0121429	0.025	-0.213143	-0.0302857	0.01	-0.261143	-0.729429	-0.091	0.0195714	0.0105714	-0.275571	0.130429	-0.00885714	0.0495714	-0.0144286	-0.626429	0.106714	0.0204286	-0.0202857	-0.277857	-0.0425714	0.0412857	0.232714	-0.130143	0.0478571	0.346286	-0.0268571	-0.120571	-0.0962857	-0.107571	-0.064	NA	0.165857	-0.0464286
157	0.0642857	0.00185714	-0.0857143	-0.0847143	0.0904286	-0.563714	-0.0282857	0.126143	-0.114286	0.255714	-0.00385714	-0.215286	0.436857	NA	-0.116143	-0.00585714	-0.048	-0.0691429	0.0777143	-0.014	0.110857	0.0955714	-0.135	0.0665714	0.00657143	-0.139571	0.138429	0.0311429	0.116571	0.0385714	-0.771429	-0.141286	0.00742857	-0.0152857	0.249143	-0.231571	0.119286	-0.0342857	0.171857	0.0688571	-0.226714	0.00914286	-0.0775714	0.0737143	0.150429	0.126	NA	-0.0651429	-0.169429
158	0.158286	-0.536143	-0.103714	-0.101714	0.0124286	0.0762857	-0.0842857	-0.00785714	-0.335286	-0.143286	0.0721429	-0.0502857	-0.570143	NA	-0.0141429	-0.0238571	-0.128	-0.160143	-0.261286	0.017	-0.0851429	0.0775714	-0.085	-0.0364286	0.0955714	0.151429	-0.349571	-0.179857	0.0235714	-0.160429	-0.148429	-0.533286	0.0444286	-0.205286	-0.0538571	-0.292571	-0.310714	-0.234286	-0.0511429	-0.0671429	-0.174714	-0.0178571	-0.108571	-0.285286	0.225429	-0.533	NA	-0.288143	0.752571
159	0.0312857	-0.272143	0.0772857	-0.306714	-0.0925714	0.0892857	0.138714	-0.373857	0.0467143	0.459714	-0.0538571	0.131714	-0.101143	NA	-0.0891429	-0.115857	0.094	0.669857	0.00571429	0.022	-0.0681429	0.967571	-0.224	0.0695714	-0.0204286	0.233429	0.0664286	0.184143	-0.291429	-0.0314286	1.21057	-0.0872857	-0.0355714	0.239714	-0.107857	0.589429	-0.248714	0.105714	0.163857	-0.0851429	-0.0317143	0.0261429	0.243429	0.290714	0.0904286	0.347	NA	0.140857	-0.205429
160	-0.651714	0.409857	0.0592857	0.0332857	-0.0525714	-0.331714	0.0407143	-0.0828571	0.0977143	-0.399286	-0.165857	0.0687143	0.502857	NA	0.246857	-0.0948571	0.013	-0.158143	-0.148286	-0.146	0.0608571	-0.0774286	0.308	-0.334429	0.0385714	0.0494286	-0.0845714	0.0691429	-0.109429	0.0885714	0.382571	-0.0312857	-0.188571	-0.0612857	0.302143	-0.366571	-0.111714	0.0487143	0.0328571	0.240857	0.0842857	0.143143	-0.267571	0.235714	-0.125571	0.323	NA	0.0398571	-0.267429
161	-0.0557143	1.16086	-0.0177143	0.130286	-0.0245714	0.171286	-0.178286	0.210143	0.272714	-0.107286	0.112143	0.169714	-0.0771429	NA	-0.0661429	0.0551429	0.096	-0.216143	-0.137286	0.039	0.228857	-0.366429	0.199	-0.107429	-0.0964286	-0.101571	-0.0285714	-0.103857	0.192571	-0.0644286	-0.188429	0.274714	0.0864286	0.0877143	-0.0828571	0.233429	0.167286	-0.252286	0.0988571	-0.210143	-0.316714	-0.174857	0.00142857	-0.0642857	-0.0875714	-0.047	NA	-0.158143	0.0435714
162	0.131429	0.117714	-0.0217143	-0.0422857	0.352143	0.315143	0.0865714	-0.0445714	0.129429	-0.671571	-0.017	-0.151571	0.328429	-0.556857	0.635857	0.361714	0.115286	0.0957143	0.401286	0.034	-0.152714	0.471714	-0.380571	0.0892857	0.0844286	0.0464286	-0.0611429	0.0677143	0.0672857	0.07	-0.974714	0.0948571	0.104571	0.645429	0.236857	NA	0.391571	0.568714	-0.288571	0.153143	0.601714	0.268429	0.554143	0.700286	-0.216	NA	NA	0.502429	-0.196857
163	0.213429	-0.358286	0.463286	-0.662286	-0.121857	0.293143	-0.568429	0.242429	0.128429	0.466429	-0.065	0.166429	-0.949571	0.166143	-0.245143	-0.135286	0.0982857	0.505714	-0.537714	-4.33681e-19	0.127286	0.200714	1.23843	0.0822857	-0.0255714	-0.948571	-0.0381429	0.273714	-0.461714	-0.349	-0.317714	-0.976143	-0.392429	-0.112571	-0.304143	NA	0.00957143	0.0967143	0.0204286	-0.241857	-0.230286	0.0394286	0.0641429	-0.219714	0.16	NA	NA	0.0184286	0.340143
164	-0.454571	-0.0402857	-0.188714	0.0687143	-0.00485714	0.267143	0.258571	-0.155571	-0.277571	-0.423571	-0.034	-0.180571	-0.266571	-0.290857	0.0568571	0.439714	0.0712857	-0.135286	0.392286	0.084	-0.0927143	-0.0642857	-0.622571	-0.124714	0.153429	-0.294571	0.0578571	0.127714	0.158286	0.248	0.710286	-0.305143	0.117571	0.0674286	0.268857	NA	-0.197429	0.167714	-0.251571	0.127143	0.392714	-0.0575714	0.00414286	0.0652857	0.051	NA	NA	0.232429	-0.179857
165	-0.115571	0.603714	-0.578714	0.0847143	0.0231429	-0.748857	0.170571	-0.0275714	0.184429	-0.627571	-0.07	-0.0525714	0.913429	-0.0938571	0.0888571	0.256714	-0.187714	-0.491286	0.0992857	-0.003	0.0672857	-0.0632857	-0.522571	-0.353714	0.160429	-0.122571	-0.000142857	-0.407286	0.0882857	0.444	0.149286	0.0728571	0.0625714	-0.149571	-0.0251429	NA	-0.0384286	0.0287143	0.0894286	0.236143	0.247714	-0.109571	0.451143	-0.395714	-0.066	NA	NA	0.0794286	-0.107857
166	-0.552571	0.103714	0.0412857	0.0187143	-0.0378571	0.644143	-0.196429	-0.0525714	0.230429	0.192429	-0.063	-0.123571	0.251429	0.859143	-0.00914286	-0.183286	-0.140714	-0.335286	0.0402857	-0.225	0.0362857	-0.243286	-1.10357	-0.179714	-0.253571	0.199429	0.102857	-0.0942857	0.0132857	0.006	0.936286	0.229857	0.0475714	-0.367571	-0.352143	NA	-0.140429	-0.276286	0.214429	-0.278857	-0.164286	0.0284286	-1.03786	-0.193714	-0.063	NA	NA	-0.201571	0.125143
167	0.401429	-0.549286	0.290286	0.265714	0.0891429	-0.582857	0.276571	0.279429	-0.183571	0.683429	0.269	0.257429	0.0584286	0.116143	-0.0411429	-0.412286	0.0342857	0.335714	0.0632857	-0.06	-0.104714	-0.225286	0.821429	0.386286	0.0824286	1.01943	0.286857	0.0187143	0.172286	0.197	-0.131714	0.793857	0.160571	-0.0675714	0.346857	NA	-0.0304286	-0.367286	0.337429	0.192143	-0.576286	-0.159571	0.184143	-0.0347143	0.087	NA	NA	-0.504571	0.0691429
168	0.376429	0.122714	-0.00571429	0.266714	-0.299857	-0.187857	-0.0274286	-0.241571	-0.211571	0.380429	-0.02	0.0844286	-0.335571	-0.199857	-0.486143	-0.327286	0.00928571	0.0247143	-0.458714	0.17	0.119286	-0.0762857	0.569429	0.100286	-0.201571	0.100429	-0.348143	0.0137143	-0.0377143	-0.616	-0.371714	0.0898571	-0.100429	-0.0155714	-0.171143	NA	0.00557143	-0.218286	-0.121571	-0.187857	-0.271286	-0.00957143	-0.219857	0.0782857	0.047	NA	NA	-0.126571	-0.0498571
169	0.228714	NA	0.0471429	-0.00385714	-0.105714	0.402857	-0.347857	0.0972857	-0.113857	0.0997143	0.135286	0.245857	NA	NA	-0.116571	0.241143	-0.00471429	-0.122571	-0.0428571	0.128	0.171714	0.298143	NA	-0.0324286	-0.144	0.029	0.361857	0.223143	0.126429	-0.325857	-1.04129	0.0274286	0.201571	0.108143	-0.476857	0.525571	-0.119714	-0.176429	-0.0851429	-0.189143	NA	-0.132143	-0.0405714	0.0102857	-0.395143	NA	NA	0.178286	0.450143
170	0.0977143	NA	0.122143	0.197143	0.0142857	0.535857	0.653143	0.00428571	-0.141857	0.0557143	-0.135714	0.0518571	NA	NA	0.126429	0.176143	-0.0427143	0.591429	0.0501429	-0.023	0.00371429	-0.170857	NA	-0.0564286	0.048	0.358	0.0308571	-0.143857	-0.201571	-0.0598571	-0.669286	0.324429	-0.0804286	-0.0928571	0.366143	0.00357143	0.0192857	-0.0144286	-0.116143	0.124857	NA	-0.103143	-0.555571	0.0192857	0.0548571	NA	NA	-0.163714	-0.0948571
171	-1.05829	NA	-0.284857	-0.268857	0.381286	-0.529143	-0.190857	0.0552857	0.247143	0.0577143	-0.169714	-0.232143	NA	NA	0.378429	-0.0728571	0.175286	0.0404286	-0.158857	-0.031	-0.00628571	0.0531429	NA	0.617571	0.142	0.031	-0.150143	0.124143	0.0744286	0.0791429	1.80371	0.0174286	-0.176429	-0.189857	0.0611429	-0.520429	0.0542857	0.311571	-0.0581429	0.297857	NA	0.428857	0.815429	0.0792857	-0.0471429	NA	NA	0.239286	-0.103857
172	-0.112286	NA	0.0241429	0.0841429	-0.0897143	0.268857	-0.0878571	0.0292857	-0.0578571	0.0837143	0.335286	-0.0761429	NA	NA	-0.167571	0.757143	0.413286	0.225429	1.44114	0.02	0.0967143	-0.138857	NA	0.303571	-0.032	0.421	0.331857	0.425143	0.263429	0.0521429	-1.20629	0.389429	0.385571	-0.0658571	0.0981429	0.250571	-0.0117143	-0.484429	-0.113143	-0.231143	NA	-0.181143	-0.0245714	0.123286	-0.0721429	NA	NA	-0.0817143	0.376143
173	0.512714	NA	0.291143	-0.275857	0.0712857	-0.230143	0.183143	-0.0627143	-0.293857	-0.908286	-0.177714	0.151857	NA	NA	0.00842857	-0.0318571	-0.334714	-0.538571	-1.55886	-0.093	0.162714	-0.442857	NA	-1.06743	-0.014	-0.008	-0.0161429	-0.227857	0.150429	0.517143	-0.521286	-0.0325714	-0.0844286	-0.0378571	-0.403857	-0.475429	-0.0837143	0.361571	0.0648571	0.0408571	NA	0.225857	-0.0425714	-0.000714286	0.518857	NA	NA	0.259286	-0.891857
174	-0.0282857	NA	-0.149857	-0.0228571	-0.0127143	-0.827143	-0.0628571	-0.355714	0.0861429	-0.146286	-0.0637143	-0.288143	NA	NA	0.172429	0.0571429	-0.265714	-0.197571	-0.00785714	-0.133	-0.231286	0.314143	NA	-0.154429	0.128	-0.078	-0.291143	-0.131857	-0.0115714	0.0951429	1.62971	-0.122571	0.000571429	-0.0458571	0.207143	0.0945714	0.195286	0.0245714	0.176857	0.127857	NA	0.0718571	-0.425571	-0.0947143	0.613857	NA	NA	-0.201714	-0.388857
175	0.359714	NA	-0.0498571	0.290143	-0.258714	0.378857	-0.146857	0.232286	0.274143	0.757714	0.0762857	0.146857	NA	NA	-0.401571	-1.12686	0.0592857	0.00142857	0.277143	0.132	-0.197286	0.0871429	NA	0.389571	-0.128	-0.753	-0.267143	-0.268857	-0.401571	-0.357857	0.00471429	-0.603571	-0.246429	0.324143	0.148143	0.121571	-0.0537143	-0.0224286	0.130857	-0.171143	NA	-0.310143	0.273429	-0.136714	-0.673143	NA	NA	-0.229714	0.653143
176	-0.168143	0.0888571	0.496286	-0.0424286	-0.184429	-0.308571	-0.111571	0.00328571	-0.109	0.383714	0.256714	0.158286	0.756	0.807286	-0.221	-0.218857	0.200143	0.0835714	0.710571	0.247429	0.188429	0.194	NA	0.256857	-0.168571	-0.0108571	0.259143	-0.0602857	0.0165714	-0.108	0.0708571	0.0632857	0.292143	0.152714	0.140143	0.866429	0.387286	0.0137143	-0.0178571	-0.392714	0.159429	-0.141857	-0.294857	0.00157143	0.352143	NA	NA	-0.074	NA
177	0.557857	0.141857	-0.229714	0.0875714	-0.149429	0.325429	-0.0105714	0.00428571	-0.048	0.217714	-0.0252857	-0.115714	-0.99	0.598286	-0.062	0.0711429	-0.185857	0.267571	0.353571	0.0124286	-0.0845714	0.222	NA	0.265857	-0.00457143	0.417143	-0.340857	-0.0642857	-0.0754286	0.174	-0.170143	-0.467714	-0.0618571	-0.0932857	-0.0118571	0.391429	0.143286	-0.236286	-0.222857	-0.202714	-0.612571	-0.189857	-0.184857	-0.00842857	0.0451429	NA	NA	-0.277	NA
178	-0.335143	-0.109143	-0.108714	0.00557143	0.0405714	-0.223571	0.0354286	0.00728571	-0.012	-0.341286	-0.230286	-0.0237143	0.224	0.202286	0.173	0.181143	0.219143	-0.165429	0.215571	-0.149571	0.0134286	-0.379	NA	0.0188571	0.0234286	-0.591857	0.117143	0.0247143	-0.145429	-0.115	0.604857	-0.208714	-0.288857	-0.198286	0.128143	-0.126571	0.484286	0.0397143	-0.0368571	0.0452857	0.0494286	-0.0318571	0.0501429	0.0455714	-0.103857	NA	NA	0.034	NA
179	-0.0841429	-0.0891429	0.201286	-0.0494286	-0.0304286	0.0454286	0.0174286	-0.0217143	0.1	0.0487143	-0.134286	0.122286	-0.032	-0.0217143	-0.181	0.0111429	-0.158857	0.156571	-0.740429	-0.0185714	0.122429	0.541	NA	-0.353143	-0.0705714	0.166143	0.0731429	0.0887143	0.235571	0.224	0.531857	0.198286	-0.148857	-0.0412857	0.325143	-0.228571	-0.142714	-0.220286	0.156143	-0.195714	-0.118571	-0.0958571	-0.397857	0.341571	0.152143	NA	NA	-0.178	NA
180	0.125857	-0.0121429	0.388286	-0.0664286	-0.222429	0.707429	0.174429	0.00928571	0.106	0.198714	0.0617143	0.154286	-0.429	-0.0907143	-0.141	-0.311857	-0.239857	0.286571	0.170571	0.303429	0.239429	0.151	NA	0.412857	0.117429	-0.130857	0.0611429	0.253714	-0.0644286	0.106	-0.348143	0.171286	0.157143	-0.0792857	-0.161857	-0.286571	-0.349714	-0.459286	0.0611429	-0.106714	-0.659571	0.0431429	0.117143	0.0625714	-0.277857	NA	NA	-0.51	NA
181	-0.226143	0.0208571	-0.585714	-0.148429	0.414571	-0.546571	-0.0755714	-0.00371429	0.09	-0.249286	-0.0962857	-0.311714	0.41	-0.689714	0.397	0.106143	0.0491429	-0.0644286	-0.532429	-0.315571	-0.395571	-0.047	NA	-0.405143	0.0584286	-0.158857	-0.0228571	-0.129286	-0.00142857	-0.213	0.442857	-0.0237143	-0.136857	0.103714	-0.0878571	-0.177571	-0.217714	0.752714	-0.175857	0.655286	0.798429	0.344143	0.445143	-0.0784286	0.108143	NA	NA	0.756	NA
182	0.129857	-0.0411429	-0.161714	0.213571	0.131571	0.000428571	-0.0295714	0.00128571	-0.127	-0.258286	0.167714	0.0162857	0.061	-0.805714	0.035	0.161143	0.116143	-0.564429	-0.177429	-0.0795714	-0.0835714	-0.682	NA	-0.196143	0.0444286	0.309143	-0.146857	-0.113286	0.0345714	-0.068	-1.13214	0.267286	0.187143	0.155714	-0.331857	-0.438571	-0.304714	0.109714	0.236143	0.197286	0.383429	0.0721429	0.265143	-0.364429	-0.275857	NA	NA	0.249	NA
183	-0.0564286	0.058	0.204857	NA	-0.0547143	NA	0.057	-0.167286	-0.0241429	-0.0578571	0.149714	0.00571429	-0.124857	NA	-0.169286	0.177714	0.210286	0.0371429	0.445286	0.186571	0.101714	0.695143	NA	0.195429	0.0465714	-0.119286	0.142286	0.189857	0.0157143	0.0195714	0.217857	0.019	0.301857	-0.0518571	-0.143	NA	0.622714	-0.222714	-0.069	-0.186	NA	-0.121429	0.0265714	0.194857	0.094	NA	NA	-0.0984286	NA
184	0.0235714	0.367	-0.272143	NA	-0.104714	NA	0.304	-0.160286	-0.101143	0.178143	-0.0682857	-0.0862857	0.100143	NA	-0.0672857	-0.000285714	-0.272714	-0.0908571	0.101286	-0.139429	0.00671429	0.0311429	NA	-0.0855714	-0.0834286	-0.158286	-0.0447143	-0.196143	0.0107143	-0.0114286	0.0308571	-0.185	0.0138571	0.0611429	0.575	NA	0.141714	0.0142857	0.451	-0.203	NA	0.0265714	-0.157429	0.111857	0.097	NA	NA	0.00257143	NA
185	-0.217429	-0.094	-0.0611429	NA	0.0132857	NA	0.088	-0.108286	-0.168143	-0.104857	0.154714	-0.0962857	-0.234857	NA	0.194714	0.0217143	-0.0347143	0.0931429	0.486286	0.0385714	-0.0672857	0.150143	NA	0.0774286	-0.150429	-0.0262857	-0.0767143	0.0658571	-0.0602857	0.00957143	0.441857	0.06	0.322857	0.111143	-0.068	NA	-0.537286	0.0882857	0.395	0.31	NA	-0.0574286	0.159571	-0.201143	0.169	NA	NA	0.0775714	NA
186	0.356571	-0.036	0.108857	NA	-0.270714	NA	-0.154	0.0217143	0.106857	0.0521429	0.116714	0.112714	-0.213857	NA	-0.234286	-0.0432857	-0.00971429	0.0231429	0.194286	0.167571	0.0947143	0.127143	NA	0.426429	0.00957143	0.342714	0.0522857	0.248857	0.0657143	0.0125714	-0.0621429	0.052	0.109857	0.145143	0.578	NA	0.304714	-0.410714	-0.052	-0.233	NA	-0.0474286	-0.133429	0.315857	-0.171	NA	NA	-0.277429	NA
187	0.143571	0.241	-0.0731429	NA	0.178286	NA	-0.479	0.207714	0.00985714	0.0281429	-0.171286	0.109714	-0.191857	NA	0.0967143	-0.174286	0.00328571	-0.356857	-0.460714	-0.143429	0.190714	-0.408857	NA	-0.187571	0.0735714	0.0697143	0.155286	-0.0581429	0.0607143	0.147571	0.00585714	-0.39	-0.446143	-0.277857	-0.199	NA	-0.101286	-0.132714	-0.186	0.251	NA	0.183571	0.0975714	-0.167143	-0.005	NA	NA	-0.145429	NA
188	-0.543429	-0.402	-0.331143	NA	0.338286	NA	0.08	0.277714	-0.101143	-0.350857	-0.374286	-0.243286	0.215143	NA	0.264714	0.0477143	0.0112857	0.431143	-1.05371	-0.297429	-0.389286	-0.468857	NA	-0.695571	0.183571	0.0127143	-0.0587143	-0.275143	-0.136286	-0.301429	-0.898143	0.139	-0.651143	-0.105857	-0.44	NA	-0.726286	0.641286	-0.714	0.178	NA	-0.0634286	0.496571	-0.0471429	0.141	NA	NA	0.528571	NA
189	0.293571	-0.134	0.423857	NA	-0.0997143	NA	0.104	-0.0712857	0.277857	0.255143	0.192714	0.197714	0.450143	NA	-0.0852857	-0.0292857	0.0922857	-0.136857	0.287286	0.187571	0.0627143	-0.125857	NA	0.269429	-0.0794286	-0.121286	-0.169714	0.0248571	0.0437143	0.123571	0.263857	0.305	0.348857	0.118143	-0.303	NA	0.295714	0.0222857	0.175	-0.117	NA	0.0795714	-0.489429	-0.207143	-0.325	NA	NA	-0.0874286	NA
190	-0.139714	-0.0898571	-0.256429	-0.160143	0.107857	NA	-0.200286	-0.0234286	-0.297714	-0.567286	-0.0761429	-0.222143	0.215286	NA	0.433286	0.402143	-0.0162857	-0.400571	-0.148429	-0.194857	-0.183571	-0.190286	NA	-0.435714	0.207	-0.074	-0.177143	0.0534286	-0.295714	-0.0822857	-0.609571	0.302143	-0.0915714	-0.125571	-0.163286	-0.545857	0.582143	0.427143	-0.115429	0.181571	NA	0.187857	0.0332857	-0.236571	0.146143	0.0864286	NA	0.468571	NA
191	0.146286	-0.411857	-0.179429	-0.249143	0.0518571	NA	-0.101286	-0.195429	-0.180714	0.169714	-0.124143	-0.0771429	-1.07871	NA	-0.131714	-0.100857	-0.378286	0.683429	-0.690429	0.0101429	0.0154286	-0.0952857	NA	-0.105714	-0.046	0.224	-0.0901429	-0.134571	0.0372857	-0.263286	0.742429	-0.221857	-0.112571	0.0334286	0.0157143	-0.386857	-0.202857	-0.0588571	-0.187429	-0.0254286	NA	0.0438571	-0.0487143	0.00442857	-0.395857	0.673429	NA	0.0185714	NA
192	-0.122714	0.0691429	0.281571	0.175857	0.0418571	NA	-0.193286	0.00757143	0.103286	0.458714	0.393857	0.0608571	0.165286	NA	-0.0917143	-0.0248571	0.836714	-0.428571	0.505571	0.139143	0.217429	-0.609286	NA	0.172286	-0.011	0.014	0.277857	0.144429	0.174286	0.246714	-0.543571	0.0951429	0.455429	-0.268571	0.219714	-0.115857	-0.362857	0.0221429	0.00857143	0.222571	NA	-0.132143	-0.193714	0.0164286	-0.333857	-0.746571	NA	0.0975714	NA
193	0.0832857	0.0911429	0.264571	0.0738571	-0.115143	NA	-0.171286	0.176571	-0.0627143	-0.0822857	0.0468571	0.100857	0.0232857	NA	-0.450714	0.196143	-0.185286	-0.253571	0.381571	0.209143	-0.0255714	0.658714	NA	0.0922857	0.076	0.164	0.215857	0.0314286	-0.0287143	0.0337143	0.788429	0.313143	-0.0145714	-0.0415714	0.0307143	0.0701429	-0.0118571	-0.178857	-0.00842857	-0.385429	NA	-0.226143	0.0522857	0.301429	-0.226857	-0.00757143	NA	-0.373429	NA
194	0.0222857	0.0971429	0.185571	-0.0911429	0.0108571	NA	0.212714	0.106571	0.197286	0.0147143	-0.0301429	0.229857	1.17229	NA	-0.250714	-0.115857	-0.0932857	0.299429	0.0925714	0.0601429	0.0644286	-0.0452857	NA	0.342286	-0.018	-0.613	0.115857	-0.00257143	-0.169714	-0.294286	-0.483571	0.473143	-0.116571	-0.0645714	0.351714	0.774143	0.587143	-0.215857	0.0715714	-0.257429	NA	-0.179143	0.0552857	0.0604286	0.259143	-0.218571	NA	-0.348429	NA
195	-0.164714	0.270143	-0.109429	0.0528571	0.0448571	NA	0.409714	0.0405714	-0.0177143	-0.300286	-0.214143	-0.00914286	-0.0127143	NA	0.195286	-0.0388571	0.0427143	-0.482571	-0.0184286	-0.251857	-0.155571	-0.317286	NA	-0.337714	-0.089	0.48	-0.0441429	0.127429	0.231286	0.210714	0.314429	-0.376857	-0.233571	0.00242857	-0.140286	-0.00785714	-0.160857	0.0411429	0.0395714	0.107571	NA	0.167857	-0.0957143	-0.197571	0.501143	0.0854286	NA	0.0755714	NA
196	0.175286	-0.0258571	-0.186429	0.197857	-0.142143	NA	0.0437143	-0.112429	0.258286	0.306714	0.00385714	-0.0831429	-0.484714	NA	0.296286	-0.317857	-0.206286	0.582429	-0.122429	0.0281429	0.0674286	0.598714	NA	0.272286	-0.119	-0.195	-0.298143	-0.219571	0.0512857	0.148714	-0.208571	-0.584857	0.113429	0.464429	-0.314286	0.212143	-0.430857	-0.0368571	0.191571	0.156571	NA	0.137857	0.197286	0.0514286	0.0501429	0.127429	NA	0.0615714	NA
197	-0.499143	-0.0972857	-0.636286	-0.107714	-0.429571	-0.600143	-0.302571	-0.0967143	-0.277429	0.192429	-0.121286	-0.262286	-0.234	0.07	-0.0457143	-0.166857	-0.206	-0.260714	-0.0758571	-0.0135714	-0.149429	0.102143	0.124857	-0.0645714	-0.0384286	-0.273286	-0.164143	-0.416714	-0.118286	-0.222429	1.142	-0.238286	-0.174143	-0.164857	NA	-0.536143	-0.382857	-0.0828571	-0.0994286	0.219571	NA	0.043	-0.0834286	-0.414429	0.0708571	-1.00257	NA	-0.101714	0.163857
198	-0.154143	0.163714	0.389714	0.140286	0.00842857	0.839857	-0.266571	0.164286	0.205571	0.719429	0.410714	0.162714	-0.284	-0.369	0.135286	0.512143	0.119	-0.0597143	0.495143	0.421429	0.291571	0.200143	0.162857	0.493429	0.0355714	-0.138286	0.304857	0.318286	-0.0332857	0.0275714	-0.809	0.0477143	0.478857	0.171143	NA	0.117857	-0.00885714	0.238143	-0.193429	0.0945714	NA	-0.015	0.208571	0.0515714	0.00985714	-0.253571	NA	0.178286	0.0238571
199	0.359857	-0.125286	-0.0232857	-0.0277143	0.0714286	-0.0751429	0.723429	-0.0497143	0.134571	-0.0255714	-0.446286	-0.389286	-0.61	0.615	0.203286	-0.798857	0.001	-0.349714	0.0931429	-0.748571	-0.0774286	-0.491857	-0.0941429	0.0574286	-0.103429	-0.353286	0.141857	-0.472714	-0.168286	0.0605714	-0.022	-0.289286	-0.619143	-0.645857	NA	-0.917143	-0.112857	0.242143	-0.250429	0.114571	NA	0.033	-1.00543	-0.273429	-0.0971429	0.0214286	NA	0.354286	-0.354143
200	0.0138571	0.0217143	-0.0192857	0.162286	-0.117571	-0.0161429	-0.211571	-0.116714	0.0915714	-0.594571	0.0887143	-0.0392857	0.298	-0.048	-0.0187143	-0.0368571	0.396	-0.644714	-0.188857	0.145429	-0.0584286	-0.484857	-0.270143	-0.586571	-0.0564286	0.313714	0.226857	-0.0957143	0.219714	0.372571	0.63	0.272714	0.0298571	0.0161429	NA	-0.248143	0.584143	-0.258857	0.0865714	-0.103429	NA	0.077	0.443571	0.257571	0.0308571	0.447429	NA	-0.347714	-0.105143
201	-0.417143	-0.132286	0.316714	0.00528571	0.188429	-0.141143	-0.165571	-0.0317143	0.0675714	0.339429	-0.0742857	0.239714	0.094	0.024	0.0702857	-0.125857	-0.018	0.736286	-0.0748571	0.118429	-0.0214286	0.346143	0.285857	0.390429	-0.000428571	0.0197143	0.0788571	0.0732857	-0.0692857	0.0565714	0.1	0.212714	-0.0721429	0.370143	NA	0.453857	-0.377857	0.146143	-0.0134286	-0.137429	NA	0.023	0.265571	0.242571	0.124857	0.270429	NA	0.107286	0.0858571
202	0.356857	0.168714	0.0467143	-0.353714	0.182429	-0.0641429	0.158429	0.121286	-0.171429	-0.610571	0.211714	0.170714	0.397	-0.216	-0.300714	0.682143	-0.045	0.362286	-0.00985714	0.172429	0.0125714	-0.263857	-0.0911429	-0.250571	0.181571	-0.000285714	-0.637143	0.375286	0.00671429	-0.473429	-1.733	-0.103286	0.422857	-0.0128571	NA	0.556857	0.0181429	-0.129857	0.279571	0.0195714	NA	-0.117	0.181571	0.00657143	-0.173143	0.267429	NA	-0.0417143	0.128857
203	0.339857	0.000714286	-0.0742857	0.181286	0.0964286	0.0568571	0.0644286	0.00928571	-0.0504286	-0.0205714	-0.0692857	0.117714	0.339	-0.076	-0.0437143	-0.0658571	-0.247	0.216286	-0.238857	-0.0955714	0.00257143	0.592143	-0.118143	-0.0395714	-0.0184286	0.431714	0.0488571	0.218286	0.162714	0.178571	0.692	0.0977143	-0.0661429	0.266143	NA	0.572857	0.280143	-0.154857	0.190571	-0.207429	NA	-0.044	-0.0104286	0.129571	0.0338571	0.249429	NA	-0.148714	0.0568571
204	-0.291286	0.0455714	-0.00571429	-0.0158571	0.114714	NA	-0.0742857	0.0217143	0.160286	-0.208857	-0.0657143	-0.00114286	0.299571	NA	0.102	0.0141429	0.144143	-0.235429	-0.267714	0.120286	0.143143	-0.197143	0.311714	-0.250714	0.0572857	-0.115429	0.0678571	-0.218429	-0.117143	-0.00871429	-0.510714	0.175857	-0.0228571	-0.0808571	-0.169286	0.173714	-0.0574286	0.067	-0.245143	-0.144429	NA	0.0138571	0.0167143	-0.125714	0.230571	NA	NA	NA	0.223
205	0.165714	-0.0294286	0.0802857	0.0201429	-0.00828571	NA	-0.132286	-0.0562857	0.465286	-0.358857	-0.0427143	0.0438571	0.630571	NA	0.046	0.0661429	-0.146857	-0.0814286	-0.419714	-0.0807143	0.0441429	0.410857	-0.216286	-0.217714	0.000285714	0.0885714	-0.0411429	-0.0844286	0.0368571	0.173286	-0.0367143	-0.182143	-0.0248571	-0.0928571	-0.177286	-0.0482857	0.489571	0.101	-0.0191429	-0.00542857	NA	0.0608571	0.276714	0.179286	0.101571	NA	NA	NA	-0.201
206	0.0777143	-0.106429	-0.202714	0.0861429	0.0107143	NA	0.529714	-0.212286	-0.309714	-0.127857	0.0162857	-0.244143	0.140571	NA	0.242	0.0601429	-0.158857	-0.467429	-0.399714	-0.140714	-0.347857	-0.139143	-0.130286	-0.206714	0.00828571	-0.151429	0.185857	-0.178429	-0.100143	0.122286	0.571286	0.0348571	0.0651429	-0.115857	0.0507143	0.101714	0.0205714	0.358	0.146857	0.140571	NA	-0.00314286	-0.185286	-0.178714	-0.164429	NA	NA	NA	0.1
207	0.194714	-0.0554286	-0.0177143	0.0621429	0.106714	NA	-0.161286	0.112714	-0.0307143	0.199143	0.162286	-0.00714286	0.357571	NA	-0.009	0.0421429	0.228143	0.632571	0.544286	0.177286	0.0171429	0.726857	0.160714	0.114286	-0.0107143	0.537571	0.0878571	0.162571	0.0718571	0.0882857	0.438286	0.171857	0.227143	0.0151429	-0.00828571	-0.0442857	-0.0524286	0.155	-0.0761429	0.181571	NA	0.0718571	-0.621286	-0.164714	-0.178429	NA	NA	NA	0.174
208	-0.174286	0.0625714	-0.00871429	-0.284857	0.0237143	NA	-0.361286	0.00371429	-0.122714	0.144143	-0.244714	0.107857	-0.406429	NA	0.071	-0.0368571	-0.120857	0.296571	-0.0357143	-0.357714	-0.110857	-0.0961429	0.0797143	0.133286	-0.0687143	-0.181429	-0.203143	0.0255714	-0.198143	-0.0397143	0.407286	0.147857	-0.391857	0.0811429	-0.229286	-0.231286	-0.238429	0.18	-0.0161429	0.194571	NA	0.0118571	0.194714	0.0122857	-0.137429	NA	NA	NA	-0.011
209	0.203714	-0.114429	0.0992857	0.291143	-0.198286	NA	-0.157286	-0.0182857	-0.113714	0.100143	0.162286	0.0808571	-0.245429	NA	-0.335	-0.0658571	0.186143	-0.0144286	0.582286	0.333286	0.0621429	-0.491143	-0.132286	0.201286	-0.00571429	0.318571	0.487857	0.331571	0.257857	-0.225714	-0.372714	0.353857	0.196143	0.108143	0.0607143	0.155714	-0.127429	-0.739	0.119857	-0.364429	NA	-0.238143	0.348714	0.129286	-0.116429	NA	NA	NA	-0.082
210	-0.176286	0.197571	0.0552857	-0.158857	-0.0492857	NA	0.356714	0.148714	-0.0487143	0.252143	0.0122857	0.0198571	-0.776429	NA	-0.117	-0.0798571	-0.131857	-0.130429	-0.00371429	-0.0517143	0.192143	-0.214143	-0.0732857	0.226286	0.0192857	-0.496429	-0.585143	-0.0384286	0.0488571	-0.109714	-0.496714	-0.702143	-0.0488571	0.0851429	0.472714	-0.107286	-0.0344286	-0.122	0.0898571	-0.00242857	NA	0.0828571	-0.0302857	0.148286	0.264571	NA	NA	NA	-0.203
211	-0.172571	NA	0.0437143	0.216571	0.0118571	NA	-0.261714	-0.374143	-0.413429	-0.103429	0.00357143	-0.00342857	NA	NA	0.268143	0.333143	-0.0462857	-0.806857	-0.00885714	0.0182857	-0.00785714	-0.159857	NA	-0.758429	0.150714	-0.126	-0.331571	-0.0357143	-0.0428571	0.0515714	NA	-0.093	-0.0225714	0.0591429	NA	-0.0935714	0.0284286	0.00614286	0.0182857	0.0122857	NA	-0.0371429	0.0688571	0.0225714	-0.0415714	NA	NA	NA	NA
212	0.118429	NA	0.0737143	0.0195714	-0.187143	NA	0.0472857	0.124857	0.00257143	0.263571	-0.00342857	-0.125429	NA	NA	-0.193857	0.139143	-0.00628571	0.360143	0.0711429	-0.0947143	-0.0498571	0.636143	NA	0.264571	0.0857143	0.041	0.404429	0.0142857	0.0811429	-0.157429	NA	0.176	0.0184286	-0.0868571	NA	-0.163571	-0.544571	-0.00285714	-0.112714	0.186286	NA	0.0608571	-0.174143	0.0935714	0.0784286	NA	NA	NA	NA
213	0.121429	NA	0.0387143	0.156571	-0.0831429	NA	0.0412857	0.0328571	-0.0624286	0.557571	0.159571	0.0135714	NA	NA	-0.108857	0.0361429	0.322714	0.368143	0.486143	0.203286	0.141143	0.0361429	NA	0.558571	-0.0502857	0.131	-0.0585714	0.117286	-0.141857	0.0325714	NA	0.103	0.236429	-0.124857	NA	0.179429	0.131429	-0.0308571	-0.0387143	-0.481714	NA	-0.157143	0.198857	-0.0374286	-0.131571	NA	NA	NA	NA
214	0.0614286	NA	-0.269286	0.0415714	0.0138571	NA	-0.105714	0.110857	-0.0224286	-0.416429	0.0425714	-0.180429	NA	NA	-0.0708571	0.0451429	-0.0812857	-0.656857	0.00614286	0.0612857	-0.0938571	-0.354857	NA	-0.433429	0.0227143	0.136	0.175429	0.0632857	0.0711429	0.261571	NA	-0.084	0.124429	-0.145857	NA	-0.347571	-0.113571	-0.116857	-0.00971429	-0.0887143	NA	0.0308571	-0.228143	0.113571	-0.0995714	NA	NA	NA	NA
215	0.0454286	NA	-0.000285714	0.115571	-0.0281429	NA	0.190286	0.137857	-0.0374286	-0.247429	-0.115429	0.199571	NA	NA	-0.0718571	-0.305857	-0.189286	0.625143	-0.400857	-0.193714	-0.0448571	0.0201429	NA	-0.0164286	-0.109286	0.15	-0.151571	0.0512857	-0.0708571	-0.0584286	NA	0.172	-0.148571	0.233143	NA	0.0304286	0.0874286	-0.198857	0.0212857	0.181286	NA	-0.0621429	0.0868571	-0.00842857	0.270429	NA	NA	NA	NA
216	0.0874286	NA	0.223714	-0.177429	0.129857	NA	-0.0997143	-0.101143	0.313571	0.0755714	0.0595714	0.190571	NA	NA	0.107143	-0.313857	0.0617143	0.0701429	0.119143	0.212286	0.129143	0.0651429	NA	0.202571	-0.0802857	-0.207	0.0104286	-0.107714	0.0751429	-0.300429	NA	-0.21	-0.0975714	0.242143	NA	-0.0845714	0.283429	0.202143	-0.238714	0.148286	NA	0.179857	0.0758571	0.00457143	0.0424286	NA	NA	NA	NA
217	-0.261571	NA	-0.110286	-0.372429	0.142857	NA	0.188286	0.0688571	0.219571	-0.129429	-0.146429	-0.0944286	NA	NA	0.0701429	0.0661429	-0.0612857	0.0401429	-0.272857	-0.206714	-0.0738571	-0.242857	NA	0.182571	-0.0192857	-0.125	-0.0485714	-0.102714	0.0281429	0.170571	NA	-0.064	-0.110571	-0.176857	NA	0.479429	0.127429	0.141143	0.360286	0.0422857	NA	-0.0151429	-0.0281429	-0.188429	-0.118571	NA	NA	NA	NA
218	0.110857	-0.131	0.000571429	0.181286	-0.0891429	NA	0.169143	0.167857	0.0461429	0.386571	0.150286	0.073	0.316429	-0.0328571	-0.201857	0.0691429	0.0845714	0.226429	-0.353857	0.0878571	-0.002	-0.0925714	0.155571	-0.032	-0.186	NA	0.159143	0.177143	0.0297143	0.0552857	-0.492714	0.178	0.130286	-0.0277143	NA	0.507571	0.448143	-0.276143	-0.0298571	-0.137143	-0.359286	-0.105429	-0.0234286	0.0697143	-0.125429	NA	NA	-0.253714	1.69714
219	0.152857	0.026	0.300571	-0.118714	0.0418571	NA	-0.107857	0.199857	-0.131857	0.669571	0.00528571	0.09	-0.534571	-0.125857	0.0501429	-0.00685714	0.378571	0.0904286	0.0831429	-0.0141429	0.045	-0.452571	-0.170429	0.059	-0.015	NA	-0.0508571	-0.0358571	-0.110286	-0.0217143	0.730286	-0.147	0.0422857	0.0182857	NA	-0.387429	-0.320857	-0.0171429	0.247143	-0.130143	0.0247143	0.322571	0.155571	0.0397143	-0.421429	NA	NA	-0.0547143	-0.257857
220	0.131857	-0.028	-0.150429	-0.0197143	-0.0221429	NA	-0.0388571	-0.171143	-0.191857	-0.150429	-0.0357143	0.101	0.134429	-0.106857	-0.122857	-0.530857	-0.210429	-0.000571429	-0.194857	-0.0941429	0.088	0.264429	-0.0774286	-0.311	-0.035	NA	0.307143	0.0721429	0.130714	-0.170714	0.601286	0.077	-0.0267143	-0.116714	NA	0.0145714	-0.196857	-0.245143	-0.152857	0.0368571	-0.265286	0.149571	0.0275714	-0.0642857	0.406571	NA	NA	-0.189714	-0.197857
221	0.0618571	-0.174	0.194571	-0.0857143	-0.0151429	NA	-0.0678571	-0.0271429	0.235143	0.689571	0.160286	0.016	-0.00857143	0.00614286	0.0561429	-0.0178571	-0.0734286	0.342429	0.524143	0.304857	0.012	0.120429	-0.000428571	0.547	-0.036	NA	-0.0268571	0.0471429	-0.0272857	0.103286	0.392286	-0.14	0.233286	0.0832857	NA	0.191571	-0.0988571	-0.0191429	0.188143	-0.334143	-0.130286	0.0125714	0.0955714	0.288714	0.0625714	NA	NA	-0.0237143	-0.340857
222	0.000857143	-0.231	0.0735714	0.0562857	-0.0751429	NA	-0.226857	-0.0321429	0.100143	-0.966429	-0.0297143	0.069	0.166429	-0.000857143	-0.0768571	0.234143	-0.206429	-0.157571	0.168143	0.0538571	0.246	0.110429	-0.240429	-0.221	0.007	NA	-0.00885714	0.0611429	0.139714	-0.110714	-0.714714	0.029	-0.0387143	0.00528571	NA	-0.00442857	0.202143	-0.130143	-0.0978571	0.155857	-0.122286	-0.733429	-0.185429	0.0637143	-0.307429	NA	NA	-0.0797143	-0.461857
223	0.106857	0.733	-0.0684286	-0.0307143	0.0538571	NA	0.195143	-0.113143	-0.252857	-0.354429	-0.220714	-0.129	0.209429	-0.114857	0.345143	0.176143	-0.134429	-0.499571	-0.245857	-0.170143	-0.209	-0.138571	0.232571	-0.188	0.168	NA	-0.120857	-0.164857	-0.0392857	0.331286	-1.00671	-0.02	-0.283714	-0.0437143	NA	-0.197429	0.149143	0.291857	-0.0918571	0.121857	0.305714	0.0645714	-0.0554286	0.0107143	0.206571	NA	NA	0.198286	-0.148857
224	-0.565143	-0.195	-0.350429	0.0172857	0.105857	NA	0.0771429	-0.0241429	0.195143	-0.274429	-0.0297143	-0.22	-0.283571	0.375143	-0.0498571	0.0761429	0.161571	-0.00157143	0.0191429	-0.168143	-0.18	0.188429	0.100571	0.146	0.097	NA	-0.258857	-0.156857	-0.123286	-0.186714	0.490286	0.023	-0.0567143	0.0812857	NA	-0.124429	-0.182857	0.395857	-0.0628571	0.286857	0.546714	0.289571	-0.0144286	-0.408286	0.178571	NA	NA	0.403286	-0.289857
225	0.551714	0.1	-0.256429	0.230429	0.160429	NA	0.0674286	-0.0101429	-0.213	-0.0881429	-0.0591429	-0.272571	-0.162857	-0.162571	0.166429	-0.0711429	-0.214571	-0.292	-0.404857	-0.365857	-0.211286	-0.103143	NA	-0.261286	-0.0647143	-0.106857	-0.0325714	-0.165571	0.00857143	-0.0751429	0.295714	0.0568571	-0.102714	NA	-0.475714	0.0905714	0.071	0.345857	0.178	0.297857	0.601571	0.166286	0.166429	0.0375714	0.0672857	NA	NA	0.469714	-0.0852857
226	-0.00328571	0.1	-0.0724286	-0.00457143	0.0164286	NA	-0.288571	0.0638571	0.044	0.396857	-0.0361429	-0.132571	0.0711429	-0.0825714	0.259429	0.262857	0.0234286	-0.059	0.238143	-0.0718571	-0.110286	-0.100143	NA	0.419714	0.0582857	-0.0918571	0.179429	-0.118571	-0.0104286	0.00585714	-0.888286	-0.0401429	-0.0597143	NA	-0.198714	-0.372429	0.042	0.161857	0.326	-0.0281429	0.239571	0.131286	0.259429	0.262571	0.0282857	NA	NA	0.0247143	-0.0332857
227	-0.0582857	-0.159	0.0705714	0.211429	-0.184571	NA	-0.0905714	-0.0561429	0.45	0.185857	0.0278571	-0.0205714	-0.417857	0.125429	-0.0165714	0.169857	0.0504286	-0.045	0.0561429	0.0121429	-0.0562857	-0.0451429	NA	0.109714	-0.100714	-0.0868571	-0.191571	0.156429	-0.00942857	-0.0381429	-0.213286	-0.0451429	0.0232857	NA	1.53329	0.368571	0.018	-0.465143	-0.246	-0.247143	-0.778429	-0.136714	0.115429	0.348571	-0.163714	NA	NA	-0.675286	0.431714
228	0.299714	0.125	0.455571	0.141429	-0.141571	NA	-0.118571	0.0268571	-0.078	0.420857	0.563857	0.169429	-0.0348571	-0.295571	-0.443571	0.341857	-0.135571	0.033	0.687143	0.514143	0.231714	-0.0701429	NA	0.606714	0.0222857	0.673143	0.0764286	0.427429	0.324571	-0.0361429	-0.0312857	0.162857	0.622286	NA	-0.191714	0.0515714	0.1	-0.742143	-0.086	-0.223143	-0.844429	-0.0557143	-0.203571	-0.108429	-0.243714	NA	NA	-0.595286	-0.0152857
229	-0.165286	0.005	-0.0784286	-0.117571	0.0614286	NA	-0.00557143	0.0248571	-0.44	-0.446143	-0.0461429	-0.0575714	0.139143	0.259429	0.0394286	-0.143143	0.492429	0.126	-0.461857	-0.0678571	0.0127143	-0.145143	NA	-0.765286	0.0252857	0.0601429	-0.0345714	-0.161571	-0.0174286	0.0148571	1.27271	-0.136143	0.0342857	NA	-0.753714	-0.208429	-0.016	0.310857	-0.024	-0.0811429	0.471571	0.207286	0.00342857	-0.585429	0.0872857	NA	NA	0.115714	-0.170286
230	-0.270286	-0.016	0.0125714	-0.180571	0.203429	NA	0.480429	0.164857	0.297	0.341857	-0.0281429	0.399429	0.298143	-0.309571	-0.0295714	-1.14314	0.278429	0.484	0.193143	-0.0338571	0.208714	0.222857	NA	0.149714	-0.134714	-0.322857	0.239429	0.132429	-0.196429	0.322857	-0.843286	0.0328571	-0.0197143	NA	-0.0257143	0.0765714	-0.155	0.173857	-0.122	0.283857	0.141571	-0.152714	0.0194286	0.127571	0.0172857	NA	NA	0.311714	0.100714
231	-0.354286	-0.155	-0.131429	-0.280571	-0.115571	NA	-0.0445714	-0.214143	-0.06	-0.811143	-0.422143	-0.0855714	0.107143	0.465429	0.0244286	0.582857	-0.494571	-0.247	-0.307857	0.0131429	-0.0752857	0.240857	NA	-0.259286	0.194286	-0.124857	-0.236571	-0.270571	-0.0994286	-0.194143	0.407714	-0.0311429	-0.497714	NA	0.112286	-0.00642857	-0.06	0.214857	-0.026	-0.00214286	0.168571	-0.159714	-0.360571	-0.0824286	0.207286	NA	NA	0.348714	-0.228286
232	0.380286	-0.0718571	-0.255286	NA	-0.0792857	NA	0.158571	-0.071	-0.171571	-0.394429	-0.146	-0.242714	0.568143	NA	0.0277143	-0.0815714	-0.0954286	-0.596857	-0.241857	-0.215	-0.0147143	NA	NA	-0.538286	-0.257714	-0.199	-0.0554286	-0.235714	-0.166571	0.0954286	0.540714	-0.227143	-0.112714	-0.358429	-0.192	-0.233857	NA	-0.0337143	0.0134286	0.336	NA	-0.160857	-0.416571	-0.299429	0.231286	NA	NA	NA	NA
233	-0.163714	0.210143	0.00571429	NA	-0.186286	NA	0.212571	-0.172	-0.134571	-0.0464286	0.052	-0.00671429	0.428143	NA	-0.293286	0.0684286	0.0465714	-0.267857	-0.0628571	0.052	-0.0237143	NA	NA	-0.218286	0.0982857	0.253	-0.0184286	0.0862857	-0.126571	-0.0795714	-0.552286	0.188857	0.107286	-0.246429	-0.062	0.696143	NA	-0.326714	-0.0825714	-0.137	NA	-0.151857	-0.224571	-0.122429	0.0672857	NA	NA	NA	NA
234	-0.136714	-0.316857	-0.0562857	NA	0.213714	NA	0.282571	-0.033	0.0204286	-0.280429	-0.206	0.0932857	0.309143	NA	0.545714	0.0314286	-0.0834286	0.0291429	-0.0328571	-0.149	-0.0427143	NA	NA	0.176714	-0.161714	-0.251	-0.294429	-0.331714	0.0984286	-0.0965714	0.997714	0.0108571	-0.207714	0.251571	0.123	0.189143	NA	0.467286	0.0364286	0.216	NA	0.249143	0.127429	-0.0564286	0.193286	NA	NA	NA	NA
235	0.0282857	-0.0688571	0.602714	NA	0.109714	NA	-0.409429	0.167	0.372429	0.503571	0.024	0.407286	-0.102857	NA	-0.0702857	0.177429	0.306571	0.665143	0.245143	0.138	0.0962857	NA	NA	0.573714	-0.0397143	0.198	0.144571	-0.0337143	0.134429	-0.0195714	0.614714	-0.482143	-0.0167143	0.565571	-0.025	-0.353857	NA	0.350286	0.140429	-0.07	NA	0.154143	0.255429	0.511571	-0.175714	NA	NA	NA	NA
236	-0.0907143	0.107143	-0.0762857	NA	0.0667143	NA	-0.0204286	0.028	-0.0865714	0.00957143	0.033	-0.000714286	-0.536857	NA	-0.168286	-0.370571	-0.0134286	0.328143	0.314143	-0.065	-0.412714	NA	NA	0.240714	0.114286	0.025	-0.0254286	0.0582857	-0.154571	-0.119571	-0.336286	-0.0281429	0.00528571	-0.351429	0.08	0.143143	NA	-0.106714	-0.115571	-0.384	NA	-0.255857	-0.0265714	0.00557143	0.0402857	NA	NA	NA	NA
237	-0.0757143	0.0431429	-0.117286	NA	-0.161286	NA	-0.118429	0.006	0.0354286	0.181571	0.209	-0.121714	0.648143	NA	0.0267143	0.0854286	-0.163429	-0.0568571	-0.175857	0.315	0.0492857	NA	NA	0.0187143	0.0802857	-0.009	0.137571	0.110286	0.146429	0.107429	-0.825286	0.263857	0.196286	0.215571	0.036	-0.616857	NA	-0.245714	0.184429	0.158	NA	0.140143	0.115429	-0.0444286	-0.0757143	NA	NA	NA	NA
238	0.0582857	0.0971429	-0.103286	NA	0.0367143	NA	-0.105429	0.075	-0.0355714	0.0265714	0.034	-0.128714	-1.31386	NA	-0.0682857	0.0894286	0.00257143	-0.100857	-0.0458571	-0.076	0.348286	NA	NA	-0.253286	0.166286	-0.017	0.111571	0.346286	0.0684286	0.112429	-0.439286	0.273857	0.0282857	-0.0764286	0.04	0.176143	NA	-0.104714	-0.176571	-0.119	NA	0.0251429	0.169429	0.00557143	-0.280714	NA	NA	NA	NA
239	0.0898571	0.153143	0.308143	0.275429	-0.131714	0.172	0.715	0.178	0.307714	0.622571	0.178429	0.337571	0.249143	0.106714	-0.284857	0.0435714	-0.270429	-0.303571	0.877714	0.0944286	0.187143	-0.465429	0.212714	0.795286	0.00971429	0.270286	0.183143	0.229	0.0917143	-0.126286	-1.159	0.0898571	0.138	-0.119429	0.0182857	0.295143	0.300286	-0.319143	0.0197143	-0.386857	NA	-0.0758571	0.0251429	-0.009	-0.398571	-0.128714	NA	-0.193571	NA
240	-0.280143	0.0851429	0.0941429	0.175429	0.191286	0.685	0.083	-0.119	0.186714	0.568571	0.169429	0.125571	0.468143	0.255714	0.283143	-0.0234286	0.491571	-0.273571	0.647714	0.214429	0.0131429	0.192571	-0.171286	0.0292857	-0.0592857	-0.289714	-0.337857	-0.043	-0.144286	-0.0932857	-0.82	-0.0321429	0.201	0.169571	0.0582857	0.254143	0.0282857	0.424857	0.142714	0.171143	NA	0.175143	0.328143	-0.091	0.382429	-0.0247143	NA	0.399429	NA
241	0.276857	-0.0478571	-0.152857	0.189429	0.0172857	-0.285	-0.479	0.362	-0.0112857	-0.469429	0.115429	-0.195429	0.253143	0.157714	0.00414286	0.173571	0.180571	0.315429	0.244714	0.147429	-0.0958571	0.280571	-0.00728571	0.0312857	0.0887143	0.0512857	0.141143	0.067	-0.0402857	0.237714	0.601	0.104857	0.207	-0.273429	-0.0107143	-0.523857	-0.197714	0.0508571	-0.0902857	0.0491429	NA	0.0301429	0.00514286	-0.035	0.450429	0.0252857	NA	0.0334286	NA
242	-0.109143	0.0401429	-0.00685714	0.0974286	-0.106714	0.154	-0.035	-0.022	0.0397143	0.182571	0.128429	0.00257143	-0.669857	0.00871429	-0.0308571	0.0735714	0.119571	0.760429	0.454714	0.257429	0.204143	-0.196429	-0.0882857	0.541286	-0.0292857	0.445286	0.0551429	0.084	0.205714	-0.000285714	-0.8	-0.0711429	0.121	0.0815714	-0.232714	-0.241857	-0.155714	-0.0561429	0.274714	-0.0828571	NA	0.187143	0.119143	-0.015	-0.250571	-0.0667143	NA	0.0214286	NA
243	-0.0451429	0.0781429	0.0731429	-0.241571	-0.101714	-0.276	-0.13	-0.154	-0.289286	-0.334429	-0.117571	0.0305714	0.354143	-0.155286	-0.176857	-0.00842857	-0.267429	-0.454571	-0.249286	-0.0935714	0.0361429	-0.390429	-0.0972857	-0.103714	-0.0472857	-0.0987143	0.0191429	-0.018	0.129714	-0.0582857	0.18	0.288857	-0.136	-0.0354286	-0.118714	0.492143	-0.0237143	-0.381143	-0.0562857	-0.0148571	NA	-0.288857	-0.557857	-0.002	0.149429	-0.0737143	NA	-0.505571	NA
244	0.252857	-0.258857	0.0641429	-0.0685714	-0.0237143	0.292	0.075	-0.151	0.161714	-0.00342857	0.0294286	-0.0764286	0.151143	0.0367143	-0.0288571	-0.0644286	0.177571	-0.0905714	-0.954286	-0.246571	-0.188857	0.514571	-0.132286	-0.691714	-0.101286	-0.388714	0.00614286	0.062	-0.0922857	-0.00628571	0.699	-0.158143	0.048	0.0395714	0.168286	-0.121857	0.700286	0.0448571	-0.207286	0.112143	NA	-0.121857	0.0511429	0.146	-0.131571	0.223286	NA	-0.0545714	NA
245	-0.185143	-0.0498571	-0.379857	-0.427571	0.155286	-0.742	-0.229	-0.094	-0.395286	-0.566429	-0.503571	-0.224429	-0.805857	-0.410286	0.234143	-0.194429	-0.431429	0.0464286	-1.02129	-0.373571	-0.155857	0.0645714	0.283714	-0.601714	0.138714	0.0102857	-0.0668571	-0.381	-0.150286	0.0467143	1.299	-0.222143	-0.579	0.137571	0.117286	-0.153857	-0.651714	0.235857	-0.0832857	0.152143	NA	0.0941429	0.0291429	0.006	-0.201571	0.0452857	NA	0.299429	NA
246	-0.598286	-0.195286	-0.054	-0.121286	0.627143	-0.897571	-0.577429	-0.237286	-0.0672857	0.0404286	-0.459143	-0.179571	NA	-0.343857	0.538571	-0.0217143	0.147286	0.133143	-0.367	-0.396857	-0.159143	0.329143	0.263286	0.0452857	0.216714	-0.241857	-0.249286	-0.343286	-0.375571	-0.0894286	-0.529	-0.459	-0.574	0.281	-0.142429	-0.0131429	-0.717143	0.742429	-0.211571	0.500429	0.643	0.118143	0.273857	-0.239571	0.163	NA	NA	0.722286	0.031
247	0.372714	0.0257143	0.037	-0.158286	-0.0948571	-0.0175714	0.374571	-0.0852857	0.0507143	0.128429	-0.334143	0.0564286	NA	0.307143	0.144571	-0.0357143	-0.467714	0.0351429	0.012	-0.351857	-0.117143	0.158143	0.292286	0.176286	0.135714	-0.189857	-0.218286	-0.0252857	-0.0705714	0.212571	0.928	0.222	-0.383	0.005	0.284571	0.0848571	-0.105143	0.132429	0.00642857	0.398429	0.175	0.250143	-0.590143	0.174429	-0.097	NA	NA	0.203286	0.012
248	0.190714	-0.0522857	0.072	0.179714	-0.278857	-0.299571	-0.384429	-0.0122857	-0.461286	0.0674286	0.221857	0.0674286	NA	-0.336857	-0.136429	0.334286	-0.489714	-0.0978571	0.248	0.124143	0.00185714	0.189143	-0.00871429	-0.0117143	-0.0162857	0.161143	0.0477143	0.0217143	0.216429	0.0975714	-0.004	-0.026	0.229	-0.1	-0.0974286	-0.138143	0.448857	-0.411571	0.302429	-0.0415714	-0.476	0.0491429	0.0868571	0.0134286	0.545	NA	NA	-0.578714	-0.123
249	0.300714	0.0717143	0.247	-0.0992857	0.00414286	0.192429	-0.221429	0.200714	0.000714286	0.0354286	-0.120143	0.324429	NA	0.0541429	-0.172429	-0.225714	-0.00571429	0.266143	-0.201	-0.149857	0.265857	-0.109857	0.0302857	0.0622857	0.0257143	0.130143	-0.0452857	-0.313286	0.0314286	0.273571	-0.136	-0.074	-0.129	0.128	-0.164429	0.00985714	0.846857	0.382429	0.0584286	-0.0965714	0.388	-0.0518571	0.165857	-0.359571	-0.259	NA	NA	0.406286	-0.036
250	-0.178286	0.266714	0.293	0.306714	-0.213857	0.0524286	-0.235429	0.0997143	-0.0622857	-0.445571	0.437857	0.435429	NA	-0.156857	-0.230429	0.414286	0.118286	-0.372857	0.262	0.576143	0.327857	-0.254857	0.0802857	-0.377714	-0.304286	0.154143	0.195714	0.0827143	0.234429	0.305571	0.009	0.441	0.474	-0.223	-0.129429	0.426857	-0.0421429	-0.412571	-0.229571	-0.528571	-0.695	-0.0648571	0.100857	-0.00357143	-0.352	NA	NA	-0.540714	0.154
251	-0.373286	0.125714	-0.484	-0.204286	0.381143	0.399429	0.933571	-0.0662857	0.467714	0.0114286	0.0228571	-0.452571	NA	0.184143	0.112571	-0.506714	0.917286	0.505143	-0.434	-0.0628571	-0.197143	0.0801429	-0.236714	-0.0347143	-0.0262857	-0.110857	0.0187143	0.370714	-0.0225714	-0.246429	-0.153	0.216	0.114	0.112	0.481571	-0.263143	-0.478143	0.179429	-0.352571	0.357429	0.235	-0.135857	0.174857	0.469429	0.311	NA	NA	0.447286	-0.11
252	0.285714	-0.242286	-0.111	0.0967143	-0.424857	0.570429	0.110571	0.100714	0.0717143	0.162429	0.230857	-0.251571	NA	0.292143	-0.256429	0.0412857	-0.219714	-0.468857	0.48	0.261143	-0.122143	-0.391857	-0.420714	0.140286	-0.0312857	0.0971429	0.250714	0.206714	-0.0135714	-0.553429	-0.115	-0.32	0.269	-0.203	-0.232429	-0.107143	0.0468571	-0.612571	0.426429	-0.589571	-0.27	-0.164857	-0.212143	-0.0545714	-0.311	NA	NA	-0.659714	0.072
253	-0.545571	NA	0.00728571	NA	0.0897143	-0.179286	0.0644286	-0.0482857	-0.157286	-0.636143	-0.209	-0.0445714	NA	NA	0.320429	0.0611429	-0.255857	-0.188	-0.177143	-0.167857	0.0317143	NA	-0.0791429	-0.236857	-0.00857143	0.0225714	0.00357143	0.136	-0.0804286	0.336429	0.66	0.146	-0.275143	NA	0.467571	0.155143	-0.0134286	0.00971429	0.125857	0.176286	NA	0.0458571	-0.203286	0.353571	0.105857	0.588429	NA	-0.021	0.216571
254	0.271429	NA	-0.0977143	NA	0.0237143	0.158714	-0.0595714	-0.0362857	0.202714	0.275857	-0.011	-0.0595714	NA	NA	0.301429	0.392143	0.105143	0.104	0.282857	0.00514286	-0.271286	NA	-0.0731429	0.213143	0.144429	-0.111429	-0.113429	-0.243	-0.123429	-0.0395714	-0.639	0.217	-0.0131429	NA	0.135571	-0.0658571	0.113571	0.121714	-0.226143	0.0392857	NA	0.0858571	0.0577143	0.219571	0.112857	0.270429	NA	0.115	-0.208429
255	-0.0915714	NA	-0.127714	NA	-0.146286	0.00471429	-0.138571	0.202714	-0.106286	0.113857	0.01	-0.0625714	NA	NA	-0.209571	-0.0408571	0.180143	-0.017	-0.0761429	-0.212857	0.483714	NA	0.107857	0.00314286	-0.171571	0.248571	0.248571	0.07	0.0435714	-0.0305714	0.717	-0.32	0.0628571	NA	-0.00142857	-0.519857	-0.355429	-0.288286	-0.0821429	-0.173714	NA	-0.0711429	0.0747143	-0.429429	0.200857	-0.950571	NA	-0.296	-0.0834286
256	-0.0135714	NA	-0.193714	NA	0.00471429	0.0857143	0.143429	0.0767143	0.306714	-0.0261429	0.066	-0.136571	NA	NA	0.157429	0.00614286	0.0591429	0.078	0.500857	-0.0968571	-0.338286	NA	0.303857	0.0451429	-0.00957143	0.107571	0.124571	-0.094	-0.0904286	0.0314286	1.583	-0.118	0.0498571	NA	-0.385429	0.236143	0.625571	0.504714	0.179857	0.490286	NA	0.0258571	-0.0962857	-0.327429	0.0668571	-0.291571	NA	0.458	0.277571
257	0.108429	NA	0.163286	NA	-0.0152857	-0.0102857	0.0444286	0.0247143	-0.321286	0.420857	0.055	0.110429	NA	NA	-0.239571	0.248143	0.150143	0.448	0.121857	0.225143	-0.181286	NA	-0.0611429	0.533143	0.0144286	0.291571	-0.0464286	0.037	0.158571	-0.155571	-0.743	0.173	0.0118571	NA	-0.118429	0.321143	-0.159429	-0.104286	-0.0991429	-0.148714	NA	0.00585714	0.0697143	-0.0504286	0.0268571	-0.119571	NA	-0.045	-0.135429
258	-0.115571	NA	0.0142857	NA	-0.0502857	-0.0922857	0.365429	-0.165286	0.0917143	-0.00914286	-0.024	0.148429	NA	NA	-0.212571	-0.626857	0.00914286	-0.424	-0.498143	-0.0138571	0.0627143	NA	-0.152143	-0.508857	-0.0285714	-0.299429	-0.151429	0.084	0.142571	-0.0665714	-0.645	0.145	-0.00814286	NA	-0.515429	0.0341429	-0.474429	-0.473286	0.0518571	-0.0837143	NA	-0.180143	0.131714	-0.0284286	-0.505143	0.0864286	NA	-0.377	0.209571
259	0.386429	NA	0.234286	NA	0.0937143	0.0327143	-0.419571	-0.0542857	-0.0162857	-0.139143	0.113	0.0444286	NA	NA	-0.117571	-0.0398571	-0.247857	-0.001	-0.154143	0.261143	0.212714	NA	-0.0461429	-0.0488571	0.0594286	-0.259429	-0.0654286	0.01	-0.0504286	-0.0755714	-0.933	-0.243	0.171857	NA	0.417571	-0.160857	0.263571	0.229714	0.0498571	-0.299714	NA	0.0878571	-0.0342857	0.262571	-0.00814286	0.416429	NA	0.166	-0.276429
260	0.472	0.188857	0.0447143	0.214143	0.0292857	NA	0.246	-0.09	-0.543	0.158286	-0.21	0.167571	-0.181429	-0.526	0.148	-0.0762857	-0.0327143	-0.100714	-0.444857	-0.114571	0.0101429	0.530571	0.0217143	0.0164286	-0.0404286	-0.073	-0.157429	0.113714	-0.235857	-0.06	0.213	-0.137714	-0.195	0.095	NA	0.111143	-0.369429	-0.00528571	0.0554286	-0.206714	-0.0485714	-0.0497143	0.0328571	0.0931429	0.0497143	NA	NA	0.0185714	-0.150429
261	-0.6	-0.111143	0.0737143	-0.0538571	0.236286	NA	-0.125	0.056	0.107	-0.0627143	-0.063	0.124571	0.219571	0.236	0.33	-0.0202857	-0.0907143	-0.371714	0.165143	-0.107571	0.177143	0.0765714	0.00571429	-0.370571	0.0765714	-0.427	-0.0734286	-0.246286	0.0581429	-0.128	0.495	0.0332857	-0.095	-0.137	NA	-0.0518571	0.180571	0.350714	-0.190571	0.398286	0.163429	0.152286	0.0658571	0.261143	-0.0992857	NA	NA	0.318571	-0.0534286
262	0.435	-0.0791429	0.0457143	-0.0808571	-0.172714	NA	-0.424	-0.074	0.15	-0.789714	0.156	0.0545714	1.33657	0.006	-0.896	0.0397143	-0.0787143	-0.981714	-0.0348571	0.173429	0.0391429	-0.337429	-0.0622857	-1.04257	-0.128429	-0.177	-0.163429	0.155714	0.101143	0.064	0.485	0.00528571	0.222	-0.237	NA	0.216143	0.220571	0.0597143	0.249429	-0.0327143	0.152429	-0.109714	-0.230143	-1.55886	-0.145286	NA	NA	0.107571	0.243571
263	0.161	-0.122143	-0.0912857	-0.0138571	-0.0487143	NA	-0.544	-0.076	0.275	0.528286	0.038	0.00357143	-0.596429	-0.072	0.327	-0.165286	-0.0847143	1.01329	0.413143	0.156429	-0.0888571	0.187571	0.151714	0.945429	0.0295714	0.27	0.158571	0.0587143	0.0201429	-0.044	0.116	-0.111714	0.087	0.328	NA	-0.593857	0.0495714	0.0807143	0.148429	-0.179714	0.195429	0.279286	0.0708571	0.422143	0.0217143	NA	NA	-0.0294286	0.0485714
264	-0.16	0.197857	0.187714	0.0111429	0.00828571	NA	0.454	-0.055	0.008	-0.140714	0.11	0.146571	-0.689429	-0.182	-0.02	-0.0392857	0.0802857	0.152286	-0.357857	0.179429	0.0171429	-0.141429	-0.0752857	-0.360571	-0.0464286	0.456	0.100571	-0.280286	-0.00785714	-0.058	-0.818	0.359286	0.049	-0.034	NA	-0.0328571	0.330571	-0.184286	-0.265571	0.147286	-0.000571429	-0.283714	0.0918571	0.188143	0.0717143	NA	NA	-0.134429	-0.0494286
265	0.213	-0.175143	0.111714	0.0781429	-0.118714	NA	0.188	0.15	-0.01	0.358286	0.089	0.0645714	-0.0804286	0.343	-0.434	0.386714	0.305286	-0.195714	0.251143	-0.0755714	-0.0138571	-0.0134286	-0.143286	0.592429	-0.0184286	0.124	0.139571	0.203714	-0.153857	0.146	-0.381	-0.0637143	0.083	0.016	NA	0.407143	-0.452429	-0.500286	0.0554286	-0.610714	-0.646571	-0.209714	-0.154143	0.289143	-0.116286	NA	NA	-0.469429	0.108571
266	-0.521	0.100857	-0.372286	-0.154857	0.0662857	NA	0.205	0.089	0.013	-0.0517143	-0.12	-0.561429	-0.00842857	0.195	0.545	-0.125286	-0.0987143	0.484286	0.00814286	-0.211571	-0.140857	-0.302429	0.101714	0.219429	0.127571	-0.173	-0.00442857	-0.00528571	0.218143	0.08	-0.11	-0.0847143	-0.151	-0.031	NA	-0.0558571	0.0405714	0.198714	-0.0525714	0.484286	0.184429	0.221286	0.122857	0.305143	0.217714	NA	NA	0.188571	-0.147429
267	-0.622143	-0.356857	-0.455571	-0.353714	-0.0805714	NA	-0.0715714	0.02	-0.312429	-0.45	-0.155143	-0.238286	0.431857	-0.213286	0.316571	-0.265429	-0.501571	-0.322	-0.523714	0.0241429	-0.401143	-1.32871	0.0674286	-0.530714	0.0695714	0.196714	-0.0885714	-0.00414286	-0.122143	-0.213571	-0.451429	0.277143	-0.215857	NA	NA	0.143	-0.477429	0.009	-0.499	-0.00985714	NA	-0.157857	0.166143	-0.124714	0.0168571	NA	0.294714	0.0201429	NA
268	0.0628571	0.0731429	-0.325571	-0.104714	-0.541571	NA	-0.108571	-0.11	-0.175429	-0.298	0.0168571	-0.161286	0.247857	-0.00728571	-0.0534286	0.0905714	-0.712571	-0.191	-0.144714	0.0381429	0.0728571	-0.322714	-0.548571	-0.282714	0.0265714	0.0887143	0.268429	-0.0831429	0.0108571	-0.289571	-0.0904286	-0.235857	-0.00585714	NA	NA	0.18	0.203571	-0.499	-0.194	-0.370857	NA	0.0101429	-0.429857	-0.0327143	-0.0691429	NA	0.160714	-0.641857	NA
269	-0.0591429	0.0471429	-0.0385714	-0.0807143	0.122429	NA	0.102429	0.026	0.144571	-0.088	-0.246143	-0.0652857	0.247857	0.330714	-0.202429	-0.274429	-0.189571	0.274	-0.526714	-0.0208571	-0.243143	0.408286	0.174429	-0.267714	-0.0264286	0.126714	-0.0285714	-0.112143	-0.0231429	0.137429	-0.413429	0.000142857	-0.155857	NA	NA	-0.413	-0.241429	-0.19	0.396	-0.0708571	NA	0.0221429	0.456143	0.0822857	0.0248571	NA	-0.0922857	0.00814286	NA
270	-0.0201429	-0.0498571	0.0394286	0.256286	0.0244286	NA	0.167429	0.008	-0.0834286	-0.153	-0.449143	-0.0462857	-0.671143	0.570714	0.248571	-0.286429	0.0524286	-0.185	0.190286	-0.406857	-0.174143	0.449286	0.461429	0.424286	0.0955714	-0.186286	-0.352571	-0.107143	-0.0931429	0.124429	0.993571	-0.174857	-0.459857	NA	NA	0.092	0.145571	0.605	-0.037	0.476143	NA	0.102143	-0.223857	-0.271714	0.498857	NA	0.206714	0.609143	NA
271	0.287857	0.0131429	0.427429	0.310286	0.119429	NA	-0.0495714	-0.033	0.130571	0.436	0.276857	0.255714	-0.125143	-0.189286	-0.150429	0.199571	0.866429	0.601	0.190286	0.230143	0.501857	0.805286	-0.0435714	0.174286	0.0405714	-0.0732857	0.206429	-0.0381429	0.0538571	0.0344286	-0.849429	-0.0728571	0.270143	NA	NA	-0.124	0.143571	0.438	-0.118	0.122143	NA	0.0591429	-0.124857	-0.0447143	0.252857	NA	-0.275286	0.454143	NA
272	-0.0331429	0.197143	0.231429	-0.288714	0.721429	NA	0.0864286	-0.021	0.456571	0.437	0.264857	0.0667143	-0.257143	-0.390286	0.0975714	0.281571	0.404429	0.004	0.517286	0.161143	0.145857	-0.118714	0.00842857	0.349286	-0.0354286	0.170714	-0.120571	0.0478571	0.0338571	0.217429	-0.780429	-0.144857	0.252143	NA	NA	0.136	0.113571	0.195	0.31	0.433143	NA	0.143143	0.325143	0.237286	-0.366143	NA	-0.358286	0.164143	NA
273	0.383857	0.0761429	0.121429	0.261286	-0.365571	NA	-0.126571	0.11	-0.160429	0.116	0.291857	0.188714	0.125857	-0.101286	-0.256429	0.254571	0.0804286	-0.181	0.297286	-0.0258571	0.0978571	0.107286	-0.119571	0.133286	-0.170429	-0.323286	0.115429	0.296857	0.139857	-0.0105714	1.59157	0.351143	0.315143	NA	NA	-0.014	0.112571	-0.558	0.142	-0.579857	NA	-0.178857	-0.168857	0.154286	-0.358143	NA	0.0637143	-0.613857	NA
274	0.0118571	0.0945714	-0.231143	NA	0.137857	-0.917	0.466	0.00285714	0.286286	-0.207571	-0.102857	-0.059	0.692	-0.393429	0.113286	0.0104286	-0.445571	-0.557429	-0.0885714	-0.299429	-0.450286	NA	NA	-0.0121429	0.104286	-0.377571	-0.249286	0.132571	-0.154571	0.0214286	-1.69757	0.102429	0.130286	0.0942857	NA	0.399714	0.140571	0.0877143	-0.202429	0.287857	NA	-0.150143	0.148286	0.0925714	0.410714	NA	NA	0.333	-0.0122857
275	-0.323143	-0.221429	0.0258571	NA	0.0908571	-0.208	-0.03	0.149857	-0.337714	-0.216571	-0.160857	0.021	-0.233	0.253571	0.0742857	-0.0375714	0.0274286	0.436571	-0.0295714	-0.171429	0.217714	NA	NA	-0.160143	0.0492857	0.0754286	0.254714	0.131571	0.190429	-0.0665714	1.92343	-0.170571	-0.204714	-0.372714	NA	-0.534286	-0.470429	-0.0422857	-0.100429	-0.0351429	NA	0.291857	0.0822857	-0.451429	0.148714	NA	NA	-0.13	0.0677143
276	-0.0191429	-0.168429	0.0218571	NA	-0.142143	0.06	-0.103	-0.0581429	0.197286	0.288429	-0.0738571	-0.047	-1.145	0.481571	-0.207714	-0.275571	0.169429	0.591571	0.0374286	0.00657143	0.0137143	NA	NA	-0.199143	-0.0867143	-0.0495714	-0.0692857	0.0505714	0.0814286	-0.0555714	0.859429	0.111429	-0.117714	-0.104714	NA	-0.171286	0.372571	-0.0642857	-0.0664286	-0.100143	NA	0.0718571	-0.138714	0.201571	0.0637143	NA	NA	-0.019	-0.293286
277	0.144857	-0.0234286	0.254857	NA	-0.118143	0.337	-0.029	0.0158571	-0.0847143	0.192429	0.422143	0.015	0.913	-0.284429	-0.0557143	0.0264286	0.384429	0.152571	0.597429	0.615571	0.0557143	NA	NA	0.109857	0.00728571	0.355429	-0.257286	-0.0234286	0.00242857	0.0344286	0.834429	-0.236571	0.491286	0.316286	NA	0.502714	0.102571	0.107714	-0.0444286	-0.104143	NA	0.0978571	0.206286	-0.0594286	0.00371429	NA	NA	0.002	0.359714
278	-0.00114286	-0.204429	-0.101143	NA	-0.119143	-0.24	-0.339	-0.216143	-0.139714	-0.0375714	-0.151857	-0.142	0.394	-0.0244286	-0.0597143	-0.0765714	0.0384286	0.00657143	-0.176571	0.207571	-0.130286	NA	NA	-0.0701429	0.0242857	0.0184286	-0.142286	0.101571	-0.0565714	0.0994286	-0.635571	0.214429	-0.352714	0.259286	NA	-0.0882857	-0.0304286	-0.265286	0.331571	-0.0991429	NA	0.0268571	-0.262714	0.264571	-0.306286	NA	NA	-0.18	-0.0192857
279	0.321857	0.513571	0.190857	NA	0.167857	0.616	-0.078	0.148857	0.0252857	0.0854286	0.146143	0.355	0.192	-0.209429	-0.123714	0.300429	-0.231571	-0.142429	0.193429	-0.261429	0.271714	NA	NA	0.433857	-0.0627143	0.212429	0.143714	-0.351429	-0.105571	-0.0745714	-2.36557	-0.362571	0.332286	-0.166714	NA	-0.0692857	-0.431429	0.299714	-0.212429	0.0428571	NA	-0.528143	0.0382857	-0.133429	0.0187143	NA	NA	0.041	-0.0422857
280	-0.135143	0.00957143	-0.161143	NA	-0.0171429	0.352	0.113	-0.0431429	0.0532857	-0.104571	-0.0788571	-0.143	-0.813	0.176571	0.259286	0.0524286	0.0574286	-0.487429	-0.533571	-0.0974286	0.0217143	NA	NA	-0.102143	-0.0357143	-0.234571	0.319714	-0.0414286	0.0424286	0.0414286	1.08143	0.341429	-0.278714	-0.0257143	NA	-0.0392857	0.316571	-0.123286	0.294571	0.00785714	NA	0.189857	-0.0737143	0.0855714	-0.339286	NA	NA	-0.047	-0.0602857
281	-0.369	0.099	-0.123	-0.0902857	0.396143	NA	0.437	0.0948571	0.242429	-0.206286	-0.222714	-0.0487143	-0.123429	NA	0.670571	0.184	-0.224571	-0.117286	-0.446714	-0.233	-0.00371429	-0.0827143	NA	0.0327143	-0.01	-0.286429	0.283	-0.252	-0.175143	0.118429	NA	-0.0965714	-0.256857	0.0865714	NA	-0.176	-0.143714	0.589	0.276429	0.681429	NA	0.287714	0.653571	-0.160571	-0.227143	NA	NA	NA	NA
282	-0.381	-0.745	0.017	0.190714	0.0701429	NA	-0.004	-0.266143	0.0274286	-0.0352857	-0.177714	-0.271714	0.344571	NA	-0.850429	0.122	0.173429	0.186714	-0.122714	-0.292	-0.156714	0.175286	NA	0.108714	-0.024	0.690571	-0.444	0.434	-0.0801429	0.132429	NA	-0.490571	-0.185857	0.147571	NA	0.346	0.124286	0.326	-0.188571	0.424429	NA	0.279714	0.263571	-0.212571	0.349857	NA	NA	NA	NA
283	0.099	-0.286	0.18	-0.0682857	-0.326857	NA	0.069	0.128857	0.0984286	0.0477143	0.112286	0.0912857	-0.0304286	NA	-0.106429	0.031	-0.209571	0.0847143	0.570286	0.154	0.247286	-0.141714	NA	0.0917143	-0.024	-0.00342857	0.268	-0.496	0.316857	0.129429	NA	0.0574286	0.107143	-0.134429	NA	0.453	0.0472857	-0.424	-0.0745714	-0.378571	NA	-0.144286	-0.360429	-0.00557143	-0.191143	NA	NA	NA	NA
284	-0.084	-0.582	0.176	-0.432286	0.0281429	NA	-0.523	0.117857	0.00542857	0.393714	-0.186714	0.216286	-0.224429	NA	0.162571	-0.046	0.0724286	0.195714	0.541286	-0.149	0.0772857	-0.204714	NA	0.642714	0.017	-0.361429	-0.222	-0.051	-0.0111429	-0.0155714	NA	0.174429	-0.178857	0.261571	NA	-0.703	-0.228714	0.095	0.127429	-0.217571	NA	-0.0132857	-0.383429	0.259429	-0.401143	NA	NA	NA	NA
285	0.432	1.543	-0.361	0.0127143	0.147143	NA	0.513	-0.0961429	-0.366571	-0.435286	-0.202714	-0.235714	0.0305714	NA	0.221571	-0.48	-0.153571	-0.228286	-0.793714	-0.129	-0.340714	0.114286	NA	-0.879286	0.149	-0.0654286	-0.348	0.041	-0.207143	-0.271571	NA	-0.246571	-0.250857	0.213571	NA	0.08	0.0112857	0.145	-0.0215714	0.166429	NA	0.0407143	-0.290429	0.0564286	0.577857	NA	NA	NA	NA
286	-0.055	-0.166	0.085	0.0887143	0.00114286	NA	-0.352	-0.110143	-0.0435714	-0.0862857	0.363286	-0.0147143	-0.0434286	NA	0.0875714	0.113	0.427429	-0.212286	0.368286	0.32	-0.00571429	0.0312857	NA	-0.0662857	0.018	-0.0554286	-0.012	0.168	0.0698571	-0.0885714	NA	0.152429	0.465143	-0.164429	NA	0.513	0.326286	-0.071	-0.189571	-0.382571	NA	-0.100286	0.0405714	-0.0785714	-0.0561429	NA	NA	NA	NA
287	0.358	0.137	0.026	0.298714	-0.315857	NA	-0.14	0.130857	0.0364286	0.321714	0.314286	0.263286	0.0465714	NA	-0.185429	0.076	-0.0855714	0.0907143	-0.116714	0.329	0.182286	0.108286	NA	0.0697143	-0.126	0.0815714	0.475	0.156	0.0868571	-0.00457143	NA	0.449429	0.300143	-0.410429	NA	-0.513	-0.136714	-0.66	0.0704286	-0.293571	NA	-0.350286	0.0765714	0.141429	-0.0521429	NA	NA	NA	NA
288	-0.0364286	-0.0967143	0.436143	-0.611714	0.301714	NA	0.457143	-0.0248571	0.316429	0.531571	-0.00985714	0.120286	1.11014	NA	0.198714	0.00442857	0.0324286	0.380429	-0.0831429	0.219857	0.241143	0.569857	0.610714	0.438143	0.182143	-0.108	-0.248286	0.172429	0.0928571	0.0345714	-1.33629	-0.931	0.0104286	0.528286	NA	0.0768571	-0.0185714	0.409857	0.0271429	0.0607143	0.392143	0.184714	0.272286	0.309857	0.492429	0.566143	NA	0.367	NA
289	0.130571	0.00328571	-0.322857	0.139286	-0.123286	NA	-0.368857	0.0121429	0.367429	0.129571	0.212143	-0.0207143	-0.0548571	NA	-0.0822857	0.316429	-0.00157143	0.0494286	0.349857	-0.113143	0.211143	0.0478571	0.0217143	0.0461429	-0.0778571	-0.014	0.407714	0.141429	0.0278571	0.171571	-1.24929	0.23	0.202429	0.0552857	NA	-0.235143	-0.0215714	-0.265143	-0.0258571	-0.137286	-0.244857	-0.122286	0.178286	0.167857	-0.204571	0.138143	NA	-0.287	NA
290	-0.189429	0.187286	-0.146857	0.0702857	0.0497143	NA	0.157143	-0.0458571	-0.167571	-0.537429	-0.0638571	-0.102714	0.418143	NA	0.210714	0.0454286	-0.168571	-0.518571	-0.365143	0.0118571	-0.0738571	-0.592143	0.0967143	-0.421857	0.101143	-0.208	0.00171429	-0.385571	0.0678571	0.103571	1.23571	0.059	-0.0975714	-0.0287143	NA	-0.0651429	0.244429	0.154857	0.215143	0.408714	0.191143	0.186714	-0.278714	-0.253143	-0.0215714	-0.0418571	NA	0.172	NA
291	-0.415429	0.194286	-0.397857	0.110286	-0.205286	NA	-0.0678571	-0.254857	-0.268571	-0.171429	-0.162857	-0.179714	-0.634857	NA	-0.129286	-0.250571	-0.100571	-0.353571	-0.331143	-0.0541429	-0.379857	-0.539143	-0.382286	-0.418857	-0.172857	0.201	-0.118286	0.0624286	0.0598571	0.154571	0.474714	0.228	-0.189571	-0.187714	NA	-0.0441429	-0.146571	-0.0961429	-0.146857	-0.352286	-0.0618571	0.0527143	0.0952857	-0.265143	-0.0765714	-0.504857	NA	-0.063	NA
292	-0.184429	-0.168714	0.0491429	-0.190714	0.251714	NA	-0.00785714	0.0381429	-0.250571	-0.0304286	-0.186857	-0.0177143	-1.51286	NA	0.147714	0.0734286	0.240429	0.723429	-0.0451429	-0.143143	-0.0618571	0.427857	0.301714	0.309143	0.0561429	-0.109	-0.239286	-0.0945714	-0.395143	0.229571	-0.968286	-0.037	-0.209571	-0.154714	NA	-0.0211429	-0.115571	0.448857	-0.0458571	0.277714	0.582143	-0.132286	-0.312714	-0.0831429	0.149429	0.00414286	NA	0.454	NA
293	0.119571	-0.108714	0.512143	0.309286	-0.299286	NA	-0.0198571	0.0321429	0.596429	0.362571	0.116143	0.155286	-1.90486	NA	-0.257286	0.120429	-0.0505714	0.0254286	0.744857	0.119857	0.0661429	0.798857	-0.387286	0.505143	0.0801429	0.372	0.0157143	0.111429	0.305857	-0.115429	1.27671	0.03	0.137429	0.215286	NA	0.116857	0.288429	-0.445143	-0.0968571	-0.230286	-0.496857	-0.180286	0.112286	0.243857	-0.202571	0.185143	NA	-0.518	NA
294	0.575571	-0.0107143	-0.129857	0.173286	0.0247143	NA	-0.149857	0.243143	-0.593571	-0.284429	0.0951429	0.0452857	2.57914	NA	-0.0882857	-0.309571	0.0484286	-0.306571	-0.270143	-0.0411429	-0.00285714	-0.713143	-0.261286	-0.457857	-0.168857	-0.134	0.180714	-0.00757143	-0.159143	-0.578429	0.566714	0.421	0.146429	-0.427714	NA	0.171857	-0.230571	-0.207143	0.0731429	-0.0272857	-0.361857	0.0107143	-0.0667143	-0.120143	-0.136571	-0.346857	NA	-0.125	NA
295	-0.0361429	0.00785714	-0.000285714	0.190429	0.0645714	NA	-0.00857143	-0.147714	-0.242714	0.182571	0.0368571	-0.0424286	NA	NA	0.0905714	0.266	-0.131857	0.290429	-0.513857	0.134714	0.00457143	0.0261429	-0.122857	-0.0654286	-0.00114286	0.552429	0.174286	0.034	0.0567143	-0.118	0.469571	-0.429857	0.0372857	0.0267143	-0.357429	0.0904286	-0.153857	-0.0577143	0.308857	0.0815714	NA	0.108	-0.0157143	-0.0347143	-0.472857	NA	NA	-0.0624286	-0.0994286
296	0.00285714	-0.0591429	-0.268286	-0.193571	0.157571	NA	0.109429	-0.00771429	-0.346714	-0.470429	-0.415143	-0.350429	NA	NA	0.604571	-0.032	-0.424857	-0.538571	-0.669857	-0.383286	-0.252429	-0.647857	-0.0388571	-0.182429	0.290857	-0.135571	-0.0757143	-0.297	-0.0322857	0.403	0.384571	-0.0448571	-0.495714	-0.00128571	0.137571	-0.121571	-0.217857	0.616286	0.0128571	0.253571	NA	0.162	-0.106714	0.119286	0.0961429	NA	NA	0.541571	-0.165429
297	-0.0271429	-0.114143	0.100714	0.138429	0.00657143	NA	-0.168571	0.135286	0.616286	0.335571	0.498857	0.0895714	NA	NA	-0.104429	0.27	0.244143	-0.0895714	0.290143	0.367714	0.137571	0.222143	0.159143	0.380571	0.0178571	0.342429	0.0902857	0.369	-0.0612857	0.129	-0.788429	0.232143	0.502286	-0.0362857	-0.165429	-0.174571	-0.183857	0.000285714	-0.291143	-0.170429	NA	0.044	0.319286	-0.335714	0.158143	NA	NA	0.0715714	0.745571
298	0.141857	0.116857	-0.118286	-0.260571	0.190571	NA	0.508429	0.256286	0.112286	0.412571	-0.0501429	0.211571	NA	NA	-0.209429	-0.404	-0.0678571	1.34443	0.521143	-0.251286	0.0325714	0.0991429	0.195143	0.370571	0.170857	-0.0305714	0.163286	0.005	-0.0342857	-0.521	-0.115429	-0.294857	0.0132857	-0.0902857	-0.131429	0.162429	0.00514286	0.323286	0.236857	-0.00342857	NA	-0.164	0.0772857	-0.0367143	0.157143	NA	NA	0.307571	-0.150429
299	-0.0691429	-0.0601429	-0.0992857	-0.00157143	-0.0504286	NA	-0.462571	-0.0607143	0.430286	0.180571	0.0568571	0.00857143	NA	NA	-0.0244286	0.034	-0.0428571	-0.174571	-0.531857	0.157714	0.154571	0.410143	0.330143	-0.283429	-0.0231429	0.0204286	0.0212857	0.02	0.208714	0.259	0.194571	0.0511429	0.0972857	0.329714	0.308571	-0.137571	-0.0738571	-0.0517143	-0.153143	-0.0134286	NA	0.159	0.230286	0.231286	-0.154857	NA	NA	-0.0334286	-0.254429
300	-0.0431429	-0.224143	0.205714	0.0164286	-0.284429	NA	-0.147571	0.00328571	-0.0497143	-0.0884286	-0.0561429	0.101571	NA	NA	-0.439429	-0.366	0.0641429	-0.225571	-0.0938571	0.0137143	0.00257143	0.198143	-0.0588571	0.175571	-0.382143	-0.439571	0.0352857	-0.153	0.0187143	0.034	-0.0624286	0.353143	-0.0707143	0.0707143	0.447571	0.0664286	0.505143	-0.572714	0.0728571	-0.239429	NA	-0.167	-0.566714	0.229286	0.0541429	NA	NA	-0.584429	-0.227429
301	0.0308571	0.332857	0.179714	0.110429	-0.0844286	NA	0.169429	-0.178714	-0.519714	-0.552429	-0.0711429	-0.0184286	NA	NA	0.0825714	0.232	0.359143	-0.606571	0.998143	-0.0392857	-0.0794286	-0.307857	-0.463857	-0.395429	-0.0731429	-0.309571	-0.408714	0.022	-0.156286	-0.186	-0.0824286	0.133143	-0.0837143	-0.299286	-0.239429	0.114429	0.119143	-0.257714	-0.187143	0.0915714	NA	-0.142	0.0622857	-0.172714	0.162143	NA	NA	-0.240429	0.151571
302	0.127429	0.108429	0.174714	-0.207714	-0.0422857	-0.251857	0.0781429	-0.0998571	0.06	0.241714	0.179571	-0.00685714	-0.0735714	-0.0897143	-0.0107143	-0.261571	0.0734286	0.917857	-0.0398571	0.275286	0.438	0.448	-0.373571	0.240571	0.140143	0.0351429	-0.224143	0.116571	0.0962857	-0.00457143	NA	0.149429	0.176714	0.339714	NA	-0.191714	0.311	0.169429	0.272714	-0.262571	NA	0.0972857	0.256714	0.301286	-0.0282857	0.299714	NA	NA	0.191429
303	0.197429	0.148429	-0.141286	0.138286	-0.175286	0.258143	-0.231857	0.0881429	-0.119	-0.325286	0.261571	-0.0728571	0.428429	0.0732857	-0.294714	-0.412571	0.126429	-0.943143	-0.0418571	0.0882857	0.234	-0.481	-0.354571	-0.297429	-0.0168571	0.232143	0.340857	0.00757143	0.290286	0.0984286	NA	-0.683571	0.307714	-0.356286	NA	0.722286	0.374	-0.591571	-0.0832857	-0.438571	NA	-0.196714	-0.141286	-0.0977143	0.194714	-0.313286	NA	NA	0.296429
304	-0.0635714	0.136429	-0.315286	-0.175714	0.236714	-0.645857	0.390143	-0.247857	-0.304	-0.828286	-0.545429	-0.286857	0.286429	0.280286	0.227286	0.618429	-0.191571	-0.124143	0.502143	-0.553714	-0.622	-0.733	-0.139571	-0.0324286	0.119143	-0.0318571	-0.424143	-0.310429	-0.0647143	0.277429	NA	-0.0245714	-0.545286	-0.431286	NA	-0.296714	-0.353	0.516429	-0.0592857	0.742429	NA	-0.00371429	-0.0602857	-0.317714	0.0187143	-0.474286	NA	NA	-0.411571
305	0.299429	0.153429	0.0937143	0.100286	-0.185286	0.462143	0.348143	-0.0708571	-0.023	-0.147286	0.0265714	0.0871429	0.610429	-0.298714	-0.0747143	-0.343571	-0.209571	-0.294143	0.326143	0.0522857	-0.055	0.016	0.0544286	-0.406429	-0.270857	0.0581429	-0.0101429	0.297571	0.0452857	0.0554286	NA	0.338429	0.0747143	0.150714	NA	0.236286	0.286	-0.0935714	0.0427143	-0.304571	NA	-0.0577143	-0.172286	-0.0427143	-0.0632857	-0.00728571	NA	NA	0.146429
306	-0.405571	-0.0425714	-0.120286	0.0222857	-0.0542857	0.294143	-0.143857	0.0281429	-0.093	0.0397143	0.126571	0.138143	-0.223571	0.199286	0.0392857	-0.124571	0.0154286	-0.457143	-0.665857	0.203286	-0.221	-0.414	0.0944286	-0.370429	0.00514286	0.266143	0.160857	0.0675714	0.0402857	0.174429	NA	-0.164571	0.0967143	-0.144286	NA	-0.108714	-0.236	-0.207571	-0.0622857	-0.0355714	NA	0.0712857	0.0897143	-0.105714	-0.231286	-0.0352857	NA	NA	0.00642857
307	-0.356571	-0.517571	0.144714	0.109286	-0.0302857	-0.0178571	-0.0728571	0.125143	0.302	0.319714	-0.149429	0.140143	-0.935571	-0.160714	-0.104714	0.0514286	-0.160571	0.307857	-0.375857	-0.0997143	0.144	0.744	0.350429	0.351571	0.0571429	-0.450857	0.0608571	-0.134429	-0.133714	-0.412571	NA	0.0194286	-0.163286	0.304714	NA	-0.0247143	-0.204	0.0424286	-0.145286	0.302429	NA	-0.0207143	0.194714	0.0162857	0.128714	0.202714	NA	NA	-0.387571
308	0.201429	0.0134286	0.163714	0.0132857	0.250714	-0.0988571	-0.367857	0.177143	0.177	0.699714	0.100571	0.00114286	-0.0925714	-0.00371429	0.218286	0.472429	0.346429	0.592857	0.295143	0.0342857	0.082	0.42	0.368429	0.514571	-0.0338571	-0.108857	0.0958571	-0.0444286	-0.273714	-0.188571	NA	0.365429	0.0527143	0.136714	NA	-0.336714	-0.178	0.164429	0.0347143	-0.00357143	NA	0.110286	-0.167286	0.246286	-0.0192857	0.327714	NA	NA	0.158429
309	-0.00557143	0.171857	0.0677143	-0.0774286	0.0274286	0.340429	0.397	0.191571	0.182714	0.111143	-0.205429	0.106143	0.11	0.915143	0.0245714	-0.278571	-0.151	0.824857	0.536143	-0.148286	0.262571	-0.362714	0.597714	0.727857	0.00314286	0.0954286	-0.0342857	0.301857	-0.0338571	0.124	-1.76714	0.242714	-0.371571	-0.231714	0.582429	0.116429	-0.372857	-0.166	0.0304286	0.241571	NA	-0.0345714	0.079	0.326571	0.257	NA	NA	NA	NA
310	0.0344286	0.133857	-0.178286	0.399571	0.0604286	0.172429	-0.233	-0.0204286	-0.0812857	0.101143	0.0715714	-0.216857	-0.194	-0.0388571	0.239571	0.121429	0.081	-0.246143	-0.0428571	-0.0102857	-0.491429	0.0562857	-0.0172857	-0.199143	-0.0358571	0.0344286	-0.436286	-0.259143	-0.191857	-0.096	-0.514143	-0.455286	-0.0945714	-0.0607143	0.131429	-0.184571	0.163143	0.363	-0.256571	0.413571	NA	0.0904286	0.319	-0.184429	-0.318	NA	NA	NA	NA
311	-0.256571	-0.0741429	-0.361286	-0.103429	0.113429	-1.06957	-0.05	-0.140429	0.0887143	-0.157857	0.0135714	-0.144857	0.625	-0.314857	0.134571	-0.0165714	-0.333	-0.630143	-0.546857	-0.159286	-0.600429	0.349286	-0.260286	-0.588143	0.0791429	0.199429	-0.0992857	-0.140143	0.0601429	0.204	1.69786	-0.141286	0.0164286	0.0382857	-0.252571	-0.00857143	0.157143	0.193	-0.0595714	0.0965714	NA	0.101429	-0.627	-0.255429	0.425	NA	NA	NA	NA
312	-0.0535714	-0.0141429	0.320714	0.0345714	0.290429	0.175429	0.08	-0.000428571	0.0557143	0.139143	0.0555714	0.0721429	-0.286	-0.223857	-0.0154286	0.149429	0.415	0.854857	0.182143	0.185714	0.190571	0.319286	-0.363286	0.571857	-0.0298571	-0.238571	0.270714	0.126857	0.0191429	-0.098	-0.541143	0.0497143	0.102429	0.351286	-0.281571	-0.0655714	0.370143	0.448	0.304429	-0.135429	NA	-0.0665714	0.131	0.292571	0.086	NA	NA	NA	NA
313	0.0674286	-0.423143	0.186714	-0.0564286	-0.0375714	0.333429	-0.138	0.166571	-0.283286	0.174143	0.148571	0.203143	0.187	0.101143	-0.0874286	0.109429	-0.043	-0.0421429	0.593143	0.426714	0.413571	-0.762714	0.395714	0.266857	0.0391429	-0.192571	-0.138286	0.271857	0.0311429	0	-0.281143	0.138714	0.0554286	0.262286	-0.293571	-0.230571	-0.381857	0.001	0.174429	0.0595714	NA	0.141429	0.125	-0.0384286	0.02	NA	NA	NA	NA
314	0.0594286	0.0728571	-0.0592857	-0.130429	-0.136571	0.0754286	-0.036	-0.0494286	0.214714	-0.263857	0.0195714	0.0471429	-0.255	0.101143	-0.246429	-0.228571	-0.01	-0.514143	-0.263857	-0.110286	-0.242429	0.461286	-0.112286	-0.521143	-0.0868571	0.151429	0.286714	-0.0201429	0.0671429	-0.144	1.96786	0.231714	0.279429	-0.289714	0.191429	0.298429	0.191143	-0.566	-0.0505714	-0.429429	NA	-0.180571	-0.053	-0.0824286	-0.224	NA	NA	NA	NA
315	0.154429	0.132857	0.0237143	-0.0664286	-0.317571	-0.0275714	-0.02	-0.147429	-0.177286	-0.103857	-0.103429	-0.0668571	-0.187	-0.539857	-0.0494286	0.143429	0.041	-0.247143	-0.457857	-0.184286	0.467571	-0.0607143	-0.240286	-0.258143	0.0311429	-0.0495714	0.150714	-0.281143	0.0481429	0.01	-0.562143	-0.0662857	0.0124286	-0.0697143	-0.0775714	0.0744286	-0.126857	-0.273	-0.142571	-0.246429	NA	-0.0515714	0.026	-0.0584286	-0.246	NA	NA	NA	NA
316	-0.150143	0.153429	0.0897143	0.115714	-0.355714	-0.082	-0.0755714	-0.00457143	0.213857	0.0217143	-0.158429	-0.0102857	0.171429	0.0368571	-0.202	-0.457286	-0.288429	0.325857	0.0338571	-0.034	-0.184571	0.461143	-0.171429	0.438429	-0.358857	0.279429	-0.0584286	0.223	-0.0365714	-0.289	0.295	0.0778571	-0.194714	-0.187143	0.628571	0.089	0.134286	-0.323143	0.101143	0.000142857	NA	-0.184571	-0.363286	0.603429	0.0345714	0.726714	NA	-0.428286	NA
317	0.244857	0.000428571	0.344714	-0.504286	0.0912857	-0.383	0.788429	0.161429	-0.188143	-0.237286	-0.249429	0.281714	-0.948571	0.00385714	-0.121	-0.404286	-0.331429	-0.656143	-0.469143	-0.408	0.109429	-0.414857	0.284571	0.0144286	0.0451429	-0.268571	-0.167429	-0.333	-0.0365714	0.103	-0.71	0.00285714	-0.190714	-0.104143	-0.0354286	0.408	-0.00471429	-0.266143	-0.0748571	-0.268857	NA	0.0124286	-0.0482857	-0.239571	0.628571	-0.411286	NA	-0.0812857	NA
318	0.136857	-0.0585714	-0.230286	-0.0472857	0.377286	0.346	0.0714286	0.142429	0.390857	-0.162286	-0.127429	-0.170286	-0.163571	0.158857	0.401	0.681714	0.394571	0.297857	1.30286	0.088	0.218429	-1.06586	-0.219429	0.384429	0.247143	0.0884286	0.00457143	-0.007	-0.129571	0.073	-1.011	-0.361143	-0.122714	0.0968571	-0.188429	-0.115	-0.386714	0.861857	-0.167857	0.405143	NA	0.118429	0.408714	-0.277571	-0.405429	-0.174286	NA	0.919714	NA
319	0.0928571	-0.0355714	-0.447286	-0.219286	0.162286	-0.001	0.145429	-0.170571	-0.583143	-0.439286	-0.0304286	-0.357286	0.229429	0.000857143	0.404	0.199714	0.0225714	-1.02314	-0.134143	-0.177	0.109429	0.201143	-0.0734286	-0.518571	0.0651429	-0.487571	-0.273429	-0.311	-0.184571	0.129	-0.032	-0.284143	-0.00671429	-0.0681429	-0.165429	-0.096	0.132286	0.428857	0.200143	0.795143	NA	0.300429	-0.0352857	-0.346571	0.0265714	-0.289286	NA	0.392714	NA
320	-0.153143	0.0844286	0.0557143	0.0477143	-0.0737143	-0.528	-0.458571	-0.00457143	0.236857	0.409714	0.0365714	0.0857143	-0.0515714	-0.0921429	-0.097	-0.130286	-0.0804286	-0.0211429	-0.535143	0.12	0.0874286	0.324143	0.635571	0.116429	0.249143	-0.0985714	0.453571	0.057	0.0974286	0.154	1.038	-0.120143	0.0242857	0.176857	0.193571	-0.402	-0.196714	-0.103143	-0.194857	-0.432857	NA	0.0314286	0.159714	0.171429	-0.0334286	0.206714	NA	-0.249286	NA
321	-0.101143	-0.203571	0.179714	0.372714	-0.211714	0.381	-0.488571	-0.0795714	-0.0381429	0.460714	0.446571	0.139714	0.224429	0.0768571	-0.237	0.333714	0.395571	0.374857	-0.0771429	0.348	-0.141571	0.295143	-0.236429	-0.327571	-0.130857	0.261429	0.0755714	0.219	0.259429	-0.286	0.786	0.545857	0.458286	0.0958571	-0.621429	-0.043	0.170286	-0.472143	0.350143	-0.450857	NA	0.0104286	-0.229286	0.174429	-0.123429	0.0807143	NA	-0.450286	NA
322	-0.0701429	0.0594286	0.00771429	0.234714	0.0102857	0.267	0.0174286	-0.0445714	-0.0321429	-0.0532857	0.0825714	0.0307143	0.538429	-0.185143	-0.148	-0.223286	-0.112429	0.701857	-0.121143	0.063	-0.198571	0.199143	-0.219429	-0.107571	-0.116857	0.225429	-0.0344286	0.152	0.0304286	0.116	-0.366	0.138857	0.0322857	-0.0101429	0.188571	0.159	0.151286	-0.126143	-0.213857	-0.0478571	NA	-0.288571	0.107714	-0.0855714	-0.127429	-0.139286	NA	-0.103286	NA
323	-0.331	0.150714	0.0114286	0.243429	0.0547143	NA	0.549857	0.0451429	-0.002	0.335857	0.238	0.112571	-0.394429	-0.224429	-0.111429	0.0377143	0.349857	0.209143	0.903857	0.207714	0.131286	0.202	NA	0.399286	-0.0575714	0.003	-0.00542857	0.304571	0.0195714	0.0604286	-0.794286	0.0401429	0.300286	-0.0578571	0.33	0.210714	-0.0882857	-0.0882857	0.0258571	-0.311143	NA	-0.0761429	0.269571	-0.0934286	-0.269714	NA	NA	0.0251429	-0.00642857
324	-0.128	-0.255286	-0.478571	-0.342571	0.276714	NA	-0.409143	-0.209857	-0.212	-0.531143	-0.145	-0.398429	0.306571	0.0425714	0.657571	-0.0312857	0.0458571	-0.344857	-0.187143	-0.127286	-0.359714	-0.147	NA	-0.460714	0.137429	0.059	-0.361429	-0.203429	-0.370429	0.0574286	0.599714	-0.198857	-0.221714	-0.274857	0.194	-0.536286	0.126714	0.831714	-0.105143	0.887857	NA	0.264857	0.324571	0.0895714	0.450286	NA	NA	0.687143	0.198571
325	0.184	0.359714	0.0954286	-0.152571	-0.121286	NA	-0.178143	0.178143	0.269	0.490857	0.317	0.0705714	0.0825714	-0.193429	-0.222429	0.183714	0.145857	0.551143	0.966857	0.263714	0.253286	1.246	NA	0.291286	-0.0475714	0.214	0.0105714	0.259571	-0.119429	-0.0405714	-0.635286	-0.0808571	0.270286	-0.0328571	0.025	0.608714	0.301714	-0.196286	-0.160143	-0.0521429	NA	-0.298143	-0.00742857	-0.107429	-0.975714	NA	NA	-0.170857	0.488571
326	0.179	-0.129286	0.298429	-0.00957143	-0.0202857	NA	-0.172143	-0.0268571	0.379	0.294857	0.019	0.307571	-0.218429	0.162571	0.0105714	0.194714	0.0438571	0.883143	-0.0591429	0.221714	0.0752857	-0.266	NA	0.936286	0.157429	-0.559	-0.123429	0.289571	0.167571	-0.176571	-0.666286	0.222143	0.0662857	0.740143	0.161	-0.316286	-0.517286	-0.0342857	0.230857	-0.0371429	NA	0.126857	0.206571	0.300571	-0.504714	NA	NA	-0.136857	-0.281429
327	0.051	0.0187143	0.177429	-0.106571	0.111714	NA	0.376857	-0.0588571	-0.314	-0.328143	-0.306	0.0725714	-0.0214286	0.452571	-0.0544286	-0.325286	-0.451143	-0.384857	-0.304143	-0.483286	0.0342857	-0.127	NA	-0.476714	-0.166571	0.085	0.467571	-0.327429	0.284571	0.204429	1.59671	-0.332857	-0.320714	-0.184857	0.242	-0.00428571	-0.401286	-0.347286	0.0778571	-0.206143	NA	0.0128571	-0.110429	-0.101429	0.173286	NA	NA	-0.283857	-0.244429
328	0.176	-0.0132857	0.0124286	0.165429	-0.323286	NA	-0.158143	0.0701429	0.012	0.0138571	0.078	0.00957143	0.199571	-0.536429	-0.230429	0.200714	0.112857	-0.148857	0.0348571	0.0647143	0.141286	-0.693	NA	0.0512857	-0.0725714	0.228	-0.0174286	0.119571	-0.0424286	-0.206571	-0.639286	0.503143	0.111286	-0.0988571	-0.414	0.252714	0.150714	-0.322286	-0.0731429	-0.354143	NA	-0.0511429	-0.140429	-0.00442857	1.03929	NA	NA	-0.263857	0.0665714
329	-0.131	-0.131286	-0.116571	0.202429	0.0217143	NA	-0.00914286	0.00214286	-0.132	-0.276143	-0.201	-0.174429	0.0455714	0.296571	-0.0494286	-0.260286	-0.247143	-0.764857	-1.35514	-0.147286	-0.275714	-0.215	NA	-0.740714	0.0494286	-0.03	0.0295714	-0.442429	0.0605714	0.101429	0.538714	-0.152857	-0.205714	-0.0908571	-0.538	-0.215286	0.427714	0.156714	0.00385714	0.0728571	NA	0.0208571	-0.542429	-0.0834286	0.0872857	NA	NA	0.143143	-0.221429
330	0.141857	-0.105143	-0.409714	0.0461429	0.161857	0.240429	0.0632857	-0.135286	-0.00857143	-0.247429	-0.106	-0.296714	NA	-0.461143	0.400857	-0.0584286	-0.463429	0.0577143	0.0828571	-0.375429	-0.396857	0.313286	0.178714	-0.291143	0.177286	-0.136571	0.0191429	-0.0405714	-0.0138571	0.186	0.0248571	-0.0827143	-0.0734286	NA	0.0475714	-0.139429	0.148714	0.354857	-0.226143	0.442571	NA	0.0504286	0.357857	0.0491429	0.0127143	-0.0877143	0.133714	0.309429	0.0227143
331	-0.0261429	0.0738571	0.219286	-0.0428571	-0.202143	0.394429	0.371286	-0.0642857	-0.139571	-0.0414286	-0.081	0.264286	NA	0.189857	-0.201143	0.0845714	-0.222429	-0.196286	0.408857	0.0705714	0.0711429	-0.724714	0.0767143	0.351857	-0.0927143	-0.0945714	0.0821429	-0.0285714	-0.171857	-0.241	1.37486	0.182286	-0.0874286	NA	0.233571	0.292571	-0.0422857	-0.246143	-0.155143	-0.512429	NA	-0.180571	-0.128143	-0.139857	0.246714	-0.0707143	0.286714	-0.234571	0.0137143
332	-0.155143	0.0718571	0.208286	0.0501429	0.0308571	0.376429	0.214286	0.121714	0.173429	0.189571	0.025	0.00128571	NA	-0.184143	-0.224143	0.0825714	0.0745714	0.189714	0.194857	0.123571	0.183143	0.0752857	-0.330286	0.0998571	-0.0377143	0.191429	-0.229857	0.256429	-0.0668571	-0.204	-1.21514	0.160286	0.119571	NA	-0.0534286	0.136571	-0.223286	-0.292143	-0.134143	-0.0814286	NA	0.0144286	0.0688571	0.0431429	0.247714	0.0622857	0.403714	-0.121571	-0.0922857
333	0.184857	-0.178143	-0.0787143	0.0381429	-0.189143	-1.69357	-0.0237143	0.102714	0.0654286	0.318571	0.124	0.103286	NA	0.249857	-0.218143	-0.178429	-0.0794286	-0.0722857	0.298857	0.297571	0.143143	0.691286	0.0287143	0.459857	-0.0947143	-0.00457143	0.0901429	-0.113571	0.0451429	0.114	-0.283143	-0.170714	0.123571	NA	-0.0354286	0.131571	0.0557143	-0.479143	-0.0891429	-0.333429	NA	-0.0705714	-0.189143	-0.252857	0.0117143	-0.488714	0.160714	-0.484571	-0.0312857
334	0.706857	0.147857	0.0742857	-0.0438571	0.138857	0.638429	0.267286	-0.0172857	0.0294286	-0.257429	0.177	0.0222857	NA	0.0768571	0.0528571	-0.235429	0.0195714	-0.140286	0.0958571	0.116571	0.467143	-0.120714	-0.136286	-0.175143	-0.0787143	-0.263571	0.0741429	0.0714286	0.0531429	0.163	0.752857	-0.0817143	0.177571	NA	0.210571	0.105571	0.0127143	0.483857	0.510857	0.0385714	NA	0.253429	0.217857	0.249143	0.0797143	0.997286	-0.764286	0.377429	0.405714
335	-0.320143	0.0258571	0.0442857	-0.0138571	-0.211143	-0.235571	-0.531714	0.0367143	-0.0515714	0.495571	0.357	-0.0887143	NA	0.0798571	-0.195143	0.649571	0.441571	0.763714	0.973857	0.270571	-0.200857	-0.0167143	0.0527143	0.372857	-0.0957143	0.384429	0.137143	0.102429	0.202143	0.055	0.618857	0.502286	0.350571	NA	0.227571	-0.0804286	0.0237143	-0.391143	0.165857	-0.0284286	NA	-0.155571	-0.223143	0.0221429	-0.323286	-0.204714	0.0307143	-0.395571	-0.00428571
336	-0.532143	-0.0361429	-0.0577143	-0.0338571	0.270857	0.279429	-0.360714	-0.0442857	-0.0685714	-0.457429	-0.496	-0.00571429	NA	0.0488571	0.384857	-0.344429	0.229571	-0.602286	-2.05514	-0.503429	-0.266857	-0.217714	0.129714	-0.818143	0.222286	-0.0765714	-0.172857	-0.247571	-0.0478571	-0.073	-1.27314	-0.509714	-0.610429	NA	-0.630429	-0.446429	0.0247143	0.569857	-0.0721429	0.474571	NA	0.0884286	-0.104143	0.0291429	-0.275286	-0.207714	-0.251286	0.549429	-0.314286
337	0.434857	0.0572857	0.187714	-0.0854286	-0.0777143	0.737286	-0.403857	-0.0461429	-0.444714	0.0887143	0.0298571	-0.0497143	0.161286	-0.126571	-0.219714	0.0394286	-0.0147143	0.379714	0.546857	0.00828571	0.184143	-0.237857	NA	0.224714	0.0118571	-0.275143	-0.0461429	-0.0127143	0.0352857	-0.128714	-0.848143	-0.232857	0.0194286	NA	NA	0.00342857	-0.475714	-0.258714	-0.0955714	-0.431857	NA	-0.0502857	0.119143	-0.138286	-0.0157143	NA	NA	NA	NA
338	-0.0561429	0.134286	0.549714	-0.0844286	-0.0527143	0.149286	0.339143	0.0178571	-0.147714	0.00271429	0.0268571	0.379286	0.537286	-0.171571	-0.298714	0.0604286	0.367286	-0.398286	0.571857	0.220286	0.205143	0.0431429	NA	-0.512286	-0.147143	0.197857	0.305857	0.141286	0.0422857	0.398286	-0.164143	0.271143	-0.0225714	NA	NA	0.311429	-0.261714	-0.0457143	0.190429	-0.0948571	NA	-0.0742857	-0.314857	-0.246286	0.00328571	NA	NA	NA	NA
339	0.0688571	0.0102857	-0.407286	0.0775714	0.333286	-0.113714	-0.0908571	0.0478571	0.121286	0.491714	0.0618571	-0.352714	-0.682714	-0.0665714	0.434286	0.365429	0.00828571	0.581714	0.145857	-0.0807143	-0.199857	0.385143	NA	0.365714	0.180857	-0.0121429	-0.0401429	0.0972857	-0.177714	-0.0757143	0.956857	-0.0448571	0.0714286	NA	NA	0.0784286	0.0522857	0.582286	-0.252571	0.390143	NA	0.161714	0.617143	0.107714	-0.0417143	NA	NA	NA	NA
340	-0.332143	0.154286	-0.275286	0.0915714	-0.0677143	-0.332714	-0.0778571	-0.209143	0.125286	-0.0672857	0.000857143	-0.0247143	-0.178714	-0.211571	0.427286	0.340429	-0.222714	-0.411286	0.185857	0.233286	0.0401429	-0.772857	NA	0.182714	0.269857	0.258857	-0.226143	-0.0397143	0.0652857	0.125286	-0.222143	-0.367857	-0.0545714	NA	NA	0.0264286	-0.276714	-0.0247143	-0.318571	0.166143	NA	0.0747143	-0.218857	0.232714	-0.358714	NA	NA	NA	NA
341	-0.416143	-0.270714	-0.347286	-0.0394286	0.0742857	-0.776714	0.410143	-0.248143	-0.0537143	-0.286286	-0.457143	-0.253714	-0.267714	0.128429	-0.00871429	-0.558571	-0.574714	-0.230286	-0.0821429	-0.433714	-0.255857	0.135143	NA	0.108714	0.0528571	0.108857	-0.209143	-0.179714	-0.149714	-0.0157143	0.562857	-0.148857	-0.268571	NA	NA	-0.141571	-0.0357143	0.175286	-0.315571	0.290143	NA	-0.0602857	-0.0588571	-0.359286	0.495286	NA	NA	NA	NA
342	0.0178571	-0.0997143	0.236714	-0.216429	-0.218714	0.651286	0.347143	0.162857	0.221286	-0.108286	0.429857	0.295286	0.587286	0.572429	-0.252714	-0.0585714	0.757286	0.636714	0.426857	0.533286	0.219143	0.343143	NA	0.452714	-0.220143	0.228857	0.107857	0.441286	0.102286	-0.249714	-0.280143	0.277143	0.465429	NA	NA	-0.142571	0.789286	-0.415714	0.390429	-0.462857	NA	-0.114286	0.328143	0.476714	0.124286	NA	NA	NA	NA
343	0.282857	0.0142857	0.0557143	0.256571	0.00928571	-0.314714	-0.523857	0.274857	0.178286	-0.121286	-0.0921429	0.00628571	-0.156714	-0.124571	-0.0817143	-0.188571	-0.320714	-0.558286	-1.79514	-0.480714	-0.192857	0.104143	NA	-0.822286	-0.148143	-0.507143	0.107857	-0.447714	0.0822857	-0.0537143	-0.00514286	0.246143	-0.210571	NA	NA	-0.135571	0.208286	-0.0127143	0.401429	0.143143	NA	0.0627143	-0.471857	-0.0732857	-0.206714	NA	NA	NA	NA
344	-0.0312857	-0.128571	0.0118571	0.00414286	-0.130286	0.148	0.0501429	0.036	0.0734286	0.334286	-0.113	0.0685714	0.442714	0.240286	0.00214286	-0.0632857	-0.191714	0.253429	-0.0982857	0.0384286	-0.219	0.324857	NA	0.280429	-0.0302857	-0.0315714	0.0298571	0.0778571	-0.0908571	0.0632857	-0.960714	0.0707143	-0.145143	-0.113571	0.228571	-0.156857	0.521	-0.138571	-0.125	0.249571	NA	-0.0271429	-0.153429	0.0871429	0.0217143	0.185286	0.0322857	NA	NA
345	-0.201286	0.200429	-0.191143	-0.0558571	0.0207143	0.735	-0.408857	0.031	0.176429	-0.0197143	-0.066	-0.0204286	0.345714	0.181286	0.353143	0.00871429	-0.506714	-0.513571	-0.173286	-0.152571	-0.521	-0.141143	NA	-0.262571	-0.0102857	-0.244571	-0.132143	-0.148143	-0.0998571	-0.0127143	0.498286	-0.0512857	-0.0951429	0.253429	0.215571	0.0191429	0.081	0.0694286	0.125	-0.110429	NA	0.124857	0.0785714	0.103143	-0.606286	0.330286	-0.0567143	NA	NA
346	-0.0202857	-0.113571	-0.167143	-0.102857	0.00971429	0.541	0.0421429	0.1	-0.157571	-0.0327143	0.116	-0.232429	-0.0582857	0.251286	0.0511429	0.287714	0.0572857	-0.368571	0.467714	-0.282571	-0.229	-0.399143	NA	0.160429	-0.0652857	0.522429	0.0398571	-0.0311429	0.120143	0.0312857	-0.0607143	0.0687143	0.116857	0.132429	0.176571	-0.0898571	-0.11	0.0474286	-0.043	0.168571	NA	-0.0251429	0.179571	0.121143	0.177714	-0.00971429	0.152286	NA	NA
347	-0.348286	0.179429	0.00385714	0.00514286	-0.196286	-0.74	0.00114286	-0.111	-0.106571	0.0902857	0.015	0.111571	0.528714	-0.0807143	-0.143857	0.100714	-0.147714	0.0714286	0.387714	0.410429	-0.001	0.347857	NA	0.414429	0.0367143	0.158429	-0.0881429	0.0488571	-0.000857143	-0.0357143	-0.330714	-0.114286	-0.0151429	0.281429	-0.596429	0.0551429	-0.029	-0.000571429	-0.026	-0.392429	NA	-0.108143	-0.197429	0.147143	0.198714	0.103286	0.0682857	NA	NA
348	0.197714	0.0274286	-0.0781429	0.0951429	0.0867143	0.238	0.474143	0.016	-0.181571	-0.164714	0.066	-0.0814286	-0.753286	-0.877714	-0.414857	-0.0282857	0.263286	-0.295571	0.511714	-0.0575714	0.254	-0.637143	NA	-0.0975714	0.0567143	-0.120571	0.327857	0.119857	-0.0238571	-0.396714	-1.17471	-0.0582857	0.193857	-0.379571	0.0275714	0.506143	-0.205	-0.204571	-0.137	-0.136429	NA	-0.299143	-0.460429	0.135143	-0.0732857	0.250286	-0.0917143	NA	NA
349	0.974714	-0.310571	0.772857	0.0251429	0.113714	-0.805	-0.0818571	0.168	0.645429	-0.0257143	0.202	0.307571	-0.914286	0.0542857	-0.0128571	-0.432286	0.626286	0.897429	-0.830286	0.0824286	0.229	0.216857	NA	-0.754571	0.00471429	-0.324571	0.105857	-0.151143	0.215143	0.346286	0.993286	0.151714	0.204857	0.139429	0.108571	-0.363857	-0.105	0.205429	0.237	-0.145429	NA	0.275857	0.311571	-0.157857	-0.0122857	-0.225714	-0.0157143	NA	NA
350	-0.571286	0.145429	-0.352143	0.0291429	0.0957143	-0.117	-0.0768571	-0.24	-0.449571	-0.181714	-0.22	-0.153429	0.408714	0.231286	0.165143	0.126714	-0.100714	-0.0445714	-0.265286	-0.0385714	0.487	0.287857	NA	0.259429	0.00771429	0.0404286	-0.283143	0.0838571	-0.119857	0.00428571	1.03529	-0.0672857	-0.260143	-0.313571	-0.160429	0.0301429	-0.153	0.0214286	-0.031	0.366571	NA	0.0588571	0.241571	-0.435857	0.293714	-0.633714	-0.0887143	NA	NA
351	0.115571	0.166857	0.233571	-0.108857	-0.0334286	-0.359571	-0.449429	-0.117143	-0.0241429	0.158714	0.0862857	0.310286	0.844286	-0.586	-0.169	-0.04	0.267286	-0.292286	0.324857	0.211571	0.353143	0.00342857	0.345857	0.114	0.155714	0.137286	0.260714	0.105	0.0834286	0.359286	0.465143	-0.0761429	0.0777143	0.0824286	-0.189571	0.0632857	-0.0305714	-0.193571	0.00271429	-0.256	-0.136857	-0.119143	-0.435571	0.0487143	-0.207143	NA	NA	-0.154429	NA
352	-0.206429	-0.250143	0.215571	-0.102857	-0.0544286	0.0514286	-0.0854286	0.00285714	0.150857	0.296714	0.0872857	0.227286	0.353286	-0.52	0.243	0.108	0.155286	0.879714	0.386857	-0.114429	0.212143	0.162429	0.00585714	0.137	0.0537143	-0.0127143	0.250714	0.021	-0.121571	-0.0887143	0.662143	0.132857	0.0877143	-0.162571	-0.0335714	-0.165714	-0.0285714	0.0764286	-0.0412857	0.105	0.176143	0.0658571	-0.204571	0.190714	0.0408571	NA	NA	0.0305714	NA
353	0.280571	0.266857	0.209571	0.00314286	-0.200429	-0.523571	0.712571	-0.00714286	0.216857	-0.100286	0.0582857	0.0182857	1.26829	0.174	-0.032	-0.295	-0.186714	-0.255286	0.262857	0.194571	0.0121429	-0.461571	0.158857	-0.167	-0.288286	-0.0497143	-0.169286	0.006	-0.193571	-0.202714	0.0801429	-0.144143	0.105714	-0.0565714	0.150429	0.488286	-0.112571	-0.0645714	-0.0242857	0.127	0.149143	-0.0691429	0.369429	-0.0662857	0.0618571	NA	NA	0.0115714	NA
354	0.404571	0.0798571	-0.0494286	0.151143	0.110571	0.859429	0.682571	0.0878571	0.0418571	-0.274286	-0.138714	-0.132714	0.439286	0.015	0.045	0.275	0.141286	-0.564286	-0.638143	-0.240429	-0.126857	0.521429	-1.43214	-0.609	0.0457143	0.0412857	-0.383286	0.005	0.0144286	-0.172714	-1.67186	-0.0561429	0.000714286	0.0454286	-0.102571	-0.369714	-0.0175714	0.275429	-0.120286	0.417	0.0741429	0.162857	0.121429	-0.304286	0.179857	NA	NA	0.348571	NA
355	0.291571	-0.0421429	0.0415714	-0.148857	0.213571	0.866429	-0.282429	0.241857	-0.0131429	0.565714	0.332286	-0.125714	-0.196714	0.204	-0.006	0.347	-0.0567143	0.179714	1.19086	0.369571	0.233143	0.388429	0.768857	1.262	-0.146286	0.252286	0.290714	0.443	0.179429	-0.0587143	-0.250857	-0.155143	0.263714	0.304429	0.121429	0.199286	0.0734286	0.110429	0.0797143	-0.032	0.205143	-0.0111429	0.326429	0.366714	-0.00914286	NA	NA	0.0255714	NA
356	-0.835429	-0.227143	-0.675429	0.0871429	-0.105429	-1.04557	-0.429429	-0.289143	-0.240143	-0.629286	-0.541714	-0.0827143	-1.54971	0.333	-0.109	-0.55	-0.680714	-0.240286	-1.49914	-0.480429	-0.765857	-0.269571	-0.146143	-0.73	0.138714	-0.220714	-0.159286	-0.25	0.0584286	0.0792857	1.04014	0.315857	-0.638286	-0.0135714	0.705429	-0.223714	0.0204286	-0.684571	0.332714	-0.405	-1.24486	-0.0801429	-0.197571	0.0817143	-0.254143	NA	NA	-0.599429	NA
357	-0.0504286	0.00585714	0.0245714	0.119143	0.0695714	0.151429	-0.148429	0.0808571	-0.132143	-0.0172857	0.116286	-0.214714	-1.15871	0.38	0.028	0.155	0.360286	0.292714	-0.0281429	0.0595714	0.0821429	-0.344571	0.298857	-0.007	0.0407143	-0.147714	-0.0902857	-0.33	-0.0205714	0.0842857	-0.324857	-0.0171429	0.102714	-0.199571	-0.651571	0.00828571	0.0954286	0.480429	-0.229286	0.044	0.777143	0.0508571	0.0204286	-0.317286	0.187857	NA	NA	0.337571	NA
358	-0.599857	-0.00128571	0.201286	0.411286	0.0861429	-0.367	-0.0297143	0.147	0.0968571	0.0485714	-0.0554286	0.118143	-1.00229	0.0762857	0.119143	-0.0392857	0.0758571	0.170857	-1.12471	-0.0694286	0.006	0.227571	0.0141429	-0.263429	0.230714	0.0195714	0.429571	-0.0757143	0.212143	0.0304286	NA	0.293857	-0.108143	0.00557143	-0.648286	-0.0628571	0.176714	0.0858571	0.0575714	0.0152857	NA	0.320857	0.319714	-0.0628571	-0.114571	-0.0575714	-0.157714	NA	NA
359	-0.357857	0.453714	0.0192857	-0.0167143	-0.0518571	-0.484	-0.293714	-0.262	0.0878571	-0.524429	-0.0824286	0.180143	1.07971	-0.498714	-0.289857	-0.158286	-0.0341429	0.702857	0.456286	-0.0414286	0.015	-0.156429	0.810143	0.484571	-0.0362857	-0.00642857	-0.187429	0.0432857	0.0651429	0.612429	NA	-0.0991429	-0.0691429	-0.437429	0.283714	0.162143	0.0857143	-0.388143	0.0495714	-0.196714	NA	-0.0931429	-1.37329	-0.00585714	0.00542857	-0.0895714	0.0222857	NA	NA
360	0.120143	0.665714	-0.207714	-0.0947143	-0.193857	0.146	-0.355714	0.117	-0.0991429	-0.157429	0.0735714	-0.106857	0.325714	0.386286	-0.0148571	0.527714	0.114857	0.0698571	0.722286	0.240571	0.262	-0.130429	-0.662857	0.0605714	-0.322286	-0.0514286	0.0185714	0.261286	0.282143	-0.0915714	NA	-0.0351429	0.104857	0.108571	0.255714	-0.116857	0.130714	-0.374143	0.00357143	-0.0397143	NA	-0.0381429	0.124714	0.188143	-0.155571	0.225429	-0.0847143	NA	NA
361	-0.231857	-0.389286	0.293286	0.0242857	-0.158857	0.298	0.0572857	0.111	0.159857	0.194571	0.128571	0.179143	0.415714	0.0352857	-0.224857	0.324714	0.0928571	0.541857	0.846286	-0.0214286	0.208	0.364571	0.0721429	0.463571	-0.124286	0.0385714	0.0375714	0.00928571	-0.195857	-0.355571	NA	0.184857	0.128857	-0.178429	0.459714	-0.184857	-0.109286	-0.294143	-0.112429	-0.427714	NA	-0.0491429	0.393714	0.0891429	-0.166571	0.0654286	0.580286	NA	NA
362	0.211143	0.263714	-0.0167143	0.0512857	0.00714286	0.153	-0.482714	0.003	-0.501143	0.0955714	-0.0814286	-0.0128571	-0.441286	0.174286	0.130143	-0.161286	-0.462143	-0.672143	-1.46471	-0.139429	-0.372	0.0335714	-0.158857	-0.822429	-0.0142857	0.0115714	-0.000428571	-0.262714	-0.127857	-0.0295714	NA	-0.211143	-0.0741429	0.0555714	-0.245286	0.124143	0.365714	0.0558571	0.162571	-0.212714	NA	0.107857	0.197714	-0.413857	-0.122571	-0.369571	-0.366714	NA	NA
363	0.389143	-0.833286	-0.0277143	-0.133714	0.175143	0.558	0.603286	-0.224	0.216857	0.341571	0.219571	-0.0558571	0.712714	0.0192857	0.263143	-0.270286	0.318857	-0.220143	0.559286	0.252571	0.178	0.315571	-0.00185714	-0.115429	0.0547143	-0.141429	-0.332429	-0.0637143	-0.296857	-0.0625714	NA	-0.134143	0.198857	0.299571	0.152714	-0.0608571	-0.377286	0.494857	-0.00742857	0.360286	NA	0.217857	0.591714	0.165143	0.387429	0.229429	-0.372714	NA	NA
364	0.469143	-0.159286	-0.261714	-0.241714	0.136143	-0.304	0.501286	0.108	0.0388571	0.00157143	-0.202429	-0.301857	-1.09029	-0.192714	0.0171429	-0.223286	-0.106143	-0.593143	0.00528571	-0.221429	-0.297	-0.654429	-0.0728571	0.192571	0.211714	0.129571	0.0345714	0.0882857	0.0611429	-0.103571	NA	0.000857143	-0.181143	0.146571	-0.258286	0.139143	-0.272286	0.419857	-0.153429	0.501286	NA	-0.466143	-0.254286	0.0401429	0.166429	-0.00357143	0.379286	NA	NA
365	0.426143	-0.421286	0.0857143	0.209714	-0.0851429	1.19186	-0.0405714	0.282	-0.103857	0.117857	0.239	0.123143	0.0282857	-0.053	-0.345571	-0.424571	0.0408571	0.0582857	0.205286	0.07	0.0481429	0.742429	0.314286	-0.306714	0.00728571	-0.173571	0.200571	0.135429	-0.0147143	-0.402571	-0.562857	0.305571	0.262143	0.341143	0.214571	0.238429	0.0761429	-0.140857	-0.126571	-0.0981429	NA	-0.179857	0.341571	0.0305714	0.0627143	-0.156143	0.140143	NA	-0.101
366	-0.639857	-0.156286	0.209714	0.120714	0.00585714	0.112857	0.205429	0.017	0.269143	0.443857	0.266	0.380143	1.06029	0.046	-0.151571	0.142429	-0.115143	0.381286	0.661286	0.287	0.538143	-0.136571	0.281286	0.337286	-0.141714	0.0364286	-0.0544286	0.325429	-0.185714	-0.0905714	-0.832857	0.127571	0.234143	0.178143	-0.356429	0.110429	-0.222857	-0.423857	-0.00157143	-0.0371429	NA	0.0911429	0.391571	-0.188429	0.171714	-0.706143	0.0901429	NA	-0.252
367	0.185143	-0.259286	0.0207143	0.0817143	0.107857	0.0648571	-0.198571	-0.139	-0.0128571	-0.0671429	-0.072	0.0241429	-0.834714	-0.4	0.0644286	0.210429	0.124857	0.125286	-0.252714	0.07	0.276143	-0.302571	-0.202714	-0.0327143	-0.00371429	0.307429	-0.107429	-0.0415714	-0.00271429	0.161429	-0.319857	0.104571	-0.0748571	-0.193857	0.205571	-0.182571	-0.00185714	0.191143	0.0324286	0.135857	NA	-0.0178571	0.0565714	-0.0574286	-0.228286	0.235857	0.0691429	NA	0.099
368	-0.0238571	0.995714	-0.125286	-0.0172857	-0.0211429	-0.604143	-0.0505714	0.026	0.160143	0.188857	-0.013	-0.157857	0.815286	-0.208	0.0904286	0.205429	-0.205143	0.218286	-0.220714	-0.111	0.134143	-0.448571	0.0982857	0.573286	0.00228571	-0.0795714	0.228571	-0.0315714	0.353286	-0.0705714	-0.180857	-0.0384286	-0.0118571	0.0991429	-0.394429	-0.311571	-0.0978571	0.199143	0.204429	-0.0771429	NA	0.142143	-0.353429	0.126571	-0.0952857	0.317857	0.0241429	NA	-0.206
369	0.0431429	0.00271429	0.0537143	-0.133286	-0.120143	-0.513143	0.00542857	0.039	-0.0978571	-0.212143	-0.063	-0.0738571	0.367286	0.316	0.0124286	-0.272571	-0.195143	-0.589714	-0.564714	-0.125	-0.945857	-0.124571	-0.192714	-0.618714	0.162286	0.00242857	-0.0564286	-0.217571	0.0292857	0.0864286	1.00114	0.0515714	-0.0998571	-0.0878571	0.630571	0.0344286	0.271143	-0.0448571	-0.166571	-0.203143	NA	-0.145857	-0.271429	-0.0504286	0.139714	0.299857	0.0201429	NA	0.205
370	0.123143	-0.0182857	0.0247143	0.0337143	-0.0381429	-0.366143	0.111429	-0.186	0.0111429	-0.195143	-0.134	-0.134857	-0.719714	0.564	-0.0765714	0.0204286	0.0428571	-0.223714	-0.0257143	-0.095	-0.132857	0.390429	-0.276714	0.314286	-0.125714	-0.159571	-0.0294286	-0.144571	0.106286	0.278429	1.11014	-0.256429	-0.120857	-0.0588571	0.135571	0.0704286	-0.149857	-0.208857	0.145429	-0.224143	NA	-0.0168571	-0.286429	0.268571	0.109714	0.406857	0.00914286	NA	0.187
371	-0.113857	-0.143286	-0.269286	-0.295286	0.150857	0.113857	-0.0325714	-0.039	-0.225857	-0.276143	-0.223	-0.160857	-0.716714	-0.265	0.406429	0.118429	0.306857	0.0302857	0.197286	-0.096	0.0821429	-0.120571	-0.0217143	-0.266714	0.0992857	0.0664286	-0.181429	-0.0255714	-0.285714	0.0374286	-0.214857	-0.294429	-0.188857	-0.277857	-0.435429	0.0404286	0.125143	0.428143	-0.0875714	0.503857	NA	0.127143	0.121571	-0.129429	-0.160286	-0.398143	-0.352857	NA	0.068
372	0.600571	-0.0352857	-0.252714	0.0491429	0.0641429	NA	0.727857	0.00442857	-0.231857	-0.108	0.0504286	-0.177429	-0.869429	-0.288714	0.110143	-0.647429	-0.225857	-0.259714	-0.672	-0.112286	-0.251429	-0.181714	NA	-0.337	-0.036	-0.663857	-0.00514286	0.108857	-0.0257143	-0.206714	-0.832571	-0.0718571	0.150429	NA	NA	0.151857	-0.215286	0.141714	0.0807143	0.107429	NA	-0.110857	-0.301	-0.321571	0.148286	NA	-0.0421429	0.462286	NA
373	-0.0244286	-0.0232857	0.0652857	-0.143857	-0.109857	NA	-0.294143	0.0314286	-0.100857	0.361	-0.183571	-0.0304286	-0.254429	0.815286	-0.0498571	-0.242429	-0.350857	0.197286	0.171	-0.0642857	-0.146429	0.398286	NA	0.493	-0.037	-0.0908571	0.415857	-0.00614286	-0.0387143	0.0592857	2.98043	-0.120857	-0.225571	NA	NA	-0.852143	-0.467286	-0.153286	-0.00728571	-0.0125714	NA	0.00514286	-0.262	0.183429	0.307286	NA	-0.452143	-0.189714	NA
374	-0.433429	-0.0602857	-0.484714	-0.121857	0.810143	NA	-0.280143	-0.202571	0.361143	-0.606	-0.281571	-0.298429	-0.0584286	0.00928571	0.351143	0.347571	0.416143	-0.463714	-0.007	-0.184286	-0.139429	0.236286	NA	-0.403	0.04	-0.0428571	-0.764143	-0.215143	-0.183714	-0.0837143	-0.266571	0.00814286	-0.391571	NA	NA	-0.149143	-0.294286	0.485714	-0.0822857	0.969429	NA	0.0451429	0.694	0.0684286	-0.280714	NA	-0.0171429	0.572286	NA
375	0.0805714	-0.114286	0.452286	0.284143	-0.0938571	NA	-0.0981429	0.161429	0.0471429	-0.181	0.155429	0.183571	0.436571	-0.938714	-0.107857	0.522571	0.432143	-0.495714	0.541	0.125714	-0.0904286	-0.509714	NA	-0.062	0.011	0.573143	0.420857	0.211857	0.0142857	0.0112857	-0.554571	0.128143	0.163429	NA	NA	0.0458571	0.185714	-0.132286	0.201714	-0.130571	NA	-0.0128571	0.104	0.00242857	-0.271714	NA	0.413857	-0.275714	NA
376	-0.0774286	-0.148286	0.107286	0.0641429	-0.121857	NA	-0.0201429	-0.0275714	0.0861429	0.234	0.146429	0.214571	-0.414429	-0.131714	-0.198857	0.112571	0.208143	-0.133714	0.601	0.277714	0.284571	-0.306714	NA	0.416	-0.069	0.110143	-0.0641429	-0.153143	0.100286	0.0722857	-0.801571	0.113143	0.181429	NA	NA	0.132857	0.722714	0.148714	0.0837143	-0.487571	NA	0.179143	0.105	-0.146571	-0.0497143	NA	0.317857	-0.0917143	NA
377	0.299571	-0.193286	0.111286	0.187143	-0.316857	NA	0.214857	-0.0335714	-0.191857	0.137	0.213429	0.0305714	-0.00842857	0.511286	-0.132857	-0.0964286	0.0681429	0.708286	-0.449	0.0557143	0.215571	0.463286	NA	-0.453	0.052	0.121143	0.119857	0.0728571	0.123286	0.0282857	-0.593571	0.584143	0.284429	NA	NA	0.277857	0.241714	-0.411286	-0.0952857	0.0204286	NA	-0.0968571	-0.118	0.202429	0.545286	NA	0.281857	-0.398714	NA
378	-0.445429	0.574714	0.00128571	-0.318857	-0.231857	NA	-0.250143	0.0664286	0.0301429	0.163	-0.100571	0.0775714	1.16857	0.0232857	0.0281429	0.00357143	-0.547857	0.447286	-0.185	-0.0982857	0.127571	-0.0997143	NA	0.346	0.039	-0.00685714	-0.123143	-0.0191429	0.0102857	0.119286	0.0684286	-0.640857	-0.162571	NA	NA	0.392857	-0.173286	-0.0792857	-0.181286	-0.466571	NA	-0.00885714	-0.222	0.0114286	-0.398714	NA	-0.502143	-0.0787143	NA
379	-0.0344286	NA	-0.122143	-0.00485714	0.316	0.120571	-0.00214286	0.0551429	-0.131714	-0.460429	-0.162143	-0.119	0.251857	NA	0.399571	-0.0402857	-0.351143	-0.745286	-0.430857	-0.103857	-0.597286	-0.0251429	-0.00785714	-0.386286	0.134857	-0.233571	0.238714	-0.0325714	0.0365714	0.218857	0.203714	0.146714	-0.165	0.103429	-0.230571	0.153286	0.0352857	0.594571	-0.0534286	0.613714	0.712714	0.234857	-0.0395714	0.0361429	-0.569714	NA	NA	0.658	0.0115714
380	0.0855714	NA	-0.151143	0.0601429	0.165	-0.0934286	-0.197143	0.00514286	-0.135714	-0.867429	-0.0851429	-0.167	0.259857	NA	0.245571	0.0717143	-0.0671429	0.113714	-0.301857	-0.205857	0.272714	0.157857	-0.308857	-0.966286	0.304857	0.0664286	-0.0572857	-0.122571	-0.0674286	-0.136143	-0.863286	-0.666286	-0.087	-0.0255714	0.0854286	-0.267714	0.336286	0.445571	0.0735714	0.152714	0.489714	-0.0431429	0.308429	-0.0108571	0.287286	NA	NA	0.423	0.0215714
381	0.00757143	NA	0.0908571	-0.191857	0.037	-0.163429	0.272857	-0.0558571	0.0182857	-0.0304286	-0.0351429	-0.076	-0.621143	NA	0.111571	0.116714	-0.209143	-0.406286	-0.316857	-0.0638571	-0.304286	-0.393143	0.0581429	0.0467143	-0.0421429	-0.0435714	0.0817143	0.0804286	0.100571	0.371857	0.544714	0.355714	0.009	-0.134571	0.145429	0.0382857	-0.154714	-0.0824286	0.185571	0.0837143	-0.189286	-0.0331429	-0.247571	0.0911429	0.204286	NA	NA	-0.126	-0.0374286
382	-0.0784286	NA	-0.134143	0.0701429	-0.129	0.168571	-0.0771429	-0.152857	-0.0637143	0.0615714	0.0228571	0.024	-0.477143	NA	0.0495714	-0.0552857	-0.203143	0.0467143	-0.333857	0.0571429	-0.0962857	-0.0841429	-0.0758571	0.190714	-0.0731429	0.195429	-0.250286	-0.0975714	0.0205714	-0.216143	0.149714	0.220714	0.013	-0.145571	0.0804286	0.0842857	0.396286	-0.280429	-0.157429	-0.150286	-0.298286	0.157857	0.205429	-0.132857	-0.428714	NA	NA	-0.195	0.00157143
383	0.243571	NA	0.376857	-0.0838571	-0.157	0.0605714	0.323857	0.235143	0.434286	0.856571	0.153857	0.311	0.631857	NA	-0.387429	-0.154286	0.237857	0.332714	1.15914	0.000142857	0.327714	-0.0291429	0.325143	0.888714	-0.219143	-0.0425714	-0.0742857	0.125429	-0.237429	-0.324143	0.318714	-0.128286	0.058	0.0214286	0.165429	0.0122857	-0.559714	-0.263429	0.00157143	-0.276286	-0.530286	-0.263143	-0.237571	0.223143	0.205286	NA	NA	-0.45	0.0685714
384	-0.132429	NA	0.102857	0.0111429	-0.043	0.0895714	-0.202143	0.117143	-0.0207143	0.238571	0.0128571	0.014	-0.00814286	NA	-0.139429	-0.0662857	0.0688571	0.891714	0.452143	0.290143	0.299714	0.601857	0.104143	0.589714	0.0818571	0.0644286	0.140714	0.173429	0.149571	0.00485714	0.0797143	0.0387143	0.039	0.144429	-0.0775714	-0.140714	-0.119714	-0.0794286	-0.0684286	-0.285286	0.0757143	-0.0651429	-0.125571	-0.212857	0.267286	NA	NA	-0.008	0.0935714
385	-0.0914286	NA	-0.163143	0.139143	-0.189	-0.182429	-0.118143	-0.203857	-0.100714	0.201571	0.0928571	0.013	-0.0371429	NA	-0.279429	0.127714	0.523857	-0.233286	-0.227857	0.0261429	0.0977143	-0.228143	-0.0948571	-0.363286	-0.187143	-0.00657143	-0.0792857	-0.126571	-0.00242857	0.0808571	-0.433286	0.0327143	0.133	0.0364286	-0.168571	0.120286	0.0662857	-0.334429	0.0185714	-0.138286	-0.260286	0.0118571	0.136429	0.00614286	0.0342857	NA	NA	-0.302	-0.159429
386	-0.174571	-0.0401429	-0.247143	0.0275714	0.0998571	NA	0.537571	-0.185429	-0.101286	-0.092	0.0181429	-0.321143	NA	0.402857	0.163143	-0.0924286	0.340286	-0.0394286	1.72143	0.0101429	0.504143	-0.480714	-0.0785714	0.739571	0.00371429	0.0275714	-0.0451429	-0.161714	-0.194143	-0.125857	0.497143	-0.0138571	0.0448571	0.0424286	0.179286	0.0331429	0.0607143	0.236286	-0.131	-0.113571	NA	-0.0555714	-0.180714	-0.344	0.662143	-0.409	-0.150714	0.274143	NA
387	0.0164286	0.112857	-0.304143	0.388571	-0.309143	NA	-0.131429	0.112571	-0.407286	0.409	0.258143	0.0558571	NA	-0.127143	-0.130857	-0.125429	-0.0337143	-0.440429	-0.0105714	0.0791429	-0.0718571	-0.0557143	0.148429	0.100571	-0.0672857	0.120571	0.113857	-0.107714	0.00485714	-0.0148571	-0.927857	0.416143	0.284857	-0.309571	-0.0287143	0.0821429	-0.214286	-0.460714	-0.02	0.00542857	NA	-0.115571	0.0452857	-0.154	-0.222857	-0.233	0.313286	-0.503857	NA
388	-0.495571	0.0308571	-0.0771429	-0.278429	-0.0701429	NA	-0.247429	-0.0144286	0.245714	-0.15	0.0711429	-0.135143	NA	0.123857	0.140143	0.0585714	0.0842857	-0.196429	-0.321571	0.0741429	-0.149857	0.111286	0.138429	-0.157429	0.151714	0.0545714	-0.0171429	0.194286	0.00385714	0.163143	-0.213857	0.418143	0.0398571	-0.188571	-0.0537143	-0.123857	-0.0562857	-0.176714	-0.075	-0.0285714	NA	-0.0535714	-0.0377143	0.025	-0.219857	0.036	0.292286	-0.117857	NA
389	0.397429	-0.155143	0.0988571	0.250571	-0.0671429	NA	-0.0174286	-0.0964286	-0.0342857	0.41	0.141143	0.158857	NA	-0.140143	-0.284857	-0.214429	0.0752857	0.197571	0.153429	0.0891429	-0.243857	0.0492857	0.0774286	0.0345714	-0.0142857	-0.214429	-0.106143	0.0422857	0.122857	0.0231429	1.14514	0.244143	0.100857	-0.0465714	0.387286	0.0821429	-0.185286	-0.119714	0.015	-0.342571	NA	-0.174571	0.0462857	0.043	-0.507857	0.049	0.0502857	-0.147857	NA
390	0.157429	0.199857	0.367857	-0.226429	-0.0551429	NA	-0.117429	-0.0794286	0.445714	-0.136	-0.347857	0.0948571	NA	0.164857	-0.238857	0.628571	-0.244714	0.200571	0.157429	-0.0878571	0.272143	0.403286	-0.325571	0.296571	-0.0162857	0.000571429	-0.150143	0.122286	0.166857	-0.0828571	-0.0968571	0.0221429	-0.366143	0.0914286	-0.0597143	-0.0128571	0.278714	-0.192714	0.239	-0.0535714	NA	-0.0245714	0.0472857	0.277	0.136143	0.232	0.00228571	-0.298857	NA
391	0.0614286	-0.0261429	-0.0561429	-0.0914286	0.305857	NA	-0.109429	0.0955714	-0.169286	-0.33	-0.251857	-0.0211429	NA	-0.00214286	0.361143	-0.229429	-0.368714	0.0915714	-1.09557	-0.363857	-0.489857	0.0422857	0.311429	-0.788429	0.193714	0.201571	-0.0481429	-0.290714	-0.149143	0.0181429	-0.448857	-1.07586	-0.312143	0.0534286	-0.00571429	-0.278857	0.124714	0.706286	0.051	0.779429	NA	0.354429	-0.0427143	-0.021	0.0581429	0.093	-0.478714	0.610143	NA
392	0.0374286	-0.122143	0.217857	-0.0704286	0.0958571	NA	0.0855714	0.167571	0.0207143	-0.111	0.111143	0.167857	NA	-0.422143	-0.00985714	-0.0254286	0.147286	0.186571	-0.604571	0.199143	0.179143	-0.0697143	-0.271571	-0.225429	-0.251286	-0.190429	0.252857	0.201286	0.0448571	0.0191429	0.0451429	-0.0108571	0.207857	0.357429	-0.418714	0.218143	-0.00828571	0.00728571	-0.079	-0.246571	NA	0.0694286	0.122286	0.174	0.0941429	0.232	-0.0287143	0.184143	NA
393	0.093	0.0505714	-0.0777143	0.174714	0.084	NA	0.0427143	0.0712857	-0.286286	-0.0411429	0.214143	-0.124286	0.0517143	0.0571429	0.501	0.374857	0.260143	-0.307714	-0.481286	0.0442857	-0.0265714	-0.043	NA	-0.468286	0.037	-0.156	-0.351	-0.0177143	-0.121571	0.079	-0.0555714	0.0168571	0.278714	NA	0.156143	-0.331143	-0.00928571	0.0335714	0.139571	0.519	NA	0.339857	0.135571	0.0157143	0.157	NA	NA	0.00114286	NA
394	-0.309	-0.424429	0.431286	-0.450286	-0.3	NA	-0.0372857	0.125286	-0.111286	-0.395143	0.136143	-0.00528571	-0.0582857	0.134143	0.067	0.124857	-0.373857	-0.835714	-0.0332857	0.195286	-0.0225714	-0.701	NA	-0.654286	-0.079	-0.183	0.328	0.179286	0.216429	-0.111	0.159429	0.449857	0.142714	NA	-0.356857	-0.00214286	0.0397143	0.0985714	-0.165429	-0.063	NA	0.0298571	-0.455429	-0.512286	0.206	NA	NA	-0.0778571	NA
395	-0.633	0.335571	-0.306714	0.0387143	-0.006	NA	0.456714	-0.0697143	-0.534286	-0.392143	-0.225857	-0.365286	-0.393286	-0.0258571	0.286	0.0568571	-0.129857	-0.291714	0.412714	-0.333714	-0.185571	-0.142	NA	0.491714	-0.054	-0.093	-0.312	-0.225714	-0.115571	0.158	0.364429	-0.192143	-0.283286	NA	0.0261429	-0.249143	-0.00828571	0.0555714	-0.115429	0.075	NA	-0.0351429	-0.0524286	-0.276286	0.17	NA	NA	0.0301429	NA
396	0.33	0.0995714	0.429286	-0.0272857	0.082	NA	-0.00528571	-0.0437143	0.0187143	0.483857	0.131143	0.286714	-0.421286	-0.114857	0.083	-0.106143	-0.0948571	0.727286	-0.00728571	0.255286	-0.0125714	0.419	NA	0.216714	0.237	0.369	0.302	-0.166714	0.0634286	0.054	0.266429	-0.116143	0.119714	NA	-0.129857	-0.0171429	-0.0682857	0.0325714	-0.155429	-0.124	NA	-0.0241429	-0.136429	0.157714	-0.118	NA	NA	0.103143	NA
397	-0.416	-0.166429	-0.0307143	0.109714	0.034	NA	0.266714	0.217286	0.469714	0.206857	0.283143	0.313714	0.208714	-0.386857	-0.645	-0.372143	0.571143	0.0472857	0.875714	0.304286	0.544429	0.116	NA	0.126714	-0.263	0.225	0.198	0.186286	0.133429	-0.117	-1.35657	0.212857	0.276714	NA	0.219143	0.549857	0.254714	-0.447429	0.535571	-0.534	NA	-0.0181429	0.645571	0.529714	-0.125	NA	NA	-0.181857	NA
398	0.083	-0.163429	0.0522857	0.163714	0.127	NA	0.155714	-0.238714	0.296714	0.127857	-0.451857	0.0397143	0.00271429	0.257143	-0.089	-0.0761429	-0.266857	0.488286	-0.571286	-0.259714	-0.284571	0.068	NA	0.0597143	0.065	-0.082	0.014	-0.0317143	0.0184286	0.052	0.0314286	-0.219143	-0.485286	NA	0.274143	-0.143143	-0.226286	0.0655714	0.000571429	-0.174	NA	0.00585714	-0.0874286	0.264714	-0.405	NA	NA	0.00214286	NA
399	0.852	0.268571	-0.497714	-0.00928571	-0.021	NA	-0.879286	-0.0617143	0.146714	0.00985714	-0.0868571	-0.145286	0.609714	0.0791429	-0.203	-0.00214286	0.0341429	0.172286	-0.195286	-0.205714	-0.0125714	0.283	NA	0.227714	0.057	-0.08	-0.179	0.0762857	-0.194571	-0.115	0.590429	-0.152143	-0.0492857	NA	-0.188857	0.192857	0.0177143	0.161571	-0.239429	0.301	NA	-0.298143	-0.0494286	-0.179286	0.115	NA	NA	0.123143	NA
400	-0.044	0.370857	-0.017	0.257857	-0.0897143	0.0714286	-0.00914286	0.0725714	-0.117286	-0.0648571	0.0444286	0.0575714	-0.276571	0.227	-0.141429	-0.0517143	-0.072	-0.124429	0.349	0.084	0.132857	-0.188143	-0.206429	0.316286	-0.184	-0.613714	0.0887143	0.107286	0.226	0.15	0.969	0.295286	0.0407143	0.0727143	-0.108143	0.100714	-0.287714	-0.201	0.264429	0.0722857	NA	-0.00942857	0.122	0.0605714	-0.183571	NA	NA	-0.133571	0.199286
401	-0.29	0.230857	-0.277	0.0628571	-0.121714	-0.0205714	0.0338571	0.0735714	-0.328286	-0.152857	-0.0105714	-0.202429	0.253429	-0.294	0.143571	-0.0387143	-0.16	-0.416429	-0.931	-0.075	-0.442143	-0.226143	0.138571	-0.450714	-0.044	0.366286	0.00871429	0.0142857	0.081	0.088	-0.803	0.0272857	-0.00728571	-0.199286	0.209857	-0.114286	-0.177714	-0.242	-0.0325714	-0.269714	NA	0.129571	-0.161	0.213571	-0.291571	NA	NA	-0.193571	0.123286
402	0.094	0.149857	-0.19	0.200857	-0.0467143	0.372429	-0.0471429	0.0575714	0.0467143	-0.247857	0.117429	-0.153429	-0.0385714	-0.181	0.244571	0.293286	0.254	-0.371429	0.369	0.004	-0.0401429	-0.135143	0.209571	-0.0477143	0.295	0.254286	0.0637143	0.141286	-0.024	-0.123	-0.503	0.430286	0.168714	0.00971429	0.369857	0.151714	0.104286	0.083	0.0244286	0.0532857	NA	0.00657143	0.228	-0.0544286	0.0654286	NA	NA	0.0274286	-0.314714
403	0.187	-0.370143	-0.007	-0.0981429	0.161286	-0.448571	-0.302143	-0.150429	0.310714	0.168143	0.140429	0.0985714	-0.294571	-0.176	0.157571	0.109286	-0.145	-0.0674286	0.316	0.148	-0.252143	-1.03214	-0.0464286	0.209286	0.063	0.263286	0.183714	0.0202857	-0.058	0.156	-0.605	0.144286	0.181714	-0.217286	-0.681143	-0.367286	-0.284714	0.203	-0.257571	0.294286	NA	0.158571	0.295	-0.270429	0.00342857	NA	NA	0.140429	-0.163714
404	-0.156	-0.376143	0.254	-0.0791429	-0.130714	0.0574286	-0.254143	0.0445714	-0.182286	-0.223857	-0.0625714	0.128571	0.0114286	-0.057	-0.0524286	-0.00571429	0.092	0.0855714	-0.579	-0.079	0.433857	-0.430143	0.115571	-0.159714	-0.026	-0.0987143	0.0607143	-0.107714	0.129	0.07	-0.05	-0.106714	-0.0762857	0.287714	0.141857	-0.00428571	0.148286	-0.078	0.242429	-0.392714	NA	-0.0934286	-0.015	0.318571	-0.285571	NA	NA	-0.0935714	0.179286
405	-0.006	0.0568571	0.177	-0.559143	0.486286	0.123429	0.400857	0.0405714	0.256714	0.215143	-0.429571	-0.0184286	0.318429	0.348	0.0115714	-0.358714	-0.07	0.741571	-0.366	-0.295	0.0468571	1.38686	-0.0924286	0.250286	-0.042	-0.407714	-0.273286	-0.299714	-0.215	-0.11	0.628	-0.713714	-0.497286	0.141714	-0.312143	-0.156286	0.132286	0.447	-0.0915714	0.511286	NA	0.0805714	-0.298	-0.162429	0.614429	NA	NA	0.487429	-0.0297143
406	0.215	-0.0621429	0.06	0.214857	-0.258714	-0.155571	0.177857	-0.138429	0.0137143	0.306143	0.200429	0.0895714	0.0264286	0.133	-0.363429	0.0522857	0.101	0.152571	0.842	0.213	0.120857	0.624857	-0.118429	-0.117714	-0.062	0.236286	-0.132286	0.124286	-0.139	-0.231	0.364	-0.0767143	0.189714	-0.0952857	0.379857	0.389714	0.365286	-0.212	-0.149571	-0.268714	NA	-0.272429	-0.171	-0.105429	0.0774286	NA	NA	-0.234571	0.00628571
407	0.216857	0.372143	0.489571	-0.299714	-0.582	0.0207143	-0.166714	0.000857143	-0.102286	0.279286	0.173286	0.195143	0.219143	-0.278571	-0.590286	0.0444286	0.00728571	0.532857	1.27543	0.352	0.229	0.572143	0.188429	0.925	-0.443286	0.174571	-0.587429	0.212857	0.0685714	-0.253571	-0.0201429	-0.464286	0.285714	-0.0762857	0.0375714	0.163571	-0.0712857	0.122143	-0.0277143	-0.839857	NA	-0.186143	-0.288571	-0.0334286	0.279714	NA	0.595571	-0.229286	0.0851429
408	-0.0101429	0.192143	0.748571	-0.191714	0.031	0.315714	-0.134714	0.120857	0.0287143	0.672286	0.226286	0.407143	0.198143	-0.419571	-0.201286	-0.0165714	-0.0917143	0.698857	1.30643	0.507	0.542	0.396143	0.271429	0.923	0.0577143	-0.0714286	0.561571	0.238857	0.144571	0.0934286	-0.365143	0.130714	0.286714	0.344714	-0.153429	-0.124429	0.0277143	0.100143	0.203286	-0.494857	NA	0.0318571	-0.136571	0.204571	0.202714	NA	0.403571	0.0197143	0.145143
409	0.102857	0.0551429	0.244571	0.0222857	-0.36	0.258714	-0.479714	0.152857	-0.0352857	0.0452857	0.275286	0.143143	-0.121857	-0.146571	-0.183286	0.0764286	-0.115714	-0.659143	-0.496571	0.092	-0.201	-0.00885714	0.218429	-0.416	0.139714	-0.146429	0.132571	-0.248143	0.157571	0.0744286	-0.481143	0.231714	0.290714	-0.192286	0.147571	0.0135714	0.425714	-0.345857	-0.127714	0.00814286	NA	0.0228571	0.00542857	0.0225714	0.117714	NA	0.193571	-0.533286	-0.0978571
410	0.237857	-0.546857	-0.583429	0.0112857	-0.032	0.273714	1.30129	-0.0771429	0.0437143	-0.222714	0.0942857	-0.226857	-0.374857	0.654429	-0.0172857	-0.341571	-0.0317143	-0.0701429	-0.513571	-0.04	-0.349	-0.0688571	-1.04757	-0.627	0.0307143	-0.000428571	0.0805714	0.173857	-0.336429	0.104429	0.478857	0.377714	0.133714	-0.176286	-0.201429	0.407571	-0.0672857	-0.467857	-0.164714	0.0751429	NA	-0.533143	0.156429	-0.0264286	0.0827143	NA	-0.184429	0.134714	-0.137857
411	-0.00414286	0.0881429	-0.0154286	0.320286	0.07	-0.0272857	0.137286	0.210857	-0.0392857	-0.271714	0.0772857	-0.0218571	0.0541429	-0.366571	0.352714	0.170429	-0.0397143	-0.464143	-1.02357	0.052	0.214	-0.203857	-0.0485714	-0.386	0.127714	0.260571	0.494571	0.114857	0.423571	-0.152571	-1.14114	-0.275286	0.0437143	-0.216286	-0.0274286	-0.124429	0.0337143	-0.626857	-0.0377143	0.365143	NA	0.339857	0.333429	-0.489429	0.0627143	NA	0.114571	-0.572286	0.0591429
412	-0.313143	-0.190857	-0.768429	-0.0537143	0.731	-0.713286	-0.501714	-0.716143	-0.0282857	-0.557714	-0.885714	-0.522857	-0.710857	0.392429	0.543714	-0.0765714	-0.0617143	-0.0351429	-1.26457	-1.215	-0.713	0.0351429	0.215429	-0.763	0.0377143	-0.437429	-0.487429	-0.777143	-0.595429	-0.0885714	0.163857	-0.0702857	-1.11429	0.435714	0.0895714	-0.785429	-0.421286	1.02114	0.193286	0.623143	NA	0.238857	-0.0655714	0.343571	-0.147286	NA	-0.990429	1.02171	-0.432857
413	-0.230143	0.0301429	-0.115429	0.191286	0.142	-0.128286	-0.155714	0.307857	0.132714	0.0552857	0.0392857	0.0261429	0.736143	0.164429	0.0957143	0.143429	0.333286	-0.00314286	0.716429	0.252	0.278	-0.721857	0.202429	0.344	0.0497143	0.220571	-0.194429	0.284857	0.137571	0.222429	1.36486	0.0697143	0.0737143	-0.119286	0.107571	0.449571	0.0727143	0.197143	-0.0387143	0.263143	NA	0.0858571	-0.00457143	-0.0214286	-0.598286	NA	-0.132429	0.158714	0.379143
414	0.0274286	-0.123	-0.238714	-0.240429	-0.0854286	-0.825143	-0.0241429	-0.0684286	0.0321429	0.0907143	-0.329143	-0.112143	0.0165714	0.352857	0.0454286	-0.207857	-0.0668571	0.165857	0.624286	-0.151286	0.293857	0.635286	0.405429	0.419571	-0.0358571	-0.0462857	-0.365	-0.214857	-0.424429	-0.0235714	1.34686	-0.0611429	-0.370286	0.453714	0.140571	-0.563143	-0.428714	-0.124286	-0.257714	0.0241429	0.294286	0.214143	-0.119286	-0.053	-0.0857143	-0.180714	NA	-0.191429	0.0392857
415	-0.243571	0.18	-0.344714	-0.0414286	0.506571	-0.811143	-0.120143	0.119571	0.103143	-0.0862857	-0.138143	-0.0511429	-0.528429	-0.525143	0.463429	0.379143	-0.138857	-0.0221429	-0.211714	-0.0692857	-0.459143	0.409286	0.340429	0.0475714	0.137143	0.203714	0.006	0.279143	0.299571	0.232429	-1.08214	-0.948143	-0.162286	0.185714	0.522571	-0.391143	-0.322714	0.360714	0.184286	0.591143	0.451286	0.175143	0.382714	0.412	-0.259714	0.352286	NA	0.381571	-0.177714
416	-0.233571	0.172	0.0732857	0.230571	-0.132429	0.186857	-0.0511429	-0.184429	-0.173857	-0.127286	-0.177143	0.00685714	0.299571	0.236857	-0.222571	0.0191429	-0.248857	-0.0951429	-0.572714	-0.0682857	-0.141143	-0.477714	-0.0695714	-0.346429	-0.116857	0.0687143	0.031	-0.0668571	-0.127429	-0.151571	0.518857	-0.0851429	-0.311286	-0.0482857	-0.335429	0.442857	0.147286	-0.138286	-0.211714	-0.442857	-0.233714	-0.161857	0.0437143	0.117	0.162286	0.297286	NA	-0.271429	-0.000714286
417	0.107429	0.327	0.388286	0.0395714	-0.206429	0.306857	-0.284143	0.135571	0.168143	0.528714	0.486857	0.240857	0.0215714	0.112857	-0.443571	0.356143	0.113143	0.251857	0.226286	0.513714	0.322857	0.118286	-0.0715714	0.478571	-0.0338571	0.198714	0.129	0.497143	0.253571	0.0914286	-0.529143	0.903857	0.530714	-0.0212857	0.305571	0.0158571	0.0962857	-0.411286	0.0952857	-0.184857	-0.714714	-0.229857	0.0697143	0.542	-0.316714	0.625286	NA	-0.500429	0.120286
418	-0.0625714	-0.071	-0.143714	0.0955714	-0.0184286	0.954857	-0.0371429	-0.274429	0.0151429	-0.654286	-0.127143	-0.114143	0.227571	-0.133143	-0.183571	-0.0838571	-0.116857	-0.858143	-0.658714	-0.200286	0.0588571	-0.132714	-0.248571	-0.840429	-0.0368571	-0.195286	-0.331	-0.577857	0.0915714	-0.133571	-0.0881429	-0.245143	-0.122286	-0.390286	-0.121429	0.0858571	0.281286	0.109714	0.0962857	-0.285857	-0.0357143	-0.222857	-0.716286	-0.471	0.141286	-0.474714	NA	0.0975714	-0.276714
419	0.217429	-0.014	0.199286	0.209571	-0.299429	-0.470143	-0.201143	0.0725714	-0.304857	0.456714	0.0628571	-0.0411429	-0.456429	-0.129143	-0.0105714	-0.151857	0.0171429	-0.215143	-0.0327143	0.0147143	-0.0591429	0.0602857	-0.179571	0.272571	0.00514286	-0.160286	0.142	-0.149857	0.0905714	0.0404286	-1.25514	0.0438571	0.0817143	0.0257143	-0.158429	-0.0251429	-0.150714	-0.220286	-0.0987143	-0.0908571	-0.259714	-0.232857	-0.267286	-0.091	-0.0767143	-0.135714	NA	-0.122429	0.332286
420	0.187429	-0.471	0.0662857	-0.293429	0.235571	0.657857	0.717857	0.199571	0.160143	-0.208286	0.221857	0.0708571	0.419571	0.0848571	0.351429	-0.310857	0.441143	0.772857	0.625286	-0.0392857	-0.0161429	-0.612714	-0.176571	-0.0314286	0.0811429	-0.0692857	0.388	0.233143	-0.183429	-0.0555714	1.08886	0.391857	0.353714	-0.205286	-0.353429	0.434857	0.377286	0.423714	0.192286	0.389143	0.498286	0.458143	0.606714	-0.456	0.435286	-0.483714	NA	0.606571	-0.0367143
421	-0.122571	0.0962857	-0.208857	0.049	0.0662857	NA	0.178429	-0.0327143	-0.186	-0.250143	-0.462857	-0.201714	0.490286	NA	-0.00285714	-0.156286	-0.648714	-0.443857	-0.432714	-0.469429	-0.216714	-0.0674286	NA	-0.402286	-0.165571	-0.456857	0.101	-0.355286	0.153286	-0.248714	0.679714	-0.293714	-0.523857	-0.140286	-0.381714	-0.261571	-0.125	0.0337143	0.195	0.351571	0.0471429	0.112571	-0.452714	-0.219143	-0.194143	-0.503	NA	NA	-0.191429
422	0.294429	0.147286	0.260143	0.29	0.0662857	NA	0.511429	0.242286	0.519	0.139857	0.426143	0.334286	-0.301714	NA	-0.0848571	-0.0382857	0.417286	-0.0498571	0.570286	0.0455714	0.240286	0.0795714	NA	0.203714	0.0184286	0.0551429	0.187	0.488714	0.0782857	-0.134714	-0.405286	0.506286	0.519143	-0.0502857	0.157286	0.510429	0.088	-0.554286	-0.061	-0.130429	-0.533857	-0.165429	0.0572857	0.0168571	0.104857	0.093	NA	NA	0.124571
423	-0.0755714	0.00428571	0.0721429	0.23	-0.0867143	NA	-0.283571	0.0432857	-0.097	0.230857	0.301143	0.0202857	0.585286	NA	-0.261857	0.118714	0.542286	-0.00985714	0.618286	0.324571	0.187286	-0.0394286	NA	0.240714	-0.128571	0.189143	0.081	0.118714	-0.0287143	0.0472857	-0.538286	0.296286	0.351143	-0.397286	0.206286	0.332429	0.009	-0.387286	0.098	-0.349429	-0.435857	-0.184429	0.278286	0.0218571	-0.148143	0.218	NA	NA	1.09057
424	0.383429	-0.144714	-0.0318571	0.043	0.00828571	NA	0.0514286	-0.170714	-0.343	-0.134143	-0.00285714	-0.0807143	-0.472714	NA	-0.0998571	-0.0662857	0.148286	-0.0418571	-0.702714	0.0375714	-0.179714	-0.0624286	NA	0.0677143	0.0264286	0.200143	-0.204	-0.133286	-0.275714	0.222286	0.660714	-0.295714	0.0161429	-0.0642857	0.165286	0.200429	-0.164	0.0647143	-0.032	-0.0214286	-0.0288571	-0.130429	-0.315714	0.0268571	-0.0271429	-0.031	NA	NA	-0.331429
425	-0.137571	-0.280714	-0.230857	-0.184	0.195286	NA	0.00642857	0.0822857	0.036	-0.266143	-0.0718571	-0.0437143	0.225286	NA	0.431143	0.128714	0.0792857	0.243143	0.743286	-0.0154286	0.0702857	-0.103429	NA	-0.0192857	0.202429	0.145143	-0.014	-0.0682857	-0.320714	0.0362857	-0.355286	-0.476714	-0.118857	0.0527143	-0.0757143	-0.190571	-0.056	0.456714	-0.085	0.373571	0.628143	0.0365714	-0.0157143	0.136857	0.289857	0.108	NA	NA	-0.225429
426	-0.0485714	0.187286	0.0931429	-0.169	-0.250714	NA	-0.293571	-0.0847143	-3.46945e-18	0.190857	0.0521429	-0.0717143	-0.638714	NA	0.0971429	0.216714	-0.458714	0.0221429	-0.107714	0.118571	-0.411714	0.343571	NA	-0.0192857	0.0984286	-0.106857	0.097	0.0627143	0.123286	0.128286	0.606714	0.190286	0.0481429	-0.0432857	-0.268714	-0.460571	0.014	0.254714	-0.238	-0.0244286	0.328143	0.182571	0.338286	-0.285143	0.00185714	-0.291	NA	NA	-0.300429
427	-0.293571	-0.00971429	0.0461429	-0.259	0.00128571	NA	-0.170571	-0.0797143	0.071	0.0888571	-0.241857	0.0432857	0.112286	NA	-0.0788571	-0.203286	-0.0797143	0.280143	-0.688714	-0.0414286	0.310286	-0.150429	NA	-0.0712857	-0.0515714	-0.0258571	-0.248	-0.113286	0.270286	-0.0507143	-0.648286	0.0732857	-0.291857	0.642714	0.197286	-0.130571	0.234	0.131714	0.123	-0.199429	-0.00485714	0.148571	0.110286	0.301857	-0.0271429	0.406	NA	NA	-0.166429
428	0.290143	0.0357143	-0.022	-0.0242857	0.0885714	NA	0.376	-0.0164286	0.117571	-0.0528571	-0.211857	-0.158429	0.349286	NA	0.378571	0.284	0.0278571	0.346714	0.00242857	-0.201857	-0.114714	-0.242143	NA	-0.115857	0.0514286	-0.0951429	0.0337143	-0.0442857	-0.094	-0.134714	0.103714	0.158429	0.0981429	-0.141	-0.0444286	0.302857	0.306429	0.588714	0.016	0.226	NA	0.217857	0.140714	0.344714	-0.00314286	NA	-0.353286	0.289143	-0.170571
429	0.209143	-0.0502857	0.296	0.143714	0.201571	NA	0.03	0.0485714	-0.0774286	0.342143	0.101143	0.0695714	-0.205714	NA	-0.114429	0.102	-0.0281429	-0.183286	0.0204286	0.0751429	-0.128714	-0.973143	NA	0.139143	0.155429	-0.0151429	0.144714	0.0477143	-0.196	0.0772857	-0.624286	0.0774286	0.715143	0.185	-0.498429	-0.0691429	-0.236571	0.176714	-0.08	-0.095	NA	-0.0641429	-0.103286	-0.114286	-0.124143	NA	0.251714	-0.113857	0.381429
430	-0.369857	0.0907143	0.21	-0.273286	0.0355714	NA	0.093	-0.0814286	-0.135429	-0.0948571	-0.212857	-0.119429	-0.0207143	NA	0.166571	-0.063	-0.280143	0.395714	0.112429	0.0411429	0.0202857	0.135857	NA	0.0131429	0.220429	-0.217143	0.0197143	-0.165286	-0.032	0.251286	1.13171	0.342429	0.403143	0.094	0.290571	-0.521143	0.139429	0.480714	-0.037	-0.057	NA	0.302857	-0.142286	0.129714	-0.0941429	NA	-0.234286	0.188143	-0.212571
431	-0.496857	0.245714	0.19	0.300714	-0.222429	NA	-0.446	0.0525714	0.0455714	-0.580857	-0.0328571	0.0305714	-0.167714	NA	-0.221429	0.185	-0.316143	-1.61629	-0.866571	0.152143	-0.144714	-1.25614	NA	-0.558857	0.121429	0.265857	0.302714	-0.376286	0.149	0.232286	0.183714	0.397429	0.616143	0.219	0.307571	-0.0971429	0.313429	-0.371286	0.141	-0.437	NA	-0.0651429	-0.520286	-0.0762857	-0.417143	NA	0.0337143	-0.636857	-0.273571
432	0.0181429	0.225714	0.158	0.268714	-0.0434286	NA	-0.15	-0.00142857	-0.291429	0.0261429	-0.0388571	-0.0804286	0.642286	NA	0.0815714	-0.029	-0.125143	-0.0782857	-0.665571	-0.108857	-0.296714	0.961857	NA	-0.168857	-0.0855714	-0.184143	-0.0692857	-0.234286	0.056	0.0462857	-0.910286	0.279429	0.583143	-0.155	-0.0914286	0.0328571	0.0194286	0.201714	-0.042	0.328	NA	0.0838571	0.101714	-0.291286	-0.0101429	NA	0.165714	-0.120857	0.156429
433	-0.765857	0.169714	0.249	-0.317286	0.204571	NA	-0.086	-0.129429	0.239571	0.190143	-0.0218571	-0.00442857	-0.122714	NA	-0.281429	-0.79	0.0548571	-0.157286	-0.329571	-0.0168571	0.354286	0.817857	NA	0.166143	-0.251571	-0.104143	0.147714	-0.193286	0.038	0.0562857	-0.0872857	-0.106571	0.627143	-0.25	-0.0724286	-0.461143	-0.0205714	0.545714	0.239	-0.41	NA	0.0438571	0.0767143	0.186714	-0.0551429	NA	-0.152286	0.105143	-0.0995714
434	1.11514	-0.717286	-1.081	-0.0982857	-0.264429	NA	0.183	0.127571	0.101571	0.170143	0.417143	0.262571	-0.474714	NA	-0.00942857	0.311	0.666857	1.29271	1.72643	0.0591429	0.310286	0.555857	NA	0.525143	-0.211571	0.349857	-0.579286	0.965714	0.079	-0.528714	0.202714	-1.14857	-3.04286	0.048	0.108571	0.812857	-0.521571	-1.62229	-0.237	0.445	NA	-0.519143	0.446714	-0.179286	0.703857	NA	0.288714	0.289143	0.218429
435	0.0431429	-0.149286	0.375714	0.00557143	-0.05	NA	-0.395714	0.0298571	-0.249571	0.226	0.0412857	-0.0187143	-0.168714	NA	-0.179286	-0.0385714	0.0258571	0.266	1.00414	0.135714	0.251714	NA	NA	0.699143	0.0994286	0.0194286	0.212571	0.0174286	0.195857	0.0318571	0.301286	-0.0434286	0.144286	NA	NA	-0.0618571	-0.352429	-0.09	-0.247429	-0.194429	0.0568571	0.06	-0.406	-0.353429	0.0601429	-0.603143	NA	-0.0742857	-0.0864286
436	-0.378857	-0.125286	-0.0692857	-0.145429	0.235	NA	0.522286	0.0128571	0.358429	-0.313	-0.00771429	-0.0727143	0.123286	NA	0.149714	-0.0435714	0.399857	0.021	-0.405857	0.166714	-0.0372857	NA	NA	-0.273857	0.0734286	0.0904286	-0.0734286	-0.0225714	-0.0541429	0.0158571	-0.587714	0.252571	-0.00471429	NA	NA	0.0291429	-0.0644286	0.377	-0.00642857	0.166571	0.426857	-0.038	0.225	-0.127429	-0.292857	0.0228571	NA	0.388714	0.264571
437	-0.105857	-0.00928571	0.108714	-0.160429	-0.104	NA	0.122286	0.0588571	-0.0185714	0.287	0.0432857	0.166286	-0.0307143	NA	-0.194286	0.273429	-0.0821429	0.489	0.307143	0.0907143	0.231714	NA	NA	0.348143	0.430429	0.0154286	0.0885714	0.165429	0.0338571	-0.0141429	-0.539714	0.0145714	0.0122857	NA	NA	-0.0248571	-0.165429	-0.171	0.189571	-0.327429	-0.101143	-0.214	-0.234	0.371571	0.105143	0.372857	NA	-0.185286	-0.0744286
438	0.139143	-0.0242857	0.162714	0.337571	-0.152	NA	-0.716714	-0.0771429	0.156429	0.277	0.444286	0.138286	-0.0747143	NA	-0.157286	-0.0785714	0.446857	0.297	1.05714	0.366714	0.0597143	NA	NA	0.237143	0.190429	0.0894286	0.0735714	0.131429	0.117857	-0.0661429	-0.456714	0.268571	0.510286	NA	NA	0.307143	-0.0254286	-0.293	0.152571	-0.372429	-0.224143	0.006	0.055	0.174571	-0.273857	0.335857	NA	-0.309286	-0.0874286
439	0.430143	0.0347143	-0.350286	-0.113429	0.002	NA	-0.0407143	0.0898571	-0.212571	-0.207	-0.176714	-0.0727143	0.198286	NA	0.197714	0.154429	-0.358143	-0.42	-0.380857	-0.299286	-0.0362857	NA	NA	-0.219857	0.146429	-0.210571	-0.197429	-0.214571	-0.330143	-0.0301429	0.418286	0.0125714	-0.246714	NA	NA	0.0141429	0.221571	0.326	-0.0124286	0.215571	0.355857	0.219	0.04	-0.343429	-0.0178571	-0.531143	NA	0.173714	-0.0534286
440	0.029	0.000857143	0.0492857	0.00971429	-0.0317143	0.287429	0.0467143	0.0522857	0.0915714	-0.0738571	-0.115714	0.0367143	0.199286	0.0731429	0.200286	-0.0967143	0.0105714	-0.550571	-0.595286	-0.0114286	-0.276143	-0.309286	-0.247143	-0.534714	-0.616143	-0.088	-0.302571	0.105429	-0.237714	0.0265714	-0.151286	-0.563429	-0.182286	-0.0732857	-0.00485714	0.271571	0.295714	-0.438571	-0.272	0.187	NA	0.0422857	0.170286	0.0361429	0.0965714	NA	NA	-0.0837143	NA
441	-0.0218571	0.138714	-0.0922857	-0.00942857	0.112	NA	0.278286	-0.0611429	-0.0885714	-0.011	-0.234714	-0.0847143	-0.132714	NA	0.0677143	-0.0725714	-0.331143	-0.244	-0.722857	-0.294286	-0.174286	NA	NA	-0.284857	-0.260571	0.0714286	0.106571	0.0194286	0.240857	-0.0381429	0.183286	-0.0974286	-0.279714	NA	NA	-0.332857	0.249571	0.302	-0.0684286	0.377571	0.00885714	0.006	0.268	0.366571	0.446143	0.691857	NA	0.195714	0.0455714
442	-0.267571	0.0461429	0.152714	0.318429	-0.0528571	0.480714	-0.234429	-0.0691429	0.012	0.276	0.143	0.0337143	-0.27	-0.172714	0.128	0.253857	0.073	-0.297857	0.0751429	0.116571	0.0984286	NA	NA	0.0141429	-0.0717143	0.08	-0.0702857	-0.00414286	0.0151429	-0.154	1.29171	-0.0435714	0.208286	0.264	0.185	-0.312571	-0.0817143	-0.0725714	-0.0811429	-0.131857	NA	0.158	0.545571	0.0612857	-0.053	NA	NA	-0.0948571	-0.129
443	-0.398571	-0.102857	-0.358286	-0.373571	0.285143	-0.119286	-0.293429	-0.246143	-0.509	-0.551	-0.459	-0.307286	-0.135	0.0962857	-0.357	0.232857	-0.379	-0.287857	-0.268857	-0.337429	-0.269571	NA	NA	-0.230857	-0.0207143	-0.128	-0.220286	-0.201143	-0.171857	0.052	-0.109286	0.128429	-0.539714	-0.081	-0.821	-0.247571	0.106286	0.652429	0.0378571	0.646143	NA	0.278	0.227571	-0.0907143	-0.109	NA	NA	0.586143	-0.303
444	-0.114571	0.0491429	-0.236286	-0.00157143	-0.0878571	0.0317143	0.261571	-0.211143	0.14	0.065	0.105	-0.148286	-0.458	-0.510714	0.213	-0.0601429	0.053	0.0821429	0.434143	-0.0834286	-0.204571	NA	NA	-0.0138571	0.134286	0.076	-0.0262857	0.179857	-0.0788571	-0.279	-0.651286	0.382429	0.121286	-0.058	0.085	0.245429	-0.0597143	-0.221571	-0.110143	-0.0398571	NA	-0.186	0.194571	0.116286	-0.167	NA	NA	-0.190857	0.625
445	0.278429	0.0721429	-0.0122857	0.154429	-0.0298571	0.512714	-0.0104286	0.167857	-0.108	0.186	0.181	0.0227143	0.544	0.441286	-0.173	-0.0241429	0.284	0.101143	-0.0718571	0.467571	0.111429	NA	NA	-0.189857	-0.109714	0.227	0.0927143	0.428857	-0.0538571	0.043	0.399714	-0.185571	0.164286	-0.283	0.295	0.523429	-0.142714	-0.283571	0.0508571	-0.261857	NA	-0.309	-0.467429	0.172286	-0.285	NA	NA	-0.302857	0.066
446	0.154429	0.208143	-0.0532857	0.00542857	0.212143	-0.262286	0.182571	0.176857	0.081	0.261	0.005	-0.0122857	0.042	-0.374714	0.351	0.0258571	0.234	0.373143	-0.142857	-0.177429	-0.0985714	NA	NA	0.516143	0.181286	-0.096	0.103714	-0.188143	0.0551429	-1.73472e-18	-0.607286	-0.533571	-0.0137143	0.191	-0.018	-0.679571	0.288286	0.427429	-0.0251429	0.287143	NA	0.089	0.0685714	-0.197714	0.291	NA	NA	0.378143	-0.21
447	0.142429	-0.268857	0.498714	0.0594286	-0.372857	-0.459286	-0.135429	-0.00514286	0.509	0.154	0.043	0.184714	-0.011	-0.201714	-0.278	-0.170143	0.146	-0.00785714	0.122143	0.0835714	0.140429	NA	NA	0.147143	0.0452857	-0.041	0.0987143	-0.285143	0.288143	0.272	0.121714	0.105429	0.0802857	0.113	-0.017	0.168429	-0.0547143	-0.423571	-0.0881429	-0.458857	NA	-0.065	-0.613429	-0.0417143	0.083	NA	NA	-0.433857	0.001
448	0.205429	-0.00385714	0.00871429	-0.162571	0.0461429	-0.184286	0.229571	0.186857	-0.125	-0.391	-0.018	0.226714	0.288	0.722286	0.116	-0.258143	-0.411	0.0371429	-0.147857	-0.0694286	0.222429	NA	NA	-0.242857	-0.158714	-0.118	0.0217143	0.0698571	-0.0538571	0.066	-0.445286	0.146429	-0.0207143	-0.146	0.291	0.302429	-0.0557143	-0.0785714	0.215857	-0.0408571	NA	0.035	0.0445714	-0.0197143	0.24	NA	NA	0.0581429	-0.05
449	0.0561429	0.269714	0.115429	0.0452857	-0.103429	0.340143	-0.236	0.0512857	0.0561429	-0.142286	0.105143	0.0562857	0.215571	NA	-0.0347143	0.218571	0.276714	-0.145429	0.716857	0.279571	0.207429	-0.245857	NA	0.164571	-0.0678571	0.0665714	-0.014	0.0872857	0.0512857	0.123286	-0.460571	0.230714	0.150571	-0.225429	-0.0791429	-0.185714	0.0947143	-0.133571	-0.142143	0.00785714	NA	-0.130286	-0.036	-0.03	0.239714	NA	NA	-0.223571	0.141714
450	-0.298857	-0.255286	-0.320571	0.0912857	0.176571	0.235143	-0.056	-0.149714	-0.172857	-0.257286	-0.152857	-0.236714	0.0765714	NA	0.263286	0.306571	-0.247286	0.128571	0.231857	-0.0514286	-0.342571	0.120143	NA	-0.164429	0.164143	0.00657143	-0.075	-0.0267143	-0.142714	-0.0967143	-0.795571	-0.377286	-0.170429	-0.0934286	-0.000142857	0.0872857	0.113714	0.568429	-0.0111429	0.431857	NA	0.136714	0.354	0.055	0.221714	NA	NA	0.539429	-0.375286
451	-0.257857	0.0167143	0.0214286	0.0372857	0.337571	-0.341857	0.02	0.0172857	-0.229857	-0.675286	-0.222857	0.0352857	-0.121429	NA	0.286286	-0.0394286	-0.304286	-0.387429	-0.183143	-0.0774286	-0.0385714	-0.679857	NA	-0.213429	-0.0138571	0.162571	0.001	-0.159714	-0.0917143	0.381286	0.193429	-0.445286	-0.309429	-0.227429	-0.253143	-0.0347143	-0.0142857	0.596429	0.205857	0.287857	NA	0.288714	0.369	-0.465	-0.421286	NA	NA	0.595429	0.0977143
452	0.368143	0.330714	0.477429	0.349286	-0.0424286	0.380143	0.26	-0.0707143	-0.0598571	0.293714	0.420143	0.412286	0.313571	NA	-0.125714	-0.0384286	-0.0452857	-0.210429	-0.0831429	0.102571	-0.0225714	-0.148857	NA	-0.124429	0.0491429	0.0675714	-0.227	0.0442857	0.0962857	0.185286	-0.785571	0.534714	0.461571	0.158571	0.0758571	0.236286	-0.314286	-0.387571	-0.0261429	-0.253143	NA	-0.0842857	0.046	-0.008	-0.00828571	NA	NA	-0.440571	0.154714
453	-0.113857	-0.177286	-0.537571	-0.437714	0.283571	-0.142857	0.503	0.0922857	0.0241429	-0.398286	-0.441857	-0.391714	-0.311429	NA	0.229286	-0.513429	0.0377143	0.115571	-0.903143	-0.595429	-0.123571	0.273143	NA	-0.280429	0.110143	-0.721429	-0.167	-0.222714	0.0182857	-0.119714	0.462429	-0.389286	-0.517429	-0.152429	0.138857	-0.00171429	0.197714	0.376429	-0.0521429	0.220857	NA	0.160714	0.033	-0.125	0.343714	NA	NA	0.595429	-0.158286
454	-0.219857	0.0587143	0.0364286	-0.0237143	-0.305429	0.347143	-0.256	-0.0477143	0.00214286	0.278714	0.134143	0.0332857	-0.179429	NA	-0.367714	0.116571	0.168714	0.487571	0.739857	0.135571	0.299429	0.522143	NA	0.502571	-0.145857	0.0805714	0.111	0.227286	0.00728571	-0.210714	2.27743	0.269714	0.218571	-0.0454286	0.0748571	0.0602857	-0.286286	-0.563571	-0.173143	-0.0761429	NA	-0.334286	-0.497	0.019	0.0507143	NA	NA	-0.577571	0.0657143
455	0.466143	-0.243286	0.207429	-0.0617143	-0.346429	-0.817857	-0.235	0.107286	0.380143	0.900714	0.158143	0.0912857	0.00657143	NA	-0.250714	-0.0504286	0.113714	0.0115714	-0.519143	0.206571	0.0204286	0.159143	NA	0.115571	-0.0958571	0.337571	0.371	0.0502857	0.0612857	-0.262714	-0.891571	0.176714	0.166571	0.585571	0.0428571	-0.161714	0.208714	-0.456571	0.198857	-0.619143	NA	-0.0372857	-0.269	0.554	-0.426286	NA	NA	-0.488571	0.0737143
456	0.747714	NA	-0.0572857	0.232143	-0.00971429	1.26357	0.162571	-0.00985714	0.357714	0.442571	0.306286	-0.0444286	0.144429	-0.461429	-0.248857	-0.264429	0.670286	0.178143	0.661143	0.0844286	0.815571	0.457571	NA	0.374143	-0.197286	0.113429	0.055	0.283857	0.131857	-0.124714	NA	-0.0328571	0.429429	0.199714	-0.384429	0.779143	-0.0674286	0.0314286	-0.0611429	-0.209857	NA	0.0228571	0.657	-0.143143	-0.0407143	NA	NA	0.206	NA
457	-0.553286	NA	0.00671429	-0.0788571	0.00528571	-0.188429	0.00457143	0.0431429	-0.272286	-0.202429	0.0652857	0.146571	0.207429	-0.0414286	-0.129857	0.137571	0.0292857	-0.172857	0.292143	0.422429	0.122571	-0.172429	NA	-0.156857	-0.0352857	-0.0725714	0.036	0.0948571	0.150857	-0.0737143	NA	0.134143	0.101429	0.133714	-0.112429	0.617143	-0.258429	-0.177571	0.0598571	0.0671429	NA	0.0118571	0.181	0.0838571	-0.116714	NA	NA	-0.151	NA
458	-0.910286	NA	0.119714	-0.313857	-0.0177143	-0.783429	-0.100429	-0.0638571	0.265714	0.176571	-0.107714	0.160571	-0.624571	-0.225429	0.0461429	0.140571	-0.606714	0.235143	-0.529857	-0.275571	-0.188429	-0.328429	NA	0.359143	0.139714	-0.312571	0.008	-0.263143	0.0648571	-0.0307143	NA	0.292143	-0.123571	0.0837143	-0.00442857	-0.996857	0.252571	0.0534286	0.0868571	-0.416857	NA	0.135857	0.232	-0.121143	0.0122857	NA	NA	0.019	NA
459	0.0737143	NA	-0.0122857	-0.0138571	0.119286	-0.0484286	0.0675714	0.0861429	-0.178286	-0.209429	-0.218714	-0.0294286	-0.566571	0.322571	0.0761429	0.0525714	0.00128571	-0.385857	-0.529857	-0.374571	-0.297429	0.491571	NA	-0.293857	0.0837143	-0.318571	0.083	-0.152143	-0.226143	0.0542857	NA	-0.251857	-0.295571	-0.146286	0.221571	0.0711429	0.150571	0.0854286	-0.0591429	0.187143	NA	0.00485714	-0.315	0.0838571	0.677286	NA	NA	0.042	NA
460	-0.169286	NA	-0.243286	-0.0378571	0.140286	0.0615714	-0.187429	0.0141429	0.0957143	-0.0144286	-0.0407143	-0.161429	0.595429	-0.141429	0.305143	0.0715714	-0.223714	0.569143	0.204143	0.0104286	-0.275429	0.339571	NA	0.0561429	-0.0112857	0.120429	-0.117	0.0298571	-0.0561429	-0.104714	NA	0.154143	-0.109571	-0.115286	-0.0604286	-0.0288571	-0.309429	0.449429	0.0288571	0.244143	NA	-0.0211429	-0.209	0.0688571	-0.217714	NA	NA	0.387	NA
461	0.577714	NA	0.0437143	0.121143	-0.205714	-0.336429	0.207571	-0.00885714	-0.0412857	-0.167429	-0.0387143	-0.0214286	-0.171571	0.179571	-0.192857	-0.0144286	0.0482857	-0.263857	0.0111429	-0.141571	-0.208429	-0.396429	NA	-0.136857	0.0407143	0.382429	0.129	-0.0501429	0.0648571	-0.0297143	NA	-0.560857	-0.0505714	-0.244286	0.169571	0.136143	0.215571	-0.240571	0.104857	-0.0768571	NA	-0.0841429	-0.337	0.0428571	-0.0587143	NA	NA	-0.246	NA
462	0.233714	NA	0.142714	0.0911429	-0.0317143	0.0315714	-0.154429	-0.0608571	-0.227286	-0.0254286	0.0342857	-0.0504286	0.415429	0.367571	0.144143	-0.123429	0.0812857	-0.159857	-0.108857	0.274429	0.0315714	-0.391429	NA	-0.201857	-0.0202857	0.0874286	-0.194	0.0568571	-0.130143	0.309286	NA	0.265143	0.0484286	0.0887143	0.170571	-0.577857	0.0165714	-0.201571	-0.160143	0.205143	NA	-0.0701429	-0.209	-0.0151429	-0.255714	NA	NA	-0.257	NA
463	-0.227571	0.139857	0.179857	-0.231571	-0.160857	0.113286	0.482714	-0.0151429	-0.188857	-0.34	0.106429	0.125857	-0.346571	0.637143	0.0334286	-0.0847143	-0.321143	-0.438286	-0.138571	0.248429	0.214571	-0.0202857	NA	-0.406143	-0.226429	0.0734286	0.0475714	-0.0518571	0.268571	-0.227429	-0.322714	-0.257143	0.154286	NA	0.287143	0.243143	-0.147714	0.0438571	0.0471429	0.0595714	NA	-0.0867143	-0.00557143	-0.167857	0.391571	NA	NA	0.0812857	0.449143
464	0.0514286	0.141857	-0.148143	0.0824286	0.112143	0.0912857	-0.469286	0.102857	-0.511857	-0.085	0.0774286	-0.00314286	0.557429	0.0981429	-0.00857143	0.0652857	0.349857	-0.383286	-0.360571	-0.183571	-0.0124286	0.262714	NA	-0.0201429	-0.0264286	-0.104571	0.138571	-0.0858571	0.0105714	-0.0984286	-0.889714	-0.0221429	0.0752857	NA	0.201143	-0.225857	0.170286	-0.0341429	0.0761429	-0.499429	NA	-0.00971429	0.383429	-0.0868571	-0.260429	NA	NA	0.0162857	0.220143
465	-0.392571	0.0158571	-0.249143	-0.00157143	-0.0288571	-0.315714	0.116714	-0.0451429	0.183143	0.238	0.113429	-0.190143	-0.490571	-0.399857	0.0334286	0.00128571	0.254857	0.407714	0.620429	0.251429	0.201571	0.0557143	NA	0.801857	0.0945714	0.0814286	0.0345714	0.0201429	-0.410429	0.0315714	0.546286	0.175857	0.150286	NA	-0.270857	0.134143	-0.165714	0.146857	-0.0318571	0.425571	NA	0.238286	0.238429	0.0211429	-0.0634286	NA	NA	0.144286	-0.135857
466	0.0664286	-0.233143	0.0378571	0.0394286	-0.0548571	0.206286	0.217714	0.147857	-0.0758571	0.044	-0.0665714	0.136857	0.661429	-0.410857	-0.158571	0.176286	-0.232143	0.145714	-0.0495714	-0.0245714	0.0495714	-0.178286	NA	-0.209143	0.0295714	0.00242857	0.0455714	0.0961429	0.198571	0.0475714	-0.127714	-0.218143	-0.155714	NA	-0.0138571	0.0411429	0.126286	-0.0161429	0.222143	-0.132429	NA	-0.0657143	-0.264571	0.100143	0.236571	NA	NA	-0.175714	-0.247857
467	0.377429	0.0608571	0.305857	0.226429	-0.339857	-0.111714	-0.203286	0.0488571	0.135143	0.345	0.0284286	-0.103143	1.04543	0.386143	-0.310571	-0.112714	-0.0131429	0.186714	0.651429	0.0984286	-0.0824286	-0.0352857	NA	0.469857	-0.126429	-0.224571	-0.0514286	0.0331429	0.0715714	0.0155714	0.718286	0.138857	0.115286	NA	0.160143	0.150143	-0.0887143	-0.309143	-0.150857	-0.141429	NA	0.0132857	-1.07657	-0.00385714	-0.107429	NA	NA	-0.389714	-0.133857
468	-0.102571	-0.261143	-0.248143	-0.359571	0.267143	-0.160714	0.104714	-0.179143	0.205143	-0.342	-0.506571	-0.188143	-0.391571	0.560143	0.229429	-0.290714	-0.287143	-0.113286	-0.753571	-0.563571	-0.382429	-0.293286	NA	-0.748143	0.0555714	0.0554286	-0.116429	-0.281857	-0.328429	-0.00342857	0.0892857	-0.117143	-0.584714	NA	-0.503857	-0.646857	-0.333714	0.378857	-0.183857	0.264571	NA	-0.186714	0.489429	-0.183857	-0.194429	NA	NA	0.473286	-0.207857
469	0.227429	0.135857	0.121857	0.244429	0.205143	0.177286	-0.249286	-0.0601429	0.253143	0.14	0.247429	0.221857	-1.03557	-0.870857	0.181429	0.245286	0.248857	0.194714	0.0304286	0.173429	0.0115714	0.208714	NA	0.111857	0.199571	0.116429	-0.0984286	0.270143	0.189571	0.234571	-0.0137143	0.299857	0.245286	NA	0.140143	0.304143	0.439286	-0.210143	0.0211429	0.0235714	NA	0.0972857	0.235429	0.321143	-0.00242857	NA	NA	-0.149714	0.0561429
470	-0.286714	0.0332857	-0.188	-0.0302857	0.137429	0.346286	-0.0284286	0.0615714	0.331143	-0.364143	-0.163286	-0.0524286	-0.109286	-0.0772857	0.209857	-0.0302857	-0.478143	-0.184429	-0.252571	-0.101429	-0.116286	NA	NA	-0.169571	0.00814286	-0.0517143	-0.152571	-0.00342857	0.0441429	0.233714	1.114	-0.0722857	-0.243429	NA	0.401286	-0.179857	-0.580571	-0.0105714	-0.140429	0.0388571	-0.252429	-0.0775714	0.0855714	0.0451429	0.0165714	0.0352857	NA	-0.198143	0.041
471	-0.175714	-0.209714	0.02	0.136714	0.225429	-0.302714	0.0265714	-0.00742857	-0.339857	0.228857	0.140714	0.0935714	-0.936286	-0.141286	-0.257143	-0.0382857	-0.138143	0.222571	0.122429	0.109571	0.0537143	NA	NA	-0.0405714	0.150143	0.0352857	-0.103571	-0.0524286	-0.0258571	0.172714	-0.025	0.0727143	0.119571	NA	-0.676714	0.0221429	0.0814286	-0.0585714	-0.0314286	-0.118143	0.119571	0.0924286	0.489571	0.226143	0.182571	0.342286	NA	0.0758571	0.122
472	0.0322857	0.0932857	-0.172	-0.141286	0.0584286	0.253286	-0.0364286	-0.0244286	-0.325857	-0.0601429	-0.101286	-0.158429	-0.0782857	0.286714	0.176857	-0.150286	-0.117143	0.133571	0.225429	-0.113429	-0.0482857	NA	NA	0.0264286	-0.00585714	-0.242714	-0.157571	-0.287429	-0.145857	-0.159286	1.934	-0.109286	-0.106429	NA	-0.272714	0.0791429	0.0504286	0.583429	-0.0374286	0.406857	0.697571	0.228429	-0.0374286	-0.303857	0.216571	-0.429714	NA	0.583857	-0.045
473	0.378286	0.0352857	0.154	0.231714	0.0614286	0.420286	0.105571	0.0175714	0.00714286	0.392857	0.209714	0.0595714	0.446714	-0.0852857	-0.220143	-0.0432857	0.426857	0.645571	0.469429	0.363571	0.103714	NA	NA	0.421429	-0.0828571	0.400286	0.0674286	0.174571	0.0901429	0.328714	-0.759	0.122714	0.225571	NA	0.172286	0.103143	-0.0465714	0.171429	0.165571	0.000857143	0.410571	-0.104571	-0.582429	-0.100857	-0.317429	-0.110714	NA	0.165857	-0.004
474	-0.343714	-0.100714	0.256	-0.00128571	0.152429	-0.0477143	0.584571	-0.0624286	0.568143	0.379857	-0.234286	-0.0404286	0.00771429	1.25971	0.389857	0.302714	0.641857	0.0835714	0.228429	-0.0714286	-0.0342857	NA	NA	0.516429	0.0181429	-0.135714	0.00242857	-0.147429	-0.334857	0.216714	0.449	-0.218286	-0.271429	NA	-0.103714	-0.143857	0.194429	0.488429	-0.110429	0.300857	0.793571	-0.0325714	0.0725714	-0.0688571	0.250571	-0.0357143	NA	0.546857	-0.325
475	0.243286	0.0902857	-0.019	-0.411286	-0.173571	-0.969714	-0.405429	0.0425714	0.0341429	-0.731143	-0.0712857	0.0685714	0.356714	-0.561286	0.0388571	0.0517143	-0.407143	-0.685429	-0.624571	-0.242429	0.0317143	NA	NA	-0.618571	-0.0128571	-0.238714	0.256429	0.0265714	0.145143	-0.517286	-1.652	0.222714	0.0185714	NA	0.287286	0.183143	0.0164286	-0.149571	0.220571	-0.106143	-0.870429	0.100429	0.342571	-0.00385714	-0.166429	-0.101714	NA	-0.105143	0.191
476	0.152286	0.0582857	-0.051	0.215714	-0.461571	0.300286	-0.246429	-0.0274286	-0.274857	0.153857	0.219714	0.0295714	0.312714	-0.681286	-0.338143	-0.0922857	0.0718571	-0.215429	-0.168571	0.0555714	0.00971429	NA	NA	-0.135571	-0.0748571	0.233286	0.0874286	0.289571	0.227143	-0.275286	-1.061	-0.0182857	0.257571	NA	0.192286	-0.0638571	0.284429	-1.02457	-0.0664286	-0.523143	-0.898429	-0.206571	-0.370429	0.206143	-0.182429	0.300286	NA	-1.06914	0.02
477	0.119143	-0.675143	-0.168143	0.342	0.478429	-0.661	-1.13529	-0.111429	0.00685714	0.0471429	-0.0557143	-0.0752857	0.423	0.491571	0.139143	-0.00457143	0.317714	-0.18	-0.042	-0.0861429	-0.469714	0.317714	0.162714	-0.064	0.0151429	-0.256857	-0.317	-0.189286	-0.462429	-0.006	1.06357	-0.473286	-0.254714	-0.135857	-1.60486	-0.237286	0.0618571	0.409571	0.391	0.304714	0.593286	-0.045	0.0268571	-0.432143	-0.0375714	NA	NA	0.916429	-0.506857
478	0.0241429	0.189857	0.0228571	0.049	-0.114571	0.349	0.438714	-0.0714286	-0.0171429	-0.220857	0.0232857	-0.00428571	-0.526	0.537571	-0.00485714	0.264429	0.174714	0.054	0.624	0.395857	0.339286	-0.449286	-0.199286	0.098	-0.0998571	-0.0798571	0.111	0.123714	0.0505714	0.027	0.168571	0.296714	0.141286	0.120143	0.380143	-0.00528571	-0.135143	-0.0634286	-0.184	-0.287286	0.189286	-0.088	0.0838571	0.0938571	0.188429	NA	NA	-0.193571	-0.197857
479	0.0671429	-0.162143	0.383857	-0.125	-0.130571	-0.059	0.322714	0.0615714	-0.00114286	0.530143	0.0802857	0.189714	-0.158	-0.310429	-0.131857	-0.0915714	-0.108286	0.391	0	0.00385714	0.138286	-0.351286	0.165714	0.426	-0.127857	-0.0658571	0.219	0.0767143	0.123571	0.11	0.333571	0.431714	0.113286	-0.0368571	0.114143	-0.0592857	0.315857	-0.326429	0.098	-0.351286	-0.445714	0.096	-0.346143	0.117857	0.0444286	NA	NA	-0.420571	0.117143
480	-0.0818571	0.488857	-0.164143	0.082	-0.200571	-0.432	0.443714	0.0885714	-0.457143	-0.382857	-0.138714	-0.125286	-0.463	-0.0584286	-0.335857	-0.622571	-0.494286	-0.266	-0.805	-0.435143	-0.231714	-0.252286	-0.270286	-0.216	0.00514286	0.118143	0.039	-0.285286	0.0965714	-0.117	-0.130429	-0.328286	-0.118714	-0.249857	0.293143	0.00871429	0.183857	-0.210429	0.006	-0.321286	-0.470714	-0.141	-0.210143	-0.136143	0.171429	NA	NA	-0.171571	0.0341429
481	0.0791429	0.0218571	-0.0521429	-0.097	-0.0115714	0.252	0.119714	-0.0604286	0.211857	0.0261429	-0.0987143	0.0317143	-0.238	-0.312429	0.0631429	-0.117571	-0.0582857	-0.416	-0.713	-0.0721429	-0.0727143	-0.588286	-0.0762857	-0.322	0.279143	0.204143	-0.283	0.0187143	0.00557143	0.037	-0.276429	-0.326286	-0.203714	-0.0628571	0.0391429	0.232714	-0.0901429	0.131571	-0.22	0.228714	-0.0607143	0.017	0.0508571	-0.0881429	-0.0465714	NA	NA	0.0774286	0.0851429
482	-0.204857	0.126857	0.104857	-0.007	-0.0605714	0.397	0.352714	0.00457143	0.493857	-0.0488571	0.228286	0.0437143	1.23	-0.0724286	-0.0398571	0.326429	0.333714	0.171	1.158	0.256857	0.341286	0.466714	0.140714	0.049	-0.180857	0.100143	0.127	0.308714	0.161571	-0.101	-0.734429	0.250714	0.308286	0.153143	0.460143	-0.0562857	-0.369143	-0.101429	-0.008	-0.0792857	0.000285714	0.062	0.226857	0.233857	-0.233571	NA	NA	-0.236571	0.367143
483	-0.00285714	0.00985714	-0.127143	-0.244	0.0394286	0.154	-0.542286	0.0885714	-0.237143	0.0491429	-0.0387143	-0.0602857	-0.268	-0.275429	0.310143	0.245429	-0.165286	0.246	-0.222	-0.0631429	-0.0447143	0.856714	0.0767143	0.029	0.109143	-0.0198571	0.104	-0.0532857	0.0245714	0.05	-0.424429	0.148714	0.0142857	0.212143	0.318143	0.116714	0.0328571	0.160571	-0.083	0.505714	0.194286	0.099	0.167857	0.210857	-0.0865714	NA	NA	0.0284286	0.101143
484	0.0722857	-0.328286	-0.0905714	-0.476143	0.205714	NA	0.473286	-0.499857	-0.068	-0.341286	-0.907143	0.0158571	0.405571	-0.501429	-0.159429	-0.673714	-0.545286	0.591714	-0.081	-0.448714	-0.0931429	NA	-0.153571	0.0618571	0.0312857	-0.483	-0.516857	-0.173857	0.121857	-0.196286	-1.08957	-0.00214286	-1.024	-0.618857	-0.326857	0.171714	-0.783714	0.0512857	-0.139286	-0.124571	NA	-0.268714	NA	-0.08	0.138714	NA	NA	0.248	0.145714
485	0.724286	0.165714	-0.261571	0.352857	-0.0582857	NA	-0.316714	0.0801429	0.217	-0.0332857	0.294857	-0.332143	0.0585714	0.233571	0.0265714	0.189286	0.153714	-0.892286	-0.315	0.176286	-0.462143	NA	0.0244286	-0.395143	0.112286	-0.033	0.427143	0.0911429	0.0638571	0.223714	0.222429	0.102857	0.399	-0.143857	0.224143	-0.340286	0.295286	-0.128714	-0.133286	0.0344286	NA	0.0892857	NA	0.082	-0.0902857	NA	NA	-0.164	-0.214286
486	-0.119714	0.556714	-0.0555714	0.0608571	0.0537143	NA	0.517286	0.164143	0.033	-0.370286	0.147857	0.0438571	-0.619429	0.0295714	0.401571	0.102286	0.00971429	-0.258286	-0.251	-0.00271429	-0.0411429	NA	-0.0215714	-0.452143	-0.0267143	-0.062	0.0481429	0.199143	-0.0111429	-0.0472857	-0.456571	0.231857	0.175	0.0191429	0.280143	0.00871429	0.390286	-0.0377143	0.111714	0.189429	NA	0.206286	NA	0.148	0.0867143	NA	NA	-0.084	-0.117286
487	-0.120714	-0.00328571	-0.282571	0.115857	-0.0702857	NA	-0.286714	-0.0978571	-0.117	-0.257286	0.242857	-0.0881429	0.170571	0.0185714	-0.00342857	0.195286	0.206714	-0.396286	0.859	0.196286	-0.150143	NA	-0.145571	-0.0541429	-0.109714	0.003	0.189143	0.130143	-0.0421429	-0.133286	0.505429	0.391857	0.219	0.653143	0.212143	0.228714	0.121286	-0.274714	0.219714	-0.0385714	NA	-0.173714	NA	-0.126	-0.219286	NA	NA	-0.376	0.914714
488	-0.423714	-0.0702857	0.395429	0.0268571	-0.393286	NA	-0.0947143	0.0861429	0.306	0.526714	0.163857	0.220857	0.554571	0.101571	-0.395429	0.180286	-0.0862857	0.789714	0.391	0.0682857	0.368857	NA	-0.112571	0.636857	-0.113714	0.11	0.0871429	0.266143	-0.0221429	0.0697143	0.355429	0.0108571	0.184	0.0301429	-0.0348571	0.0787143	-0.191714	0.0642857	0.134714	-0.188571	NA	-0.175714	NA	0.041	-0.0682857	NA	NA	0.005	-0.353286
489	-0.136714	-0.225286	0.198429	-0.119143	0.222714	NA	-0.252714	0.183143	-0.398	0.141714	0.00485714	0.0648571	0.0625714	0.350571	0.105571	0.0902857	0.312714	0.335714	-0.951	-0.199714	0.206857	NA	0.332429	-0.281143	0.101286	0.466	0.108143	-0.0748571	-0.0321429	0.0517143	0.686429	-0.748143	0.018	0.137143	-0.116857	-0.0662857	0.00828571	0.0902857	-0.0712857	0.105429	NA	0.0962857	NA	0.057	0.312714	NA	NA	0.079	-0.275286
490	0.00428571	-0.0952857	0.0964286	0.0388571	0.0397143	NA	-0.0397143	0.0841429	0.027	0.333714	0.0528571	0.0748571	-0.632429	-0.232429	0.0245714	-0.0837143	-0.0512857	-0.170286	0.348	0.210286	0.170857	NA	0.0764286	0.483857	0.00528571	-0.001	-0.342857	-0.437857	-0.0781429	0.0317143	-0.223571	0.0128571	0.029	-0.0768571	-0.237857	-0.0812857	0.160286	0.235286	-0.122286	0.0224286	NA	0.226286	NA	-0.122	-0.160286	NA	NA	0.292	-0.100286
491	0.0982857	-0.174571	-0.0615714	-0.119857	0.0275714	-0.0154286	0.0385714	0.00442857	0.156	-0.0801429	-0.103571	0.0597143	-0.104857	0.105286	-0.165571	-0.113	-0.320714	0.45	-0.169286	0.128714	-0.0594286	-0.281429	NA	0.129857	0.14	-0.744	-0.143143	0.199286	0.187571	-0.052	-0.0258571	0.298429	-0.0711429	NA	-0.293143	0.0557143	-0.037	-0.206143	-0.0535714	-0.386143	-0.316143	0.0307143	-0.102857	0.105286	-0.0598571	NA	-0.000571429	-0.143571	0.125571
492	-0.445714	-0.00957143	-0.395571	-0.318857	0.0515714	-0.597429	0.564571	-0.183571	-0.106	-0.250143	-0.417571	-0.213286	0.529143	0.386286	0.370429	-0.179	-0.376714	-0.486	-0.155286	-0.332286	-0.236429	-0.0174286	NA	-0.170143	-0.193	-0.379	-0.544143	-0.451714	-0.236429	-0.151	1.52214	-0.343571	-0.556143	NA	0.161857	-0.122286	0.305	0.419857	0.428429	0.772857	0.641857	0.218714	-0.0918571	-0.0597143	0.551143	NA	-0.158571	0.410429	0.295571
493	-0.112714	0.160429	0.339429	-0.000857143	-0.116429	0.224571	-0.192429	0.0224286	0.038	0.578857	0.214429	0.171714	0.00814286	0.0522857	-0.115571	0.202	0.0742857	0.601	1.06171	0.254714	0.242571	0.0825714	NA	1.01486	0.014	0.245	0.375857	0.119286	0.0375714	0.206	-0.0608571	0.268429	0.298857	NA	0.257857	-0.161286	-0.217	-0.235143	-0.172571	-0.247143	-0.287143	-0.0422857	0.0891429	0.301286	-0.0438571	NA	0.217429	-0.225571	-0.179429
494	0.111286	0.0114286	0.343429	-0.113857	0.00757143	-0.220429	-0.0254286	-0.0665714	0.141	0.142857	-0.0195714	0.134714	0.0631429	-0.230714	-0.115571	0.17	0.183286	-0.216	0.348714	0.0637143	-0.0314286	-0.290429	NA	0.0898571	0.027	0.288	-0.188143	0.148286	-0.0424286	-0.152	-0.650857	-0.116571	-0.0261429	NA	0.0368571	0.156714	-0.014	0.282857	-0.0505714	-0.0611429	0.362857	-0.0742857	-0.0618571	0.0642857	-0.0928571	NA	-0.105571	0.190429	-0.144429
495	0.256286	-0.123571	-0.250571	0.0461429	0.184571	0.00257143	-0.387429	-0.0275714	-0.22	-0.148143	0.199429	-0.00828571	-0.338857	-0.0887143	-0.00657143	0.028	0.279286	0.217	-0.0562857	0.270714	-0.0224286	0.469571	NA	0.00785714	0.013	0.139	-0.157143	0.0962857	0.0835714	0.085	-0.688857	-0.219571	0.216857	NA	0.0698571	0.0517143	-0.147	0.342857	-0.0955714	0.0988571	0.605857	0.0807143	0.221143	-0.0587143	-0.0978571	NA	0.0544286	0.390429	-0.128429
496	0.218286	-0.0465714	0.207429	0.412143	-0.116429	-0.147429	-0.0774286	0.244429	0.009	-0.0601429	-0.0715714	0.0967143	0.0391429	-0.147714	-0.0615714	-0.02	0.0852857	-0.51	-1.07829	-0.457286	0.0255714	0.440571	NA	-0.761143	-0.011	0.227	0.532857	-0.0557143	0.0945714	0.298	0.336143	-0.157571	-0.124143	NA	-0.326143	-0.0472857	0.455	-0.547143	-0.00157143	-0.302143	-0.980143	-0.0612857	-0.102857	-0.0317143	-0.291857	NA	-0.209571	-0.556571	0.186571
497	-0.125714	0.182429	-0.182571	0.0951429	-0.0384286	0.753571	0.0795714	0.00642857	-0.018	-0.183143	0.198429	-0.241286	-0.195857	-0.0767143	0.0944286	-0.088	0.0752857	-0.056	0.0487143	0.0717143	0.0815714	-0.403429	NA	-0.311143	0.01	0.224	0.123857	-0.0557143	-0.124429	-0.234	-0.431857	0.270429	0.261857	NA	0.0928571	0.0667143	-0.345	-0.0571429	-0.0545714	0.124857	-0.0271429	-0.152286	0.0491429	-0.320714	0.0351429	NA	0.202429	-0.0655714	-0.155429
498	-0.044	0.198857	-0.0427143	0.217714	0.0552857	0.611429	-0.265286	0.0972857	-0.0994286	0.306143	0.184286	0.244714	-0.376714	0.0921429	-0.120714	0.0272857	-0.136429	-0.281571	-0.489286	0.0505714	0.129857	0.663714	0.172857	-0.195714	0.175857	0.149	0.229429	-0.0165714	0.280286	-0.106429	-1.00129	0.511571	0.206714	-0.0202857	0.159143	-0.160429	-0.0572857	-0.0375714	0.155	-0.279	NA	0.0462857	0.0432857	0.0491429	-0.263429	NA	NA	-0.0617143	NA
499	0.284	-0.0491429	-0.263714	-0.200286	-0.0377143	-0.233571	0.491714	-0.120714	0.226571	-0.654857	-0.283714	0.0287143	-0.0207143	-0.154857	-0.0887143	-0.282714	-0.00942857	0.247429	0.445714	-0.254429	-0.00814286	-0.472286	0.0668571	0.284286	-0.227143	-0.298	0.274429	-0.303571	-0.209714	0.0975714	1.43071	-1.12943	-0.292286	0.0517143	-0.326857	0.458571	-0.288286	0.0634286	0.164	0.157	NA	0.126286	-0.815714	-0.283857	0.0655714	NA	NA	0.0112857	NA
500	-0.076	0.238857	0.106286	-0.00828571	-0.0347143	-0.518571	-0.141286	0.104286	0.123571	0.183143	0.0942857	-0.0362857	0.162286	-0.492857	0.0212857	0.212286	0.203571	0.321429	1.18571	0.203571	0.185857	-0.326286	0.00685714	0.678286	0.0748571	0.114	-0.220571	0.161429	-0.0667143	0.152571	-0.147286	0.0835714	0.130714	-0.0672857	0.0331429	-0.520429	0.0717143	0.00242857	-0.137	0.044	NA	-0.199714	-0.126714	0.0401429	0.169571	NA	NA	-0.0447143	NA
[truncated: 22 more columns]
